# Supplementary material for: Proteomic Analysis of the Effect of Salmonella Challenge on Broiler Chicken
Source: Molecules. 2022 Oct 26;27(21):7277. doi: 10.3390/molecules27217277 (PMC9658033; doi:10.3390/molecules27217277)
Supplement: Supplementary file 1 [file molecules-27-07277-s001.zip]

Archive with 2 entries (2 files):
- Figure S1.JPG
- Tables S1-S9.xlsx
