# Supplementary material for: Proteomic Analysis of the Effect of Salmonella Challenge on Broiler Chicken
Source: Molecules. 2022 Oct 26;27(21):7277. doi: 10.3390/molecules27217277 (PMC9658033; doi:10.3390/molecules27217277)
Supplement: Supplementary file 1 [file molecules-27-07277-s001.zip › Tables S1-S9.xlsx]

## Sheet: TABLE S1
Supplemental Table S1. Label free quantification of intensity of Control (CON) and Control and Salmonella challenge (CON-SE) at Day 3 (D3) and Day 7 (D7) post-hatching and P-value ANOVA Analysis
Protein IDs	Esembl ID	Gene name	Gene symbol	LFQ intensity CON-D3-1	LFQ intensity CON-D3-2	LFQ intensity CON-D3-3	LFQ intensity CON-D3-4	LFQ intensity CON-D7-1	LFQ intensity CON-D7-2	LFQ intensity CON-D7-3	LFQ intensity CON-D7-4	LFQ intensity CON-SE-D3-1	LFQ intensity CON-SE-D3-2	LFQ intensity CON-SE-D3-3	LFQ intensity CON-SE-D3-4	LFQ intensity CON-SE-D7-1	LFQ intensity CON-SE-D7-2	LFQ intensity CON-SE-D7-3	LFQ intensity CON-SE-D7-4	Two-way ANOVA p value Group	Two-way ANOVA p value Time	Two-way ANOVA p value Interaction	Majority protein IDs	Peptides	Sequence coverage [%]	Mol. weight [kDa]	Q-value	Score	Intensity	MS/MS count
A0A088BHQ3	ENSGALG00000049780	SEC63 domain-containing protein	LOC107055128	25.4081	24.7188	26.1588	27.4016	22.639	21.5444	21.1632	21.3116	22.1344	20.6477	22.8051	24.6625	22.255	21.1566	20.6795	22.0818	0.00950535	0.000539803	0.0141684	A0A088BHQ3;A0A3Q3AQM5;A0A3Q2TYR4	5	65	12.033	0	53.654	1753200000	34
A0A0A0MQ53	ENSGALG00000007396	TAO kinase 3	SYK	23.4539	22.6476	23.379	22.5962	22.55	23.8335	24.6537	23.9604	22.7111	23.0027	23.0579	23.6051	24.0854	24.4243	23.8736	24.0602	0.435853	0.00727324	0.606538	A0A0A0MQ53	25	49.7	72.421	0	199.4	3873000000	226
A0A0A0MQ61	ENSGALG00000045788	Proteasome subunit beta	LOC100859645	25.3755	22.1377	24.8934	25.1682	25.4917	25.8803	25.2306	25.365	25.6358	25.3129	25.994	25.7772	25.2332	25.1773	25.4396	25.3803	0.186663	0.374422	0.086212	A0A0A0MQ61	17	84.2	25.222	0	289.6	9012900000	188
A0A0B5H7I8	ENSGALG00010024496	tumor susceptibility gene 101	TRIM25	23.547	25.4294	23.7509	23.0196	24.4743	24.0886	24.4411	23.0401	25.5352	23.5355	23.2185	22.7295	23.9271	23.9131	23.2527	23.7903	0.604588	0.9644	0.905058	A0A0B5H7I8	11	22.7	71.424	0.00050916	40.804	2039300000	96
A0A140T8G0	ENSGALG00000006323	leukocyte cell derived chemotaxin 2	LBFABP	25.7145	25.031	26.2578	25.012	23.545	24.2629	26.2829	28.9051	26.5303	26.5542	28.7718	28.3017	21.2755	22.567	24.6762	24.9394	0.833633	0.0323976	0.0185935	A0A140T8G0	10	69.8	14.212	0	323.31	15535000000	303
A0A140T8G9	ENSGALG00000013039	BH3 interacting domain death agonist	BID	24.4785	24.5799	24.3737	22.2551	23.7119	24.6369	23.7792	24.7821	24.7557	24.3149	24.5017	24.5524	25.5516	25.0617	24.4734	24.949	0.0593725	0.263575	0.801153	A0A140T8G9;A0A3Q2U873;A0A1D5P8E8	14	79.8	21.677	0	190.1	9791500000	370
A0A140T8H4	ENSGALG00000016669	defensin beta 4A	DEFB4A	27.0744	28.3443	25.7938	23.6505	26.0565	26.8488	26.6225	26.6195	27.6916	27.1209	28.382	26.6323	24.9341	25.4853	27.0051	28.1615	0.41649	0.582401	0.311714	A0A140T8H4	3	50	7.1135	0.00046751	33.779	39835000000	292
A0A1D5NT41	ENSGALG00010007041	NEDD8 activating enzyme E1 subunit 1	MYOF	21.5265	21.4553	22.285	24.3561	23.081	22.4775	23.6032	22.4016	25.2463	23.9591	21.1395	21.8702	23.3065	22.3183	23.3307	22.7332	0.587773	0.776922	0.622303	A0A1D5NT41;A0A3Q2UFL2;E1BW21	27	21.5	204.44	0	70.291	1797300000	176
A0A1D5NT61	ENSGALG00010010578	glutamate dehydrogenase 2	GLUD2	25.9427	26.108	26.1138	27.4367	26.7998	25.9198	26.9661	27.7317	26.4691	26.5995	27.2694	26.9333	25.663	26.299	26.1338	26.0339	0.481159	0.562519	0.0457827	A0A1D5NT61	30	66.9	60.861	0	323.31	39772000000	978
A0A1D5NT70	ENSGALG00000020895	formin-like protein 16-like	LOC395611	26.5772	26.9299	26.7052	26.3015	26.2982	27.2584	27.0543	26.8799	27.7486	27.4496	27.3968	26.8264	26.8453	26.533	26.6139	26.5462	0.152142	0.161904	0.0106827	A0A1D5NT70	17	80.5	25.346	0	323.31	62618000000	883
A0A1D5NT72	ENSGALG00010011003	ferrochelatase	FECH	23.1915	22.5287	23.244	25.5733	23.5493	23.4555	23.2558	23.1856	22.7447	23.1347	23.6792	23.1077	22.8656	23.4061	23.041	23.0066	0.310825	0.620955	0.797238	A0A1D5NT72	10	33.1	45.983	0.00044623	30.573	2262400000	174
A0A1D5NTA0	ENSGALG00010030104	prolyl 4-hydroxylase subunit beta	OTUB1	25.204	25.589	25.545	24.3774	25.3133	25.6973	21.2497	25.1596	25.3023	25.247	25.0839	25.6088	25.3935	25.509	25.6135	25.5801	0.253768	0.584116	0.357916	A0A1D5NTA0	16	76.7	31.176	0	191.48	16022000000	499
A0A1D5NTB4	ENSGALG00000015691	structural maintenance of chromosomes 2	SMARCA2	23.9286	23.6899	24.1235	22.4629	24.348	24.1486	24.4108	24.1292	23.5277	23.3452	22.8827	23.9829	23.8753	24.2035	24.115	24.3488	0.606566	0.00913581	0.988121	A0A1D5NTB4;A0A1D5PC01;E1C2F7	36	36.4	176.74	0	181.05	10070000000	560
A0A1D5NTC1	ENSGALG00000033507	phospholipase C gamma 2	PLA2G4A	23.8193	23.7752	23.8443	25.8865	25.1755	24.9093	21.8034	20.1812	23.8249	23.7337	22.848	23.8929	25.9858	25.2527	23.7148	24.7845	0.431666	0.975012	0.0854284	A0A1D5NTC1;A0A1D5PS91;A0A1I7Q3Z2	28	48	84.282	0	241.04	5986900000	246
A0A1D5NTC5	ENSGALG00000029261	reticulon 4	RRP12	22.4111	25.301	22.6385	24.3977	27.3643	22.8384	22.9588	22.2491	24.1587	22.5515	26.1731	22.8814	23.0074	22.2417	23.7347	23.11	0.729902	0.652201	0.51818	A0A1D5NTC5;A0A1D5P9C6;A0A3Q3AGI3;A0A1D5PEJ6	11	12.4	149.23	0.00041322	24.692	1074100000	100
A0A1D5NTG0	ENSGALG00000030843	COP9 signalosome subunit 5	COPS5	25.9084	25.783	25.8092	22.4624	22.4203	26.3254	22.8027	22.5557	24.9702	23.058	25.5829	25.8724	26.0722	26.0862	25.9825	25.8031	0.123269	0.808596	0.0925778	A0A1D5NTG0	13	47.5	37.752	0.00048996	37.963	6565300000	191
A0A1D5NTH5	ENSGALG00000040739	thioredoxin like 4A	TWF1	22.4463	21.9085	22.6516	23.1976	22.8999	22.0409	24.5605	21.6948	23.1729	21.7983	24.5005	22.3459	22.9266	21.9739	22.5693	21.9119	0.958367	0.707862	0.38019	A0A1D5NTH5	7	19.1	55.201	0.00036928	17.951	585450000	65
A0A1D5NTK1	ENSGALG00000043307	3-hydroxyisobutyryl-CoA hydrolase	HIBCH	23.9851	24.0082	23.9927	25.0321	23.5599	24.4901	23.5881	24.1507	23.6016	24.4846	24.4804	23.9416	24.1338	23.9814	23.9337	24.2926	0.979778	0.416463	0.533865	A0A1D5NTK1;A0A1D5PGW6	11	35.2	41.943	0	65.983	4531100000	266
A0A1D5NTN8	ENSGALG00010016845	MIA family member 3, ER export factor	MGLL	23.2209	23.2202	23.5369	24.1379	23.0446	23.9565	23.5695	23.5054	22.3887	23.6961	23.9811	23.5983	22.811	24.0491	22.9199	23.8737	0.70051	0.982226	0.989641	A0A1D5NTN8;A0A3Q2TY29;A0A1D5PK92;A0A3Q2U9E5;A0A3Q2UMS3	10	50.2	33.338	0	66.903	1697300000	148
A0A1D5NTR2	ENSGALG00010009469	DNA methyltransferase 3 alpha	DNMT3A	22.465	24.7372	22.3704	25.7816	21.1727	21.8647	21.6152	21.9366	23.5252	21.9637	22.6322	21.9975	21.2535	21.8084	21.9567	21.9852	0.230738	0.00900213	0.164719	A0A1D5NTR2	11	16.9	98.977	0.00039002	21.007	878000000	114
A0A1D5NTU6	ENSGALG00010009068	argonaute 2, RISC catalytic component	AGO2	22.525	22.0593	22.8069	23.3679	23.0675	22.556	23.0764	22.4163	23.0278	21.846	21.9903	22.1297	22.1605	22.3935	22.2818	22.4199	0.0531364	0.720606	0.955926	A0A1D5NTU6	18	31.8	97.831	0.00051282	41.355	1621100000	196
A0A1D5NTX7	ENSGALG00000041797	secretory carrier membrane protein 3	SARS2	21.5293	23.7276	21.5137	23.7287	22.1005	25.0598	24.5088	22.3584	24.6512	24.3242	22.5138	22.0257	20.7991	21.7997	21.4475	21.7561	0.299558	0.400898	0.0374165	A0A1D5NTX7	6	19.4	54.476	0.0003686	17.918	500220000	67
A0A1D5NTY2	ENSGALG00000039818	golgi glycoprotein 1	GLG1	24.2303	23.9039	24.4539	22.9471	22.0641	23.4722	22.4173	23.7558	22.81	23.443	23.7879	24.6444	24.4669	24.2806	24.5901	24.459	0.0679948	0.789086	0.020929	A0A1D5NTY2	32	35.6	134.86	0	244.51	8721400000	494
A0A1D5NU19	ENSGALG00010014236	WD repeat domain 44	WDR11	21.9663	24.9691	22.4807	24.5674	23.3605	24.9704	25.3887	21.8094	21.0346	22.7417	22.7265	22.1579	21.9965	21.8375	22.0554	23.7383	0.0457342	0.626906	0.910454	A0A1D5NU19	11	13	136.09	0.00045998	32.622	502340000	68
A0A1D5NU37	ENSGALG00010027471	succinate dehydrogenase complex subunit C	SCRN3	23.6186	23.7978	23.2465	25.3394	20.9044	23.9569	24.0127	23.7683	23.0254	23.8078	23.8444	23.8198	24.6227	23.3915	23.3064	23.4977	0.863769	0.442612	0.355235	A0A1D5NU37;A0A1D5PMI8	5	14.8	46.816	0.00032165	12.235	1918600000	111
A0A1D5NU66	ENSGALG00010002609	protein disulfide isomerase family A member 6	PDGFRB	23.6651	23.0356	23.9402	19.8705	21.3023	23.0373	23.1042	23.5418	22.7675	23.3975	23.1665	23.1504	22.9916	23.1611	23.7567	23.2138	0.360951	0.800866	0.969765	A0A1D5NU66	12	16	120.22	0.00044444	30.334	2458800000	203
A0A1D5NU78	ENSGALG00000013932	NSF attachment protein gamma	NAGLU	22.0614	25.6276	22.0066	23.8999	24.4741	24.1403	22.9845	21.9937	25.5246	21.7321	21.8425	21.9659	24.4467	20.4576	21.9728	21.5134	0.256113	0.686939	0.687573	A0A1D5NU78	9	21.6	83.915	0.00036832	17.904	493040000	79
A0A1D5NU82	ENSGALG00000012784	thioredoxin domain containing 5	TUBG1	24.622	24.3169	24.13	23.2809	23.3228	24.2791	23.0256	24.3427	23.3398	23.8188	21.9491	24.5738	24.206	24.3198	24.4777	24.4274	0.942839	0.419753	0.0956552	A0A1D5NU82	14	59.3	50.331	0	227.76	6613900000	293
A0A1D5NUC6	ENSGALG00000007697	meningioma expressed antigen 5	MED30	22.9073	21.929	22.733	23.4277	25.5307	22.6399	25.5913	22.6066	24.0256	21.7098	22.8838	22.6763	24.696	23.1202	22.591	23.0938	0.576372	0.116045	0.492544	A0A1D5NUC6	2	11.7	20.413	0.0011754	3.9548	539730000	41
A0A1D5NUD3	ENSGALG00010009050	phosphatidylinositol-4,5-bisphosphate 3-kinase catalytic subunit gamma	PI4KA	24.025	24.1613	24.3146	25.0877	24.5847	24.1017	24.5182	23.929	22.7367	23.9828	23.9649	23.7948	23.8571	23.8025	24.0831	24.239	0.0275631	0.549258	0.271904	A0A1D5NUD3;A0A1D5NY86;A0A1D5PNZ9;A0A3Q2TZ53	15	11.5	235.33	0	102.04	2562000000	137
A0A1D5NUH1	ENSGALG00000002612	U2 snRNP associated SURP domain containing	TXNL1	25.8937	25.1619	25.863	25.1821	26.6579	26.5395	26.8932	25.8573	26.4709	26.4419	26.4091	26.0931	25.2987	26.2032	26.0703	26.0994	0.50443	0.188403	0.00300114	A0A1D5NUH1;A0A1D5P763	16	66.1	32.353	0	323.31	24502000000	511
A0A1D5NUK5	ENSGALG00000031000	adenine phosphoribosyltransferase	APRT	23.7949	24.0741	23.7285	25.1078	23.6954	24.7634	23.3462	23.8493	24.546	24.698	24.326	23.9299	24.5746	24.3509	23.9019	24.2723	0.275995	0.473826	0.745933	A0A1D5NUK5;A0A1L1RU55	10	70.4	19.521	0.00048473	36.952	5579800000	327
A0A1D5NUN3	ENSGALG00000003362	acyl-CoA synthetase short-chain family member 2	ACSS2	23.5337	21.1471	23.5663	26.3018	23.235	24.2859	22.2541	23.7852	24.0444	23.287	23.8606	23.8628	25.1504	24.4079	23.5314	24.5536	0.357584	0.744522	0.470176	A0A1D5NUN3;F1NST1	16	32.1	77.206	0	126	4498500000	234
A0A1D5NUQ4	ENSGALG00010023115	ribosomal protein lateral stalk subunit P2	RPL4	27.3301	27.4151	27.4583	27.4438	26.5568	27.4214	26.8447	27.2578	27.1693	27.1012	26.8799	27.6529	27.5441	27.4017	27.1851	27.696	0.434361	0.634977	0.0385841	A0A1D5NUQ4	23	42.3	43.888	0	323.31	90811000000	1174
A0A1D5NUR5	ENSGALG00000005337	sorting nexin 2	SNTA1	22.498	21.2324	22.2843	21.8832	21.6814	21.631	23.0312	22.481	23.1822	22.1399	21.0747	21.7736	22.05	21.8844	22.2933	21.6738	0.801681	0.799523	0.645504	A0A1D5NUR5	4	12.2	51.678	0.00033333	13.45	662180000	79
A0A1D5NUU0	ENSGALG00010023175	G protein-coupled receptor kinase 2	GRK2	24.8307	22.1916	24.9373	25.041	23.156	23.0111	23.0358	23.9997	25.7417	20.8865	22.5206	21.5306	22.9562	23.1799	23.2863	23.3386	0.218672	0.747527	0.281168	A0A1D5NUU0	9	17.3	79.556	0.0003647	17.324	1115700000	97
A0A1D5NUU8	ENSGALG00010013051	exportin for tRNA	WIPF1	22.5181	21.0971	22.7801	26.016	21.3424	23.3994	24.8646	23.0819	25.6801	22.8485	22.7712	22.8603	22.8236	23.265	22.4416	22.7265	0.957642	0.661607	0.59678	A0A1D5NUU8	10	33.8	49.93	0.00047733	35.612	2393800000	198
A0A1D5NV31			RRM	22.9678	23.6838	23.2053	23.9359	23.4416	22.9322	23.8898	22.7916	23.9559	23.3441	22.7691	22.6479	22.1229	24.6341	23.7289	22.3842	0.67796	0.846915	0.768766	A0A1D5NV31	5	38.6	14.47	0.00032258	12.349	1418700000	117
A0A1D5NV58	ENSGALG00000040292	flavin containing monooxygenase 4	FMO4	21.7417	21.5594	22.0135	24.5816	23.4878	22.5321	22.5037	21.7078	23.2253	21.6494	21.3926	21.8511	21.8692	22.3324	20.5418	22.5625	0.263967	0.907313	0.779799	A0A1D5NV58;A0A3Q2U5P0;A0A3Q2UGE9;A0A3Q2TX91	11	7.2	293.35	0.00032808	12.913	417730000	74
A0A1D5NV65	ENSGALG00010024398	prohibitin	PGM2	26.153	26.3069	26.044	23.7872	26.5312	26.3164	26.6458	25.9085	26.7385	26.6835	26.7048	26.0109	26.0165	26.1069	25.965	26.0254	0.340311	0.680641	0.0695348	A0A1D5NV65	30	62.7	68.034	0	285.55	35579000000	1041
A0A1D5NV75	ENSGALG00010014362	NAD	NAPA	25.4795	25.3041	25.3181	23.2849	25.258	25.7435	25.5034	25.5119	24.9076	25.0724	24.6663	25.1843	25.5517	25.7377	25.4001	25.4629	0.796036	0.0433315	0.890476	A0A1D5NV75;A0A1D5NUZ0	19	78.6	33.244	0	307.37	14819000000	469
A0A1D5NV85	ENSGALG00010005527	nucleoporin 43	NUP160	24.3167	24.1404	24.4418	22.3711	23.6586	24.1009	22.5035	23.9556	25.794	22.6861	22.3349	24.0715	24.2116	24.4182	24.3871	24.5543	0.470065	0.688786	0.366421	A0A1D5NV85	18	33.9	100.23	0	107.04	4261100000	240
A0A1D5NV94	ENSGALG00010024250	adaptor related protein complex 2 alpha 2 subunit	AP2A2	27.5199	27.4538	27.5519	25.7565	26.5956	27.1947	26.5408	27.1537	27.5894	27.5988	26.7826	27.3864	27.3882	27.1518	27.2791	27.3382	0.204887	0.635377	0.775607	A0A1D5NV94;A0A3Q3AZZ3	49	62.4	107.03	0	323.31	91612000000	1847
A0A1D5NVF3	ENSGALG00010018709	sorting nexin 5	SNX17	23.0673	24.8772	23.8538	24.8781	24.0353	22.1089	22.613	23.2663	22.699	22.9328	21.3002	21.8468	25.0743	22.3062	22.2116	22.322	0.0683226	0.710881	0.0751827	A0A1D5NVF3	5	14	53.024	0.0002862	8.2953	392820000	39
A0A1D5NVI1	ENSGALG00010026148	ribosomal protein S10	RPL9	27.4405	27.3877	27.5701	23.2536	27.0216	27.4368	26.0623	27.3649	27.306	27.2395	26.8738	27.6914	27.7425	27.4715	27.3002	27.5046	0.234436	0.495216	0.771706	A0A1D5NVI1	13	67.2	21.835	0	323.31	53528000000	825
A0A1D5NVJ9	Uncharacterized protein	Uncharacterized protein	Uncharacterized protein	23.3324	23.0219	23.1611	24.0527	24.6974	25.1859	24.2635	23.6656	25.6362	23.5191	21.8749	23.5058	26.2041	25.9815	24.3275	25.0495	0.247013	0.0131508	0.486683	A0A1D5NVJ9	9	39.6	36.535	0	323.31	9727900000	214
A0A1D5NVK9	ENSGALG00010027703	nicastrin	NCF4	24.1632	24.3961	23.7889	21.9453	24.4298	25.3178	21.5605	22.7179	24.1041	24.6149	22.3804	24.7995	25.1073	25.1026	23.9671	24.8731	0.186521	0.553583	0.483841	A0A1D5NVK9	15	49.7	40.774	0	110.51	3171700000	133
A0A1D5NVM2	ENSGALG00010024338	NADH:ubiquinone oxidoreductase subunit A9	NDUFA2	23.5823	23.4842	23.922	25.485	25.2653	23.626	26.774	24.1413	20.9984	23.2713	23.3945	23.8896	23.8992	24.266	23.7409	23.5503	0.0507676	0.116032	0.896164	A0A1D5NVM2	3	36	11.071	0.00033807	14.068	2941100000	125
A0A1D5NVY0	ENSGALG00000007307	ubiquitin specific peptidase 7	USMG5	24.2699	24.3314	23.6641	20.608	24.4149	22.5389	24.4221	24.7511	22.594	24.2107	22.3367	24.3175	23.5181	23.182	22.4235	24.8208	0.754503	0.468159	0.589315	A0A1D5NVY0	2	44.1	6.7187	0.0004158	25.013	3006800000	109
A0A1D5NVZ1	ENSGALG00010027698	family with sequence similarity 120C	FAM120C	24.6458	24.1681	24.8585	23.6206	24.8751	24.5633	24.994	24.5235	21.8122	24.1699	23.3233	24.5608	24.8813	24.8909	24.7032	24.949	0.29831	0.0210244	0.177777	A0A1D5NVZ1;A0A3Q2UIB1;A0A1D5P5D9	28	36.5	122.65	0	202.37	16130000000	747
A0A1D5NW27	ENSGALG00010021375	tubulin gamma 1	TUBA1A	30.8047	30.6769	30.728	30.2051	30.7543	30.2637	30.4265	30.6799	30.6856	30.4248	30.2346	30.735	30.3056	30.4783	30.7763	30.3558	0.576701	0.640002	0.89606	A0A1D5NW27	35	75.8	50.135	0	323.31	643420000000	4016
A0A1D5NW32	ENSGALG00000005042	IQ motif and Sec7 domain 1	IPO11	23.1181	22.4635	23.3951	23.1871	25.5249	23.6138	23.3221	22.8078	22.6106	23.7112	23.6192	23.531	22.6268	23.0632	23.1293	23.6025	0.595437	0.480367	0.166469	A0A1D5NW32;A0A3Q3AER7;E1C0J5	16	28.4	112.14	0	95.406	2797300000	268
A0A1D5NW43	ENSGALG00010020603	VPS39 subunit of HOPS complex	VPS25	23.8709	22.445	23.9236	24.9252	22.8119	22.7078	22.6225	25.0022	25.7002	22.6929	24.053	22.6999	22.4027	22.7039	22.4922	22.1105	0.429115	0.102637	0.433959	A0A1D5NW43	4	36.2	20.404	0.00027442	7.1889	506000000	43
A0A1D5NW46	ENSGALG00000014991	histone deacetylase 2	HDAC2	25.6088	25.381	25.4522	24.9776	25.5875	25.3095	25.4295	25.1989	25.201	25.043	24.8469	25.4008	25.0788	25.4717	25.5328	25.5574	0.387679	0.191579	0.272286	A0A1D5NW46;F1NM39;A0A1D5PXE3	14	42.1	51.938	0	147.99	19706000000	548
A0A1D5NW68	ENSGALG00010005070	albumin	ALB	30.6125	30.4756	30.7453	31.063	30.5597	29.7306	30.4524	31.0319	31.3886	30.7094	31.7826	30.5634	29.6916	30.252	31.0704	30.2073	0.629312	0.0512862	0.315878	A0A1D5NW68	73	95.2	64.004	0	323.31	1167100000000	7651
A0A1D5NW85			EXFABP	23.4933	24.7579	22.5385	23.5249	22.828	24.9992	22.4541	25.3754	24.9714	24.5954	26.1611	24.9909	25.2009	23.9337	24.0277	24.7429	0.0479754	0.714639	0.311116	A0A1D5NW85	10	47.8	20.187	0	52.618	4409700000	152
A0A1D5NW88	ENSGALG00010010984	methionine adenosyltransferase 1A	MAP4	24.9912	24.8896	24.6818	24.6087	24.6136	23.9202	25.2898	25.1355	25.3786	24.6204	25.1133	24.8925	23.466	23.719	25.4183	23.5094	0.409809	0.107184	0.144451	A0A1D5NW88;A0A1D5NTC3	19	29.4	111.7	0	116.7	6815900000	319
A0A1D5NW89	ENSGALG00000015849	malic enzyme 1	MCM5	24.638	24.9393	24.5801	24.1617	22.3092	24.5464	22.6325	24.0498	24.7921	24.7685	24.1507	24.6961	23.9695	24.571	24.1398	24.4923	0.14782	0.027917	0.166294	A0A1D5NW89;Q5ZKL0	29	54.9	73.641	0	161.56	14971000000	563
A0A1D5NW93	ENSGALG00000032875	ATP synthase, H+ transporting, mitochondrial F1 complex, delta subunit	ATP5D	26.3104	26.4585	26.3714	23.1225	26.2599	26.4157	25.1826	26.4311	25.8326	25.9875	26.3644	26.3046	26.2672	26.1646	26.3024	26.1159	0.443079	0.509748	0.644039	A0A1D5NW93	6	64.6	16.817	0	193.49	14922000000	244
A0A1D5NWJ7	ENSGALG00010020168	cytochrome c oxidase subunit 7A2 like	COX7A2L	22.7384	23.6646	26.1289	24.3861	25.2602	22.4067	24.1238	24.4872	21.9711	23.2676	22.6571	24.1301	23.9175	24.2526	24.1376	24.2082	0.287715	0.375571	0.243616	A0A1D5NWJ7	3	49.1	12.614	0.00045537	31.896	2410800000	67
A0A1D5NWM7			RSL1D1	23.7243	23.7307	23.8322	25.27	22.422	24.1384	22.0716	23.4057	23.4257	23.3905	22.4682	23.5158	23.9494	23.499	23.1187	23.8793	0.628532	0.310913	0.0424216	A0A1D5NWM7	9	21.7	49.601	0.00052438	43.361	3190600000	214
A0A1D5NWM8	ENSGALG00010000584	RNA binding motif protein 14	RASSF2	21.5236	23.44	21.3717	23.4032	22.7426	23.6642	23.1148	25.1757	24.8246	22.8485	22.618	24.5712	23.351	23.5497	22.8668	23.0773	0.420461	0.467683	0.100557	A0A1D5NWM8	7	27.5	37.365	0.0003319	13.35	913990000	54
A0A1D5NWN5	ENSGALG00000042612	solute carrier family 12 member 9	SIRT2	22.8886	22.667	22.6695	22.248	22.9963	23.4178	23.0898	22.8408	22.916	22.8512	23.184	22.7731	22.8399	22.9698	23.1156	22.9481	0.370786	0.0329528	0.0624781	A0A1D5NWN5	9	23.7	52.217	0.00040535	23.666	1275200000	98
A0A1D5NWQ3	ENSGALG00000033259	serine/arginine-rich splicing factor 5a	SRPRA	24.9383	25.0075	24.9086	25.4433	26.2887	25.2862	25.317	24.7913	25.1674	24.8934	24.2631	25.3853	25.1992	25.2909	24.9888	25.1803	0.356799	0.190355	0.800081	A0A1D5NWQ3	14	30.1	71.197	0	126.09	5449000000	201
A0A1D5NWU3	ENSGALG00000004364	ABR activator of RhoGEF and GTPase	ABR	22.7964	22.1282	22.6898	22.7903	27.2586	23.5554	21.3619	22.535	25.7394	22.3876	21.5035	22.5563	23.1715	23.197	22.8086	22.9867	0.906079	0.512586	0.508154	A0A1D5NWU3	14	24.4	99.016	0	46.789	2362500000	192
A0A1D5NWU4	ENSGALG00010021330	COMM domain containing 4	COMMD4	24.0065	24.0606	23.9827	22.1283	21.9437	24.4046	23.4947	24.0446	21.6745	24.2049	23.9588	23.8029	23.9799	24.0406	23.5633	24.1322	0.735957	0.642031	0.539182	A0A1D5NWU4;A0A3Q2U633;F1NNT4	4	37.2	19.075	0	48.723	2161200000	103
A0A1D5NWV6	ENSGALG00010010998	sterol O-acyltransferase 1	SNX27	23.0029	22.6009	22.9728	21.9446	22.4176	23.3305	23.1949	23.2058	24.5513	22.6896	22.0646	23.3035	23.2083	23.191	23.1835	23.2177	0.291737	0.478095	0.57386	A0A1D5NWV6;A0A1D5P934	16	43.7	60.32	0.00048757	37.59	2687300000	193
A0A1D5NWX3	ENSGALG00000042853	geranylgeranyl diphosphate synthase 1	GGPS1	23.5123	19.8359	23.4427	23.1911	25.0185	24.5839	25.8403	23.748	23.42	23.8264	23.995	23.7579	23.8741	24.2716	23.6395	23.9263	0.709045	0.0297736	0.0564407	A0A1D5NWX3	11	60.5	34.472	0	116.98	3673800000	138
A0A1D5NWY3	ENSGALG00010025976	N	MYO1C	24.3036	23.8933	24.3886	22.7978	24.2736	24.2771	23.832	24.5541	23.1381	24.0132	22.775	24.1	23.9274	23.9771	25.0254	24.209	0.623027	0.0641462	0.508679	A0A1D5NWY3;A0A1D5PLI4	42	46.6	120.51	0	222.21	12853000000	698
A0A1D5NX25	ENSGALG00010015142	heterogeneous nuclear ribonucleoprotein A/B	HNRNPAB	27.674	27.8523	27.4281	28.3734	28.3856	27.807	28.2121	27.7626	27.8281	27.6528	27.4406	27.5215	27.429	27.5426	27.4387	27.5658	0.0141379	0.734325	0.246647	A0A1D5NX25;A0A3Q3ADU5;F1NIB4	17	30.4	39.267	0	209.35	60088000000	724
A0A1D5NX34	ENSGALG00000004736	staufen double-stranded RNA binding protein 1	STAB2	24.8137	23.8263	24.5368	22.9928	22.3516	22.6636	26.074	23.6252	23.0946	22.5691	22.3058	23.5142	23.791	22.5054	23.0437	22.1623	0.0811772	0.735148	0.728545	A0A1D5NX34;A0A3Q2UF11	24	14.2	272.74	0	64.66	2292700000	195
A0A1D5NX91	ENSGALG00010006850	interferon regulatory factor 2 binding protein-like	C5H14orf4	25.3139	25.3829	25.339	23.8925	24.5289	24.6753	23.4697	24.9614	24.9852	25.2417	24.8442	25.1983	24.4242	24.4324	25.0484	24.8028	0.509336	0.0883757	0.730968	A0A1D5NX91	11	24	76.513	0	103.51	6911200000	304
A0A1D5NXA6	ENSGALG00010021261	junction plakoglobin	ITIH3	24.5022	23.6146	24.803	23.728	24.4018	23.7643	24.6812	24.9096	23.8675	24.6223	25.6259	24.0585	24.2122	25.381	24.6233	23.903	0.471782	0.685657	0.655369	A0A1D5NXA6;A0A1D5P4L6	14	25.1	72.5	0	170.62	5969100000	267
A0A1D5NXB3	ENSGALG00000036547	dedicator of cytokinesis protein 2-like	LOC425562	25.1848	24.7467	25.1484	22.8613	22.5649	24.7619	23.6387	25.0686	23.3501	24.2856	23.0098	24.9643	24.6861	24.8881	24.9486	24.9484	0.766883	0.601749	0.139578	A0A1D5NXB3	19	62.8	40.873	0	100.85	10196000000	371
A0A1D5NXC6	ENSGALG00010027444	selenium binding protein 1	SEC61A2	20.9038	22.4886	21.3847	23.4279	19.2542	21.4249	22.4478	20.8626	23.8065	23.8519	24.0026	22.9594	21.5742	21.0432	21.7515	21.0936	0.0539583	0.00350464	0.205565	A0A1D5NXC6	7	20.6	52.229	0.00026688	6.3625	261360000	46
A0A1D5NXI5	ENSGALG00000031387	tyrosine 3-monooxygenase/tryptophan 5-monooxygenase activation protein zeta	YAP1	23.6563	23.5943	23.4793	23.3073	22.9177	20.6215	21.9249	23.4951	22.8722	23.9201	21.428	23.2643	20.5062	22.7653	23.7589	22.3374	0.625224	0.118321	0.501873	A0A1D5NXI5;A0A3Q3AMD7;A0A1D5PM63	8	33	47.838	0.00042427	26.674	1217000000	91
A0A1D5NXK6	ENSGALG00010021176	DNA damage inducible 1 homolog 2	DDI2	22.0692	22.7361	22.5852	25.0796	21.8214	24.4107	25.9196	24.6778	23.7188	23.7307	23.7448	22.6191	22.7947	23.2498	22.6651	23.0251	0.423778	0.623761	0.18074	A0A1D5NXK6	8	13.1	111.16	0	50.94	918650000	66
A0A1D5NXK7	ENSGALG00010002917	6-phosphogluconolactonase	PFDN5	24.4442	24.645	24.288	23.5302	23.8007	24.6141	22.0695	24.4165	24.0997	24.2673	24.0969	24.1476	23.984	22.7116	22.4332	24.2555	0.569783	0.117331	0.700824	A0A1D5NXK7	7	56.1	17.259	0	78.765	3426500000	117
A0A1D5NXL1	ENSGALG00000036069	T-cell immune regulator 1, ATPase H+ transporting V0 subunit a3	TBL1XR1	22.0479	26.4581	22.5273	25.4155	25.633	23.7378	23.507	23.5427	23.1371	22.6766	22.4169	22.8637	22.6174	22.6219	22.3145	22.8786	0.0370875	0.888906	0.897963	A0A1D5NXL1;A0A3Q2UBU6	12	39.6	55.553	0	54.571	1370100000	132
A0A1D5NXL7	ENSGALG00000002937	proteasome activator subunit 3	PSMD3	25.5728	25.3997	25.4508	23.1962	25.1725	25.8601	25.0996	25.4633	25.1375	25.5557	25.4907	25.5001	25.5847	25.6052	25.4615	25.5803	0.286106	0.317398	0.565843	A0A1D5NXL7;A0A1D5P9K2	25	53	59.352	0	272.68	21589000000	605
A0A1D5NXM7	ENSGALG00000010565	nardilysin convertase	NPLOC4	23.108	23.0626	23.1682	24.823	24.7947	23.8023	20.504	23.1311	22.0775	22.807	22.5156	23.3314	23.5271	23.5724	23.5237	23.7422	0.762154	0.691273	0.208821	A0A1D5NXM7;A0A1L1RME9	13	31.9	66.892	0	99.45	2956100000	204
A0A1D5NXR2	ENSGALG00000035236	B-cell receptor-associated protein 31	BCAP31	24.1352	23.6086	24.45	24.3701	26.7452	26.684	22.4686	24.0459	22.8566	23.359	23.511	23.9599	23.7225	23.7802	24.1922	23.7531	0.118242	0.263415	0.718321	A0A1D5NXR2	9	40.4	27.228	0.00043253	28.333	2022700000	122
A0A1D5NXS5	ENSGALG00010027502	thimet oligopeptidase 1	TGM3	25.7501	26.756	25.0265	23.443	20.2998	26.4635	21.6347	24.9467	27.2626	27.0372	27.8289	25.929	21.2691	26.1355	25.589	26.5373	0.130425	0.0714603	0.914524	A0A1D5NXS5;A0A1D5PVT7	28	56.2	76.949	0	323.31	35274000000	781
A0A1D5NXS9	ENSGALG00000036496	actinin, alpha 4	ACTN4	27.3167	27.2318	27.402	27.6685	27.3963	27.0943	27.2773	27.2273	27.3746	27.3917	27.3251	27.1957	26.9741	27.1791	27.2261	27.0042	0.110463	0.0163549	0.618813	A0A1D5NXS9;A0A1D5PIX0	80	70.3	117.28	0	323.31	160670000000	2521
A0A1D5NXV3	ENSGALG00010003960	aspartate beta-hydroxylase	ASPH	24.0456	24.1104	24.4202	23.6082	23.299	23.4675	23.7462	24.1347	22.4081	23.1435	23.7388	24.1451	23.727	24.0845	24.5618	24.1253	0.65052	0.444911	0.0347078	A0A1D5NXV3	14	53.2	33.792	0	60.462	3061400000	171
A0A1D5NXY4	ENSGALG00000031723	Uncharacterized protein	BANF1	28.3782	27.9522	28.4224	27.8706	28.3861	27.8589	28.3805	28.3407	27.4686	27.9123	27.3476	28.1944	28.3376	28.1741	28.3748	28.3616	0.226624	0.0337148	0.100233	A0A1D5NXY4	8	60	10.057	0	113.81	37456000000	232
A0A1D5NXZ6	ENSGALG00010026973	monoglyceride lipase	MEIS1	24.0703	25.969	24.4048	23.4883	22.4227	25.0599	23.576	24.4972	25.4397	23.6866	23.7122	23.9869	25.2273	23.4391	24.6233	23.9119	0.891921	0.615765	0.491826	A0A1D5NXZ6;A0A3Q2U0L7;A0A1D5PD72;F5ANJ4	7	29	42.988	0.00047801	35.73	1927900000	80
A0A1D5NY06	ENSGALG00010024714	SRP receptor beta subunit	SRM	23.4327	21.2123	24.0329	25.5854	23.2621	21.2556	24.6811	26.1539	25.7842	23.2455	23.2118	22.7785	22.6187	22.5638	22.5391	22.5991	0.501584	0.569394	0.366673	A0A1D5NY06;F1NAH1	6	26.2	33.509	0.00029172	8.8292	951560000	69
A0A1D5NY12	ENSGALG00010017481	serpin family A member 1	SPAG9	22.0239	23.1738	21.8538	24.2689	22.9301	21.8778	22.091	21.785	23.2503	25.1789	21.0841	23.8777	21.514	21.7864	21.7218	22.2954	0.871907	0.064281	0.437034	A0A1D5NY12;A0A1D5NYK2;A0A1D5PXL3;A0A1D5P8T2;A0A1D5PET9;A0A1D5P0Z7;A0A1D5PLQ4	10	14.6	132.1	0.00039124	21.175	665320000	81
A0A1D5NY37	ENSGALG00000038745	lactamase beta 2	KRAS	23.9951	24.3437	24.0538	23.1007	24.6669	24.1932	24.7757	23.8856	24.5762	24.386	24.1713	24.1756	24.0309	23.9942	24.1305	23.7655	0.883989	0.665914	0.0358906	A0A1D5NY37;A0A1D5PT95	10	69.7	21.452	0	134.93	4931100000	254
A0A1D5NYA8	ENSGALG00000036850	DnaJ heat shock protein family	DNAJA4	23.9855	23.8405	24.2026	22.819	24.8256	24.2875	24.8794	24.0945	23.9407	24.1084	23.8197	24.5164	24.7542	24.4468	24.2066	24.781	0.345195	0.0106172	0.406331	A0A1D5NYA8	12	48.5	44.802	0	123.71	6263900000	279
A0A1D5NYB2	ENSGALG00010020588	phosphatase domain containing, paladin 1	PABPC1	27.6909	27.9209	27.5956	27.0008	27.9079	27.9974	27.7767	27.5832	27.9131	27.9181	27.6045	27.9099	27.8658	27.7669	27.4063	27.927	0.430752	0.522296	0.187658	A0A1D5NYB2	34	51.2	70.871	0	323.31	108490000000	1509
A0A1D5NYD5	ENSGALG00000016708	ectonucleotide pyrophosphatase/phosphodiesterase 4	ENPP4	25.0285	22.4601	22.6254	22.7947	21.2193	22.6027	25.3461	22.8852	22.8675	24.9741	21.9488	19.88	22.2864	22.6961	23.0447	22.7581	0.466448	0.966159	0.74792	A0A1D5NYD5;F1N9T9	4	20.7	38.661	0.000306	10.238	674480000	58
A0A1D5NYF3	ENSGALG00000030025	fatty acid binding protein 4	FABP4	22.737	21.6493	23.3577	24.4387	25.0445	22.958	25.096	23.8813	21.9989	22.9973	22.8593	24.3048	23.0525	22.5791	27.1368	24.5585	0.953795	0.0944525	0.947396	A0A1D5NYF3	13	85.6	14.921	0	92.806	2033500000	83
A0A1D5NYF8	ENSGALG00000005181	SEC24 homolog C, COPII coat complex component	SEC13	26.3181	26.3831	26.4694	24.8603	25.0863	25.7836	24.0416	26.0828	26.2454	26.2088	25.7018	26.4605	26.2007	25.9535	26.3557	26.7015	0.0829639	0.355233	0.178231	A0A1D5NYF8;E1BVC4;A0A1L1RNL7	12	60.3	35.18	0	198.98	13468000000	265
A0A1D5NYI5	ENSGALG00000017165	cullin 5	CUL5	22.2231	22.163	22.6462	26.2014	23.2503	22.6172	24.0015	22.5897	24.921	22.5267	22.5496	21.9924	22.4266	22.5089	22.4448	22.9601	0.504936	0.629146	0.861125	A0A1D5NYI5	11	23.9	77.078	0	79.581	1399800000	115
A0A1D5NYJ2	ENSGALG00000009967	leucine rich pentatricopeptide repeat containing	LONP1	24.7698	24.8402	24.7165	24.8536	24.8768	25.4165	25.0005	25.1548	24.1765	24.9345	24.2439	25.0002	25.442	25.2794	25.0738	25.3551	0.908355	0.00222396	0.171507	A0A1D5NYJ2	30	42.8	103.65	0	323.31	11887000000	437
A0A1D5NYJ9	ENSGALG00000004591	serpin family C member 1	SEPTIN6	26.0639	25.3003	26.2901	25.5211	26.6077	26.1688	26.6323	26.3407	25.3962	25.1073	25.2376	26.0936	26.2342	26.5245	26.2576	26.1812	0.196401	0.00104842	0.579109	A0A1D5NYJ9;A0A1L1RNQ9;A0A1D5PKY9;A0A1D5NTQ0;F1NLX2;A0A1D5NUL5;A0A1L1RLQ3	24	57.7	48.682	0	257.17	26565000000	560
A0A1D5NYK3	ENSGALG00000034917	glutaryl-CoA dehydrogenase	GCDH	23.9908	24.1986	24.1354	24.0232	26.0089	23.4218	24.6142	24.6974	24.2381	24.0372	25.2229	24.6314	23.6759	22.1721	23.587	21.57	0.0838322	0.160132	0.0107988	A0A1D5NYK3;A0A3Q3AW56;A0A3Q2U8T5	8	35.8	46.758	0	84.231	2466600000	93
A0A1D5NYK7	ENSGALG00010006016	myotubularin related protein 6	MSN	28.4901	28.7008	28.5173	26.6182	28.5891	28.8524	28.587	28.5193	28.8308	28.6153	28.3303	28.3317	28.5499	28.6873	28.5416	28.4701	0.483135	0.271388	0.329899	A0A1D5NYK7	49	72.8	68.37	0	323.31	306290000000	3470
A0A1D5NYL1	ENSGALG00000036001	SMAD family member 2	SLC4A1	27.3936	26.523	27.4906	27.4639	26.6301	25.8073	26.4675	27.3323	24.731	27.5113	26.3152	26.7196	26.3458	27.2783	26.4158	25.9336	0.227122	0.534546	0.293284	A0A1D5NYL1;A0A1L1RJB6;A0A3Q2UID2	25	46.8	102.27	0	323.31	33992000000	714
A0A1D5NYM1	ENSGALG00010015310	phosphoglucomutase 2	PFKP	25.3354	25.6402	25.1912	22.1604	25.9845	26.0059	25.8086	25.0538	25.8597	25.6702	25.8322	25.374	25.9373	25.7967	25.5625	25.6438	0.212831	0.191549	0.230024	A0A1D5NYM1;Q5ZHU4	31	47.8	86.214	0	323.31	42782000000	1131
A0A1D5NYM7	ENSGALG00000029921	cysteine and glycine rich protein 2	CSRP2	23.8258	23.209	24.1898	23.4788	24.9183	24.0138	25.0011	23.631	24.4044	22.4044	21.9844	23.838	23.6596	21.9445	25.3735	23.9142	0.254779	0.221033	0.88224	A0A1D5NYM7	8	37.8	24.874	0	70.467	3840600000	189
A0A1D5NYP8	ENSGALG00010014041	Ski2 like RNA helicase 2	SHC1	22.8561	24.5029	22.8317	23.2147	23.8614	22.6913	22.6369	22.848	22.1775	22.7768	22.8644	23.2859	22.7719	22.812	22.7992	22.7923	0.167644	0.558206	0.516799	A0A1D5NYP8	8	19.8	67.555	0	56.65	1229800000	110
A0A1D5NYR0	ENSGALG00010010351	nicotinamide phosphoribosyltransferase pseudogene 1	NAA50	22.7428	22.4864	24.9507	21.9638	23.9467	22.9059	26.4947	22.4322	23.4269	22.6243	22.3522	22.496	22.8889	22.8389	23.1569	22.7181	0.261469	0.364127	0.535798	A0A1D5NYR0	9	48.1	17.815	0.00038358	19.813	1245600000	101
A0A1D5NYS9	ENSGALG00000014846	3-oxoacid CoA-transferase 1	OSBPL11	22.2812	22.4824	23.5207	22.8967	22.4412	22.9185	22.68	22.5417	25.0587	23.6739	24.4845	21.6303	23.5438	22.788	22.3079	22.5711	0.229132	0.235297	0.38795	A0A1D5NYS9	12	22.3	84.513	0	46.728	1238000000	112
A0A1D5NYX6	ENSGALG00010001155	cytochrome b5 type A	CYB5A	24.9061	24.31	25.4124	23.8435	25.6209	24.9135	25.4603	26.1744	24.9585	24.3979	25.3295	26.0518	25.9732	25.6797	25.4054	25.5735	0.2506	0.0292723	0.440482	A0A1D5NYX6	5	53.9	14.396	0	77.657	9147200000	200
A0A1D5NYX8	ENSGALG00000010969	serpin family A member 1	SPAST	21.0684	22.4258	22.1129	22.0798	24.3524	22.5497	20.3391	21.7437	22.754	21.8059	22.2351	22.2818	22.4224	22.3684	22.1043	22.3855	0.652233	0.687805	0.769262	A0A1D5NYX8;A0A1L1RV27;A0A1L1RP85;A0A1L1RPZ6	4	12.3	59.292	0.0003201	12.014	670090000	73
A0A1D5NYY8	ENSGALG00010028042	dipeptidyl peptidase 7	DPP7	24.3416	25.3216	23.6322	24.0864	24.0879	24.8309	24.2161	24.5163	25.4615	25.3103	25.3424	24.5052	24.6229	24.6886	25.0639	25.1937	0.0181547	0.686213	0.497436	A0A1D5NYY8	14	37.2	62.122	0	104.73	8838900000	385
A0A1D5NZ00	ENSGALG00000031751	secernin 3	SCFD2	22.6631	24.5161	22.7731	22.744	22.1823	22.6619	22.7767	22.2351	23.735	22.6258	23.1673	22.8746	22.672	22.6836	22.9215	23.3027	0.52736	0.121374	0.37666	A0A1D5NZ00	12	28.2	69.805	0.00048614	37.392	1378100000	139
A0A1D5NZ06	ENSGALG00000030580	ribosomal protein S6 kinase A5	RPS27	26.5085	26.7909	26.6429	26.5797	27.3699	26.8254	27.5129	26.3347	26.1031	26.463	26.2336	26.8834	26.7877	26.4527	26.5761	26.3505	0.0679393	0.164328	0.458394	A0A1D5NZ06	7	42.9	9.461	0	47.56	20494000000	321
A0A1D5NZ09	ENSGALG00000011387	RNA polymerase II subunit B	PNPT1	22.3708	22.4073	22.5923	24.1746	22.8578	22.7993	21.1309	22.6952	24.2323	22.0724	22.8036	22.5666	22.9053	22.5021	22.2678	22.906	0.698499	0.328005	0.75979	A0A1D5NZ09;A0A3Q2UP90	11	20.8	86.953	0	49.082	1282900000	104
A0A1D5NZ10	ENSGALG00000030552	gamma-glutamylcyclotransferase	GGCT	22.677	23.2578	23.0483	26.2303	21.6389	23.0289	21.6239	22.588	23.6657	23.3911	23.2539	23.0844	22.4169	22.4977	22.3551	22.4962	0.799953	0.0169715	0.466643	A0A1D5NZ10	4	45.3	20.22	0.00028769	8.4416	935520000	74
A0A1D5NZ30	ENSGALG00000039212	NADH:ubiquinone oxidoreductase subunit A13	NCL	27.6393	27.8159	27.6114	27.5024	27.8854	27.8368	27.9621	27.2266	27.8553	27.6574	27.1024	27.5104	27.574	27.5884	27.1396	27.5723	0.188029	0.933309	0.586129	A0A1D5NZ30	39	38.5	75.399	0	323.31	157200000000	1665
A0A1D5NZ54	ENSGALG00010024403	hydroxymethylbilane synthase	HMBS	25.011	24.8774	25.0065	24.2515	25.0672	24.9864	23.8506	25.0769	24.405	24.6726	25.986	24.8053	24.5393	24.9206	25.0198	24.702	0.656517	0.68104	0.800871	A0A1D5NZ54;A0A1L1RTK6	14	49.7	38.991	0	73.806	5778800000	216
A0A1D5NZ71	ENSGALG00010018715	DnaJ heat shock protein family	DNAJC13	27.6718	25.5338	27.6923	26.541	25.0958	28.0422	27.0292	27.3019	24.8969	26.9949	25.0194	27.137	28.9406	27.9089	27.3634	27.7687	0.797823	0.0876612	0.0898141	A0A1D5NZ71	58	36.8	255.09	0	320.21	28930000000	754
A0A1D5NZC1	ENSGALG00010021145	eukaryotic translation initiation factor 4 gamma 3	EIF4G3	23.9051	24.0427	23.8096	23.5495	24.5238	24.2388	22.2252	23.3556	23.3247	24.014	24.1533	23.7031	23.9629	23.7899	23.7304	23.8565	0.70027	0.721495	0.630309	A0A1D5NZC1;F1N8G9;A0A1D5PNJ0;A0A3Q2TS10;A0A1D5PGB5	28	23.2	176.25	0	95.477	4933300000	293
A0A1D5NZM5	ENSGALG00010019036	REL proto-oncogene, NF-kB subunit	RCC2	24.4276	24.3951	24.2355	23.5677	24.0212	24.2579	24.1033	24.6003	23.0965	24.1374	23.6196	24.2051	24.6733	24.3316	24.3736	24.7425	0.774691	0.0378098	0.089563	A0A1D5NZM5	24	50.3	56.649	0	151.25	10098000000	517
A0A1D5NZS4	ENSGALG00000038338	glyoxylate reductase 1 homolog	GLYR1	23.9842	24.1698	24.5571	23.0742	24.087	24.2074	24.3877	24.3354	23.7473	24.0489	23.8151	24.4765	24.2204	24.3571	24.6422	24.7197	0.435951	0.0651702	0.690713	A0A1D5NZS4;A0A1L1RY43	16	40	60.502	0	94.503	6628400000	350
A0A1D5NZU4	ENSGALG00000001382	cell division cycle 2-like 1	CDC2L1	22.9827	23.9385	23.0797	21.9648	24.2022	23.1529	21.9943	23.3403	23.8516	22.6152	23.1232	23.0759	23.0526	23.0674	23.4262	23.5721	0.682046	0.66956	0.921172	A0A1D5NZU4	12	17	89.925	0	60.745	1817800000	129
A0A1D5P039	ENSGALG00010013089	TANK binding kinase 1	TBC1D5	23.5947	21.7473	23.4967	21.1523	22.8211	24.0737	21.523	23.4983	23.8823	23.2949	23.1846	23.6861	23.6074	23.8328	23.7595	23.8965	0.0533322	0.395976	0.799572	A0A1D5P039;A0A1D5PRR4;E1BRI4	12	19.7	89.293	0	51.038	1949900000	126
A0A1D5P043	ENSGALG00010016482	EMAP like 1	EML1	23.801	23.5453	23.8971	22.0834	23.1324	23.3537	23.7739	23.959	23.6054	23.5391	23.4319	23.1985	22.7988	22.5215	24.2246	23.1476	0.66194	0.938303	0.427817	A0A1D5P043;A0A1D5PHG0;A0A1D5PAP1;A0A3Q3AQY4;A0A1D5PRH6	22	33.3	86.766	0	70.667	3723900000	236
A0A1D5P062	ENSGALG00010027712	stomatin	STIM1	22.9091	22.9837	23.272	26.5329	23.1308	23.4175	23.2127	23.4107	23.897	23.6486	22.764	23.0845	23.5919	23.5026	23.1182	23.5187	0.643937	0.562896	0.45135	A0A1D5P062;A0A1D5NWP2	10	18.3	76.41	0.00045746	32.25	1771900000	135
A0A1D5P097	ENSGALG00010019141	acyl-CoA thioesterase 7	ACOT7	22.3934	23.7056	24.1669	21.8725	23.5524	23.8461	21.9313	22.5782	24.5399	23.9409	21.1046	23.0543	23.0429	22.6186	23.3901	23.679	0.757847	0.974045	0.940221	A0A1D5P097	8	28.5	43.134	0.00043365	28.49	1387700000	72
A0A1D5P0B9	ENSGALG00010015980	exosome component 7	EXOSC7	21.9986	24.3835	22.1788	22.4671	23.6106	22.0004	22.5363	21.9655	22.3336	20.4795	22.0968	21.9762	22.4727	23.064	22.0948	22.5353	0.234745	0.482962	0.223299	A0A1D5P0B9	10	47.1	31.645	0.00041754	25.339	874320000	111
A0A1D5P0D2	ENSGALG00010024410	C12orf10 homolog	C12orf10	23.3431	23.3366	22.9631	20.521	23.4211	22.8023	23.4914	24.4936	23.0345	23.5948	23.3798	22.6721	22.9059	23.2496	24.5655	22.8319	0.609325	0.191079	0.388784	A0A1D5P0D2	13	46.2	52.351	0.00045517	31.864	1604300000	138
A0A1D5P0D3	ENSGALG00000010553	aminoacyl tRNA synthetase complex interacting multifunctional protein 1	AIMP1	24.1037	22.8619	23.9869	22.1359	24.1128	24.0109	24.2559	24.2319	24.2208	24.2877	24.6958	24.3226	24.3057	23.9473	23.9705	24.5355	0.0428918	0.198735	0.0556753	A0A1D5P0D3;F1NLE7	20	68.1	33.866	0	112.65	6213000000	346
A0A1D5P0E2	ENSGALG00010021077	SEC31 homolog B, COPII coat complex component	SEC23A	25.8322	25.438	25.7986	22.4851	23.7259	25.7987	24.6025	25.8452	25.3288	25.2394	25.1204	25.8126	25.7361	25.475	26.034	25.7955	0.221883	0.624112	0.77828	A0A1D5P0E2	29	63.5	86.186	0	323.31	22086000000	617
A0A1D5P0F4	ENSGALG00010009416	collagen type XIV alpha 1 chain	COL14A1	25.3782	24.8457	25.3614	24.9286	24.1073	23.6954	24.1086	24.2179	24.0605	23.8243	24.5344	24.8853	23.4788	23.9699	24.3863	23.8907	0.0248283	0.00116424	0.0697332	A0A1D5P0F4	49	37.4	202.72	0	323.31	12037000000	646
A0A1D5P0G1	ENSGALG00010022831	leucine rich repeat containing 8 family member C	LRP1	24.034	23.8425	24.1341	24.1903	22.5373	23.7043	23.4292	23.7989	23.8	23.7406	24.3661	24.2277	24.1106	23.4625	24.5854	24.2238	0.107575	0.15507	0.0937073	A0A1D5P0G1;A0A1D5PUA3;A0A3Q3AGA3;A0A3Q2TUU7	68	21.1	509.73	0	231.88	12826000000	905
A0A1D5P0R2	ENSGALG00010007972	exocyst complex component 8	EXOC8	23.0177	21.7327	23.0426	24.9351	23.0891	22.8448	22.8073	22.9487	23.6765	22.7818	20.1111	22.701	22.9462	22.9783	23.0233	22.9465	0.438295	0.702808	0.384569	A0A1D5P0R2	11	24.2	84.091	0	141.64	2202400000	152
A0A1D5P0T2	ENSGALG00010029301	ring finger protein 213	RHOT1	22.0883	22.3528	22.0371	21.4183	23.2819	25.85	22.1441	22.245	24.0338	23.3227	24.1232	21.9187	21.9184	22.2762	21.7505	21.9526	0.97689	0.976471	0.0190148	A0A1D5P0T2;F1NSQ4	7	16.2	68.559	0.00037936	19.243	643390000	79
A0A1D5P0T5	ENSGALG00000007023	protein kinase cAMP-dependent type II regulatory subunit alpha	PRIM1	22.7673	23.0649	22.6577	23.7946	24.0658	24.0623	24.1197	21.3237	22.1101	23.3397	23.8041	22.9364	22.8427	22.8969	22.3748	24.2617	0.730487	0.694225	0.768472	A0A1D5P0T5;A0A1D5PGK7;A0A1D5P6I0	9	24.6	49.657	0.0004717	34.599	813780000	79
A0A1D5P0U5	ENSGALG00000040368	calreticulin	CALR	29.1672	29.5464	29.331	28.4908	29.2996	29.1279	29.6007	28.9486	29.9588	29.881	29.8258	29.6031	29.5015	29.406	29.1615	29.2428	0.0206929	0.213106	0.059503	A0A1D5P0U5	31	79.6	48.106	0	323.31	268830000000	3283
A0A1D5P0V5	ENSGALG00000042949	O-6-methylguanine-DNA methyltransferase	MEMO1	23.5762	23.6597	23.4005	21.8436	24.012	23.3605	23.8688	23.422	23.8145	23.9363	23.8881	23.5229	22.7841	23.4843	23.2849	23.2852	0.670315	0.94431	0.0405619	A0A1D5P0V5;E1C6C0	10	30.6	64.025	0	99.938	3066900000	220
A0A1D5P0Y1	ENSGALG00000015086	oxysterol binding protein like 1A	OGT	23.9895	23.7685	23.9368	21.0515	22.0833	24.5797	22.7378	24.0099	22.9998	24.0639	24.3486	24.0632	24.5582	24.2013	24.1057	24.6486	0.103876	0.499566	0.729571	A0A1D5P0Y1	35	44.6	115.51	0	227.38	10309000000	572
A0A1D5P102	ENSGALG00010017343	discs large MAGUK scaffold protein 1	DLG1	23.546	23.2831	23.49	25.6663	21.8591	22.6383	22.006	23.6039	22.3072	23.3358	23.1824	22.9861	23.2096	23.2794	23.6293	23.2119	0.750094	0.160954	0.0261656	A0A1D5P102;A0A3Q2TXA3;E1BT38;A0A1D5PT29;A0A3Q2U359;A0A1D5P1S9;A0A1D5P5N9	12	24	97.307	0	46.497	1646600000	104
A0A1D5P116	ENSGALG00000011897	single-pass membrane protein with aspartate rich tail 1	SMARCD2	23.9321	23.1762	24.052	26.4241	25.0551	24.2083	21.9101	23.6871	22.9179	22.5714	22.1954	24.3028	23.9829	23.9034	24.0505	23.9178	0.304047	0.794224	0.150092	A0A1D5P116;A0A3Q3A5X4;A0A3Q2TZD2	18	51.5	55.14	0	125.61	3955600000	243
A0A1D5P167	ENSGALG00010003063	gamma-glutamyl hydrolase	GGH	22.7483	23.032	23.3242	21.7721	24.1421	23.2733	23.3358	23.5731	23.4334	23.1564	23.5855	22.4045	22.917	21.5034	22.3719	22.4784	0.157746	0.951354	0.0102988	A0A1D5P167	5	21.2	48.209	0.00049456	38.451	949860000	90
A0A1D5P179	ENSGALG00010027903	NADH:ubiquinone oxidoreductase subunit A8	NDUFA13	24.1272	23.9815	24.2914	21.4422	25.3517	23.6965	25.4179	24.3361	23.4457	23.5669	23.9714	23.6173	24.064	23.9142	23.9211	24.1084	0.538243	0.070916	0.290376	A0A1D5P179	6	38.9	16.777	0	47.402	3434600000	147
A0A1D5P198	ENSGALG00010010813	EH domain-containing protein 2-like	LOC100859737	27.9305	28.7337	26.5461	26.2781	26.5654	27.3699	26.4544	27.3876	29.2158	28.1245	27.2791	26.8591	27.6174	26.9454	28.5569	28.0199	0.157188	0.573992	0.705599	A0A1D5P198	34	73.4	51.693	0	98.005	32179000000	334
A0A1D5P1A9	ENSGALG00010027321	IFI30, lysosomal thiol reductase	IFI30	28.2435	27.8917	28.2852	26.9103	28.1018	28.4862	27.4172	27.6402	28.5035	28.2138	28.5123	28.1765	28.698	29.0518	28.5149	28.3955	0.0124981	0.383614	0.598089	A0A1D5P1A9	5	25.5	44.602	0	323.31	79980000000	575
A0A1D5P1C6	ENSGALG00000015090	perilipin 2	PLBD1	25.0412	23.4565	25.2778	22.6773	23.4591	24.9854	24.2856	24.7302	21.1357	23.9291	22.3802	23.6363	25.5115	25.8572	25.562	25.9407	0.991978	0.00605059	0.0159939	A0A1D5P1C6	19	39.3	62.052	0	249.55	11865000000	446
A0A1D5P1E1	ENSGALG00000006531	transformer 2 beta homolog	TPP1	26.2965	26.5909	26.3911	23.2978	25.3515	25.9273	24.8674	26.5218	26.5861	26.4827	26.263	26.1077	26.0786	26.5048	26.8376	26.5238	0.107659	0.868587	0.908689	A0A1D5P1E1	11	27.3	62.884	0	323.31	25728000000	515
A0A1D5P1J7	ENSGALG00010021454	ATP synthase, H+ transporting, mitochondrial Fo complex subunit F2	ATP5J2	25.4291	25.2269	25.2738	24.7179	25.3946	25.0435	24.883	25.6103	22.9198	25.1544	25.3795	26.0333	25.4293	25.4632	25.2455	25.6344	0.913204	0.388597	0.499055	A0A1D5P1J7	5	39.3	10.308	0.00041102	24.251	6889900000	141
A0A1D5P1M9	ENSGALG00000010325	protein phosphatase 1 regulatory subunit 12A	PPIP5K2	22.6348	24.8928	24.2877	21.3159	22.8524	22.9772	23.8751	23.5057	23.989	23.8586	23.5076	22.4502	22.3549	22.6987	23.7112	23.0056	0.845022	0.619261	0.591505	A0A1D5P1M9;A0A1D5PRG9;A0A1D5NVZ6;A0A3Q2TV34;A0A1D5PRC7;A0A1D5PHN7;F1NQL7	4	4.9	134.57	0.00032595	12.661	581220000	47
A0A1D5P1P9	ENSGALG00010005630	nitrilase family member 2	NHP2	23.4616	22.7422	20.9162	24.5075	21.8819	24.9589	20.1043	19.2595	23.8457	23.0893	26.9279	22.8614	23.5139	23.8113	23.2099	23.8925	0.0815369	0.292098	0.663379	A0A1D5P1P9	4	40.5	18.796	0	52.046	1306200000	55
A0A1D5P1T4	ENSGALG00000030598	B-TFIID TATA-box binding protein associated factor 1	BTAF1	22.2713	21.2174	22.4867	26.388	21.5952	23.1851	24.0272	22.6097	25.0645	22.6472	20.5981	22.3298	22.6708	22.9066	22.4286	23.0608	0.744114	0.934781	0.828666	A0A1D5P1T4	18	16.1	206.02	0	49.346	1600100000	158
A0A1D5P1U1	ENSGALG00010002374	dystonin	DST	22.7455	22.517	26.3611	23.6595	24.6005	26.664	18.1714	23.8152	26.1381	26.5491	25.7545	26.8769	26.3768	26.727	26.8389	26.9599	0.0131679	0.957069	0.665136	A0A1D5P1U1;A0A1D5P0Y6;A0A3Q3A3X3;F1NRP8	6	1.2	686.12	0.00049875	38.923	8320600000	91
A0A1D5P1U2	ENSGALG00000005422	PDZ and LIM domain 1	PDHB	25.7253	25.773	25.6487	24.6874	25.4768	25.598	25.1348	26.2515	25.9631	25.8637	26.3426	25.9143	25.619	25.4192	25.4497	25.6406	0.218995	0.386288	0.106113	A0A1D5P1U2	18	65.7	38.877	0	245.1	23316000000	495
A0A1D5P1W7	ENSGALG00000012011	trans-L-3-hydroxyproline dehydratase	KPNB1	27.1238	27.1378	27.1729	24.8735	26.6622	27.3512	26.8193	26.9417	27.0931	27.269	27.5749	27.0992	27.1299	27.202	27.0436	27.2885	0.157431	0.656458	0.458277	A0A1D5P1W7	46	66.9	97.332	0	323.31	115940000000	1589
A0A1D5P1Y9	ENSGALG00010009043	transcription factor A, mitochondrial	TCIRG1	22.8853	23.0828	22.8183	23.2918	25.4656	23.5306	23.2912	23.6955	25.2865	23.5533	23.1871	23.3055	23.8952	23.7099	23.0892	24.0726	0.503099	0.280117	0.155841	A0A1D5P1Y9	11	18.5	92.765	0.00044783	30.726	2019800000	150
A0A1D5P251	ENSGALG00010024358	mitogen-activated protein kinase 3	MAP1S	24.048	24.1599	23.995	21.8464	23.1208	23.7606	26.7926	23.8808	23.8664	23.7204	23.3765	24.073	23.8082	23.7188	24.1734	24.0235	0.837346	0.317808	0.497016	A0A1D5P251	16	16.6	147.2	0	197.11	5292700000	291
A0A1D5P263	ENSGALG00000000255	mannosidase alpha class 2A member 1	LYPLA1	23.7047	23.8947	23.4004	21.4222	24.6846	22.7336	22.3616	23.1396	24.0935	23.9767	24.6125	23.8962	23.2757	22.8363	23.426	23.4188	0.211382	0.344763	0.21912	A0A1D5P263	8	57.2	24.623	0	79.153	2795100000	157
A0A1D5P287	ENSGALG00010018627	myosin light chain kinase	MYH11	29.7481	29.0004	29.9611	29.7568	30.1562	28.9476	30.1035	29.8601	28.7398	28.7928	27.4717	29.4991	29.5759	29.0192	30.2299	29.2523	0.064608	0.112068	0.245466	A0A1D5P287	166	65.2	228.72	0	323.31	335170000000	5203
A0A1D5P2B5	ENSGALG00010023056	S-antigen visual arrestin	RXRA	22.8268	22.6527	22.9265	22.8584	23.9459	21.5302	24.9127	22.8119	25.1411	21.7363	22.2704	22.781	22.2927	21.83	22.4976	22.0794	0.382555	0.765271	0.245753	A0A1D5P2B5	4	10.7	51.297	0.00034352	14.746	530970000	60
A0A1D5P2B7	ENSGALG00000042079	nidogen 1	NFKB2	22.2595	22.5334	22.7025	21.9408	24.8263	23.4051	24.3868	22.3204	22.9061	22.7094	22.299	22.507	23.6339	23.1538	22.3847	23.1391	0.539273	0.0147518	0.189677	A0A1D5P2B7;R4GIS9	12	24.1	99.17	0	109.76	2169400000	145
A0A1D5P2B9			TPM3	29.3618	29.3431	29.2789	29.4121	29.5376	29.436	29.3499	29.3672	29.3673	29.2311	28.9789	29.077	29.3371	29.3887	29.1808	29.3095	0.0161969	0.0725473	0.55093	A0A1D5P2B9;Q5ZLJ7;A0A1D5P9B0;A0A1D5PV56	34	68.1	34.675	0	323.31	273370000000	1916
A0A1D5P2F9	ENSGALG00000029383	Uncharacterized protein	SLC12A4	22.9561	23.0275	22.9046	21.9835	23.7758	22.1814	22.7129	22.4623	22.223	22.5763	21.7916	22.6516	22.3759	21.8722	22.6613	22.3012	0.099403	0.910334	0.885486	A0A1D5P2F9;A0A1D5PMQ8;A0A3Q2U2M5;A0A3Q2U809	14	16.5	122.82	0.00047939	36.012	1587200000	195
A0A1D5P2H5	ENSGALG00000010023	calmodulin 2	CALM2	29.3223	29.3498	29.3033	22.8535	27.774	30.0616	28.0795	29.4749	29.8941	29.6754	29.9492	29.2979	29.5544	29.5375	29.4487	29.4266	0.149502	0.598373	0.445598	A0A1D5P2H5;A0A3Q3AZM2	11	75.5	17.024	0	323.31	277390000000	1280
A0A1D5P2H7	ENSGALG00010000857	IgGFc-binding protein-like	LOC424740	21.8343	22.5033	22.9518	22.8327	24.4631	22.5366	22.9663	22.9438	23.6192	21.7004	24.0979	23.0987	22.6992	22.9051	22.7594	22.987	0.77612	0.582358	0.193632	A0A1D5P2H7	6	30.2	33.581	0.0003962	21.874	1148200000	101
A0A1D5P2K1	ENSGALG00010025245	RAP1A, member of RAS oncogene family	RAD23A	24.5066	24.6528	24.3629	23.3334	22.4525	24.5484	20.5708	24.3556	24.7033	24.4819	24.5655	24.7	23.1759	23.7355	24.2765	23.9345	0.257611	0.0630229	0.698312	A0A1D5P2K1	9	34.5	39.373	0	76.828	4297400000	174
A0A1D5P2L3	ENSGALG00010008300	cullin 1	CUL1	23.3126	23.8081	23.3246	23.2722	21.4755	23.7387	23.8162	23.077	21.4476	22.8718	22.9715	23.3738	23.1396	23.2377	23.4462	22.9999	0.423293	0.84897	0.206005	A0A1D5P2L3	16	30.5	89.69	0	64.726	2020000000	148
A0A1D5P2M3	ENSGALG00000010543	epidermal growth factor receptor pathway substrate 15	EPS15	22.9352	22.5659	23.0322	22.8389	23.5939	23.5507	23.6649	23.0243	25.7653	22.3614	22.8141	23.0395	22.8755	23.0803	22.8394	23.065	0.844753	0.915947	0.173974	A0A1D5P2M3;F1NLF0	24	31.8	96.732	0	102.29	3183000000	243
A0A1D5P2M9	ENSGALG00000014773	erbb2 interacting protein	ERBIN	22.3278	22.4228	22.5231	23.4949	20.3615	23.2954	22.7719	22.827	23.2267	22.3911	21.9103	22.3438	23.3684	23.2904	22.638	23.1999	0.468842	0.728852	0.211318	A0A1D5P2M9;E1BZY4	8	9.4	156.62	0.00037821	19.063	1944400000	172
A0A1D5P2N4	ENSGALG00000030783	GTP binding protein 1	GTPBP1	23.0705	23.1185	23.3314	23.2067	22.8026	23.5803	23.4218	23.1777	23.7622	22.4823	25.0355	23.4102	23.3725	23.0641	23.8547	23.7644	0.220326	0.8744	0.711369	A0A1D5P2N4;A0A1D5PWN1	9	22.3	72.214	0	88.212	2037800000	133
A0A1D5P2Q1	ENSGALG00010021669	secretion associated Ras related GTPase 1A	SACM1L	23.3947	22.9535	23.7957	26.2295	22.8684	22.3847	22.3659	23.566	25.1859	22.3579	22.165	23.2139	23.8528	23.8787	23.6375	23.9058	0.881266	0.511155	0.0969732	A0A1D5P2Q1	14	28.8	67.45	0.00051308	41.43	3486500000	266
A0A1D5P2V1	ENSGALG00000040586	tubulin, alpha 5	TTC38L	24.1944	24.7162	23.8425	22.2242	23.7748	24.7738	24.5175	24.1555	22.7113	24.833	24.1005	23.5677	23.5527	24.2411	23.7782	24.2194	0.697953	0.366155	0.589743	A0A1D5P2V1;A0A1D5PQF3	11	60.2	31.706	0	175.69	3324700000	169
A0A1D5P2V5	ENSGALG00000032815	ATPase 13A1	ATP13A1	23.3027	23.0201	23.1651	21.3813	22.9197	23.5356	21.0702	23.0088	24.6882	22.2922	21.8524	23.2734	23.7803	23.7514	23.5899	23.6399	0.172941	0.549847	0.44321	A0A1D5P2V5	22	25.2	139.9	0.00050891	40.748	2100400000	170
A0A1D5P2W8	ENSGALG00000001850	arginyl-tRNA synthetase	RANBP6	25.3009	25.3275	25.097	22.6668	23.9822	25.1423	23.8778	24.6457	24.9973	25.467	25.5133	25.0885	24.6152	24.7304	24.8093	25.0023	0.176016	0.379738	0.695979	A0A1D5P2W8	30	53.7	89.238	0	293.6	15627000000	583
A0A1D5P2Y5	ENSGALG00010019645	alpha glucosidase 2	GAA2	23.5025	24.0804	23.3508	24.5384	23.0085	22.8481	23.0326	23.0002	23.4807	23.7327	23.4911	23.7192	23.3296	23.1603	23.1219	23.534	0.865299	0.001612	0.0789184	A0A1D5P2Y5	15	24.6	104.53	0	102.86	2409000000	196
A0A1D5P2Y6	ENSGALG00000037238	propionyl-CoA carboxylase beta subunit	PBXIP1	23.012	23.1011	24.0437	23.7712	22.4433	23.6804	23.542	23.3061	23.9812	21.1167	22.7948	23.2322	24.0494	24.4681	24.2879	23.7989	0.780577	0.146249	0.0472366	A0A1D5P2Y6	12	30.5	67.263	0	90.898	3210200000	175
A0A1D5P307	ENSGALG00000000379	integrin subunit beta 3	ITGA3	23.4413	22.8581	23.4879	24.5646	24.0683	22.6519	24.6184	23.8667	22.3458	23.0457	23.4057	23.1141	22.4661	23.3407	23.3404	22.6543	0.0397189	0.774217	0.710474	A0A1D5P307;A0A3Q2U9K0;A0A1D5PDF6	12	20.6	113.76	0	63.531	1680600000	134
A0A1D5P338	ENSGALG00010008016	glutathione-disulfide reductase	GSR	24.8842	25.6445	24.8915	26.561	23.9652	24.4754	24.0371	24.7121	25.8429	25.4387	25.6679	24.6972	24.976	24.7565	25.0497	25.1288	0.264464	0.00761129	0.15977	A0A1D5P338	21	66.4	50.415	0	323.31	9656800000	395
A0A1D5P342			TPM1	26.1908	26.4434	26.4819	25.7789	27.0669	26.173	26.6348	26.4255	26.1965	25.9556	25.3272	25.8693	26.6688	26.0218	26.3962	26.1698	0.0810492	0.0313361	0.717924	A0A1D5P342;A0A1D5PSX3	33	69	32.783	0	323.31	34783000000	565
A0A1D5P353	ENSGALG00010016861	FGR proto-oncogene, Src family tyrosine kinase	FGR	23.246	22.0734	23.2549	20.5009	24.8314	23.5615	22.8445	24.1523	21.6765	23.2001	22.3676	23.3045	22.9044	22.6081	23.0026	22.9839	0.500892	0.0590095	0.149466	A0A1D5P353	10	28.9	59.702	0	50.123	1629300000	105
A0A1D5P360	ENSGALG00010013657	magnesium transporter 1	LYN	24.689	24.4134	24.6223	22.3447	24.2135	25.6905	24.3425	24.4384	24.9336	24.8654	24.2321	24.3564	25.3091	25.3062	24.2087	24.9345	0.266902	0.196203	0.676806	A0A1D5P360	20	46.4	56.074	0	113.68	9192400000	405
A0A1D5P365	ENSGALG00000002750	NCK associated protein 1	NBAS	23.8833	21.6549	22.6495	24.0671	23.8546	23.1942	22.2208	22.521	20.1042	24.5531	25.8007	22.6302	23.3105	22.5285	22.6624	22.4469	0.998765	0.655967	0.773819	A0A1D5P365;A0A3Q2UFE9;A0A1D5PK79	15	9.7	269.69	0.00049751	38.709	730710000	76
A0A1D5P378	ENSGALG00010004104	scavenger receptor class B member 2	SART3	23.3164	22.9699	23.4571	23.2056	25.4552	23.8404	24.0523	23.3362	22.8713	23.4096	23.0513	23.1929	23.1322	23.5161	23.0857	23.3635	0.063011	0.0481067	0.132144	A0A1D5P378;A0A1D5PBQ5;A0A3Q2U3D5;A0A1D5PSP5;A0A3Q2UDB9	21	35.5	105.68	0	58.452	2383800000	199
A0A1D5P3B1	ENSGALG00000049865	ribosomal protein L18a	RPL11	27.4483	27.5016	27.6038	27.6223	28.0892	28.0169	28.081	27.5177	27.0401	27.2347	26.9687	27.5513	27.8176	27.9115	27.4663	27.787	0.0317767	0.00104655	0.461486	A0A1D5P3B1	11	52.2	20.233	0	323.31	36114000000	387
A0A1D5P3G1	ENSGALG00000010734	protein phosphatase 4 regulatory subunit 3A	PPP2R2D	22.9573	25.2186	22.9625	25.1025	23.4346	21.9453	24.2822	23.1147	23.9096	22.5366	22.6282	22.9708	23.0082	23.0429	23.0615	22.9225	0.17616	0.331783	0.334488	A0A1D5P3G1	9	33	52.015	0.00041946	25.591	822870000	57
A0A1D5P3G5	ENSGALG00010009205	sirtuin 2	SH3GLB1	23.1012	23.4524	22.8744	21.6887	23.3863	23.1383	23.6086	23.5426	25.2641	23.1185	23.3781	20.2693	23.7871	23.3826	23.5513	23.0784	0.819933	0.350523	0.862313	A0A1D5P3G5	9	32	43.251	0	127.01	1367900000	91
A0A1D5P3I6	ENSGALG00010018294	FK506 binding protein 3	FKBP3	25.9364	25.3171	25.9593	26.2036	25.5765	25.954	25.7731	25.9778	24.685	25.8344	25.0212	25.8065	25.7845	26.2418	25.925	25.8839	0.326031	0.137821	0.101688	A0A1D5P3I6	12	19.5	62.84	0	166.87	14791000000	334
A0A1D5P3J8	ENSGALG00000034179	solute carrier family 12 member 4	SHMT1	24.3878	24.2166	24.5648	25.5688	24.247	24.2772	23.929	26.1182	24.5007	25.0326	26.7558	25.7147	23.1498	23.7622	23.9252	23.8164	0.837783	0.0328054	0.0398459	A0A1D5P3J8	12	47.9	52.475	0	158.04	5897000000	222
A0A1D5P3K4	ENSGALG00010018767	NADH:ubiquinone oxidoreductase subunit B6	NDUFA8	24.0083	23.6249	24.0184	23.9807	26.3784	23.9855	23.9817	24.1702	21.8781	23.4743	23.7228	24.1298	23.9718	23.8885	23.968	24.0498	0.126706	0.0969779	0.946738	A0A1D5P3K4	9	57.6	20.125	0.00044863	30.939	4335400000	223
A0A1D5P3M1	ENSGALG00010017558	acidic nuclear phosphoprotein 32 family member A	ANP32A	26.3016	26.0821	26.4243	25.3565	26.2529	26.0747	25.7905	26.3098	25.9251	26.179	26.4094	26.1105	26.407	26.0653	26.372	26.5409	0.262669	0.411919	0.686851	A0A1D5P3M1;A0A1D5PU39;E1C2A1	15	43.8	32.17	0	323.31	24814000000	472
A0A1D5P3Q3	ENSGALG00000040182	guanidinoacetate N-methyltransferase	GAMT	24.1057	23.9169	23.9027	24.0481	22.3986	21.6037	24.4191	26.1628	24.5953	23.7026	26.6014	25.9296	22.5823	24.1765	25.5021	22.5885	0.380747	0.214912	0.430564	A0A1D5P3Q3;A0A1L1RRC8;A0A3Q2UE67	8	63.3	26.971	0	249.66	2440900000	90
A0A1D5P3R3	ENSGALG00000016357	peroxiredoxin 4	PPP6R2	23.3672	23.3723	23.6923	24.0647	22.9268	23.2222	24.0059	23.6187	22.5893	22.9303	23.3403	23.3888	24.025	24.1861	23.7917	24.289	0.854376	0.0398732	0.00625022	A0A1D5P3R3	21	35.7	103.79	0	123.85	5581700000	359
A0A1D5P3Y2	ENSGALG00010025835	protein phosphatase 6 regulatory subunit 3	PPP3CA	23.0002	22.8605	23.2928	21.623	23.8529	23.4197	24.0509	23.3927	22.3565	22.6715	23.1831	23.4482	23.6534	23.381	23.4944	23.2787	0.989393	0.00792842	0.367859	A0A1D5P3Y2;A0A3Q2U159	13	40.5	53.094	0.0004583	32.396	3415200000	180
A0A1D5P3Y8	ENSGALG00000035561	copine 3	CPNE3	24.2701	24.0429	24.2976	22.6533	23.3301	24.1559	24.4835	24.0664	22.4806	22.8736	24.3462	23.7863	24.1993	23.775	24.3655	24.4669	0.703427	0.138835	0.342977	A0A1D5P3Y8	16	35.3	59.666	0	179.22	3107400000	190
A0A1D5P3Z4	ENSGALG00000032305	DEAH-box helicase 8	DHX8	22.056	22.6126	21.9103	22.9868	23.1469	22.3146	24.0208	21.9809	24.9961	20.8788	23.2884	21.9525	22.0878	22.445	21.944	22.7083	0.864473	0.993791	0.377274	A0A1D5P3Z4;A0A3Q2U485	10	13.4	132.99	0.00037922	19.229	648750000	75
A0A1D5P401	ENSGALG00000030384	kinesin light chain 2	KIF15	22.2916	22.456	22.2523	25.7206	24.1932	22.5461	22.8214	26.2697	23.1405	22.3457	21.1446	22.651	21.5094	21.6641	23.8212	21.6482	0.0800631	0.66455	0.512783	A0A1D5P401	15	16.8	161.94	0.00045372	31.683	871880000	99
A0A1D5P407	ENSGALG00010010270	signal sequence receptor subunit 1	SRSF5A	22.9255	22.4968	22.4881	25.868	23.6032	22.8558	21.0813	20.1226	22.9774	25.232	21.3023	24.0208	22.8428	22.8481	22.6626	23.5345	0.498353	0.198348	0.447964	A0A1D5P407	7	27	32.223	0.00036271	17.16	1000300000	76
A0A1D5P411	ENSGALG00000032219	FUS RNA binding protein	FUS	26.3135	26.1205	26.2339	25.4839	26.661	26.2315	26.8602	26.4588	26.2945	26.3667	25.8456	25.8287	26.3866	26.4178	26.2195	26.2019	0.485162	0.0212034	0.314398	A0A1D5P411;A0A1D5PPI6;A0A3Q3AMH7	11	18.5	49.402	0	90.098	19165000000	350
A0A1D5P441	ENSGALG00000039901	poly	PTPRC	25.5637	25.6088	25.5839	23.6801	26.03	27.1199	26.0338	25.9299	26.0376	26.15	25.8519	25.8887	26.7029	26.7857	26.0162	26.9185	0.0657746	0.0105859	0.375712	A0A1D5P441;F1NVB1;A0A1D5PRW6;A0A1L1S114;A0A1D5PR76	32	30.4	131.72	0	323.31	50751000000	1083
A0A1D5P470	ENSGALG00000050515	collagen alpha-2	LOC107050492	29.3857	29.6755	29.2947	28.8615	28.877	29.1152	29.1134	28.895	29.9081	29.6222	29.7716	29.2375	28.7082	28.6582	29.0611	28.9292	0.511055	0.000873312	0.073155	A0A1D5P470	18	71.2	25.449	0	323.31	187190000000	1272
A0A1D5P4A2	ENSGALG00000035309	hemoglobin subunit epsilon	HBE	27.145	26.7123	27.7154	26.8441	26.009	25.4695	26.4726	25.5628	27.3171	27.8733	27.188	28.0269	26.0518	26.2234	25.5043	25.7591	0.245996	1.19566e-05	0.257136	A0A1D5P4A2	17	95.9	16.617	0	226.1	17129000000	287
A0A1D5P4B1	ENSGALG00010024869	NADH:ubiquinone oxidoreductase subunit B3	NDUFA6	23.7401	23.8396	23.7956	24.9142	23.3159	23.6535	23.5334	24.0291	23.4597	21.7714	23.7273	23.836	23.3485	23.6697	23.6012	23.7005	0.138187	0.922393	0.184878	A0A1D5P4B1	5	46.7	14.396	0.00034916	15.4	2915700000	157
A0A1D5P4E9	ENSGALG00010011729	family with sequence similarity 129 member A	FAM129A	23.9825	24.2459	23.7823	23.4455	24.78	25.2566	24.4415	24.1751	23.136	24.0419	24.2493	24.0403	24.5897	24.7258	24.8558	24.7471	0.86017	0.000987457	0.871537	A0A1D5P4E9;F1NG00	18	26.3	108.48	0	148.1	6155200000	283
A0A1D5P4F3	ENSGALG00000026152	guanylate-binding protein 4-like	GBP4L	24.7375	22.6996	25.0395	22.9197	25.2416	25.7293	25.1567	25.533	24.8889	25.1977	25.4699	24.8595	26.9542	27.7087	25.7024	27.0808	0.00403359	0.000925669	0.805853	A0A1D5P4F3;A0A1D5PZ32;A0A1D5PCB5;A0A3Q2U4L1	36	60.9	70.278	0	323.31	48942000000	791
A0A1D5P4N3	MAPRE2	MAPRE2	MAPRE2	25.5829	25.6557	25.7628	24.2773	21.3949	25.194	24.0315	25.7338	25.3833	25.3767	24.1707	25.3273	24.9504	25.1645	25.6903	25.393	0.39393	0.374955	0.199941	A0A1D5P4N3;A0A1D5P9Q6	18	34.1	42.05	0	79.956	9678700000	247
A0A1D5P4Q4	ENSGALG00010002634	regucalcin	RELA	21.8601	23.3029	21.8313	21.1923	22.2104	21.9593	23.2414	21.816	21.3367	21.7797	21.5036	21.6666	21.9655	21.8551	21.5647	23.0613	0.321234	0.240333	0.673268	A0A1D5P4Q4	6	13.4	60.262	0.00028417	8.146	494730000	89
A0A1D5P4Q6	ENSGALG00010021405	insulin degrading enzyme	IDE	23.5797	23.7849	23.4069	24.2788	23.9101	23.8344	23.9072	23.0781	23.9846	24.0683	24.3709	23.5961	23.0996	23.4507	23.332	23.2659	0.648758	0.0313696	0.0752989	A0A1D5P4Q6	20	25.1	111.6	0	64.84	2835300000	209
A0A1D5P4W0	ENSGALG00000017153	radixin	RCC1	24.6762	24.6425	24.862	23.3313	25.3113	24.0627	25.2484	24.7476	23.6201	24.0364	24.2326	24.8922	24.8323	24.854	25.1898	25.31	0.969108	0.0315023	0.488088	A0A1D5P4W0	13	53.5	44.522	0	100.26	7149300000	292
A0A1D5P4W8	ENSGALG00010023347	signal transducer and activator of transcription 5A	STAB1	24.9157	24.7225	24.9968	22.3792	22.5237	23.9593	21.6987	24.2487	24.126	24.4036	23.4753	24.3132	24.0468	24.1443	24.2816	24.3294	0.325816	0.27546	0.183206	A0A1D5P4W8;A0A1D5P2X6;A0A1D5P9J6	37	20.7	286.24	0	264.1	8361700000	502
A0A1D5P4Y1	ENSGALG00000008811	solute carrier family 1 member 4	SKIV2L	22.8867	22.7299	22.7116	23.4669	23.1532	23.0495	23.3714	22.7937	25.07	22.8469	23.3879	22.9107	24.542	22.7868	22.929	22.9422	0.267202	0.876781	0.580399	A0A1D5P4Y1;A0A3Q3AZH8;A0A3Q2U6Z9	18	28.1	108.13	0	49.528	1604900000	172
A0A1D5P4Z5	ENSGALG00010005472	phosphofructokinase, platelet	PEF1	24.3217	24.559	24.0601	23.1296	24.7202	24.4798	22.2745	24.6807	24.5434	24.6149	24.2326	24.2607	24.5842	24.9588	24.5677	24.8779	0.13196	0.61208	0.654755	A0A1D5P4Z5	5	37.2	24.363	0	49.029	3647600000	128
A0A1D5P521	ENSGALG00000052196	Sema domain-containing protein	LOC107055444	25.9458	24.2573	25.4464	26.2447	26.0508	25.5321	26.0743	25.3608	25.406	25.3055	24.6991	25.6965	25.5594	25.5314	25.6289	25.4677	0.450986	0.309372	0.983632	A0A1D5P521	9	42.1	14.307	0	148.98	9618100000	228
A0A1D5P524	ENSGALG00010016206	kininogen 1	KIF1B	23.3296	23.1482	22.0373	22.1999	22.3811	24.8275	22.4794	24.0305	23.716	22.1737	20.6527	21.7394	24.688	21.0284	21.8297	21.5883	0.182939	0.45236	0.672517	A0A1D5P524;E1C889;A0A3Q2UHD5;A0A3Q2UDS2;A0A1D5PMN6	5	4.7	193.34	0.00038745	20.508	318180000	46
A0A1D5P546	ENSGALG00000046098	ubiquitin-conjugating enzyme E2L 6	UBB	30.4696	30.4922	30.2219	31.0503	31.3016	30.1765	31.2512	30.2157	30.6396	30.7481	30.7218	30.5849	30.6612	30.1905	30.463	30.3597	0.597066	0.839516	0.268567	A0A1D5P546	12	86.5	25.772	0	323.31	242060000000	1878
A0A1D5P553	ENSGALG00000036044	aldehyde dehydrogenase 3 family member B2	ALDH3B2	22.0411	23.2446	21.6914	23.1351	22.6181	22.1501	23.007	21.5684	24.7437	22.2673	22.8542	24.879	22.8856	22.668	22.8998	22.4672	0.0873589	0.193773	0.377811	A0A1D5P553;A0A1D5PQQ8;A0A1D5P9V6	11	26.2	55.225	0.00035386	15.868	779000000	91
A0A1D5P592	ENSGALG00000007474	phosphate cytidylyltransferase 1, choline, alpha	PCCB	23.4636	23.698	23.6579	24.8164	22.6307	24.2165	24.504	23.9519	23.9174	23.929	24.36	24.0047	24.0217	23.7469	23.8082	23.7044	0.798588	0.56284	0.783144	A0A1D5P592	14	37.4	57.502	0	72.16	3919300000	299
A0A1D5P5B2	ENSGALG00010019598	potassium voltage-gated channel subfamily A regulatory beta subunit 2	IVD	23.4089	22.7515	23.3386	21.1204	22.7211	23.7774	23.9921	24.3522	25.1122	23.3344	24.0809	23.5485	23.5636	23.0789	23.7424	23.5997	0.1585	0.498997	0.0612234	A0A1D5P5B2	10	39.6	45.845	0	95.277	2825100000	226
A0A1D5P5B6	ENSGALG00010015964	kinesin light chain 1	KIF13B	22.261	23.9831	22.6344	24.6112	22.2909	22.9863	22.8432	22.3418	22.2152	21.6844	20.7167	21.6868	22.9895	22.9401	22.3807	22.389	0.0254118	0.624452	0.0184327	A0A1D5P5B6;A0A1D5PHR2	21	18.2	194.51	0	70.554	1975600000	236
A0A1D5P5I0	ENSGALG00000041192	interferon induced with helicase C domain 1	IFIH1	23.53	24.2914	22.1838	23.2091	22.3749	23.2464	22.5152	21.54	20.4653	23.9549	23.1341	22.8594	23.6389	23.0278	21.5179	22.467	0.668085	0.442341	0.38122	A0A1D5P5I0	18	21.9	125.03	0.00050556	40.272	1168800000	73
A0A1D5P5L5	ENSGALG00010013746	Nipped-B homolog-like	LOC424014	25.557	25.8715	25.688	23.4951	25.9023	25.7072	25.4996	25.7515	26.7132	25.7527	26.5667	25.9092	25.4209	25.8251	25.8668	25.2409	0.154908	0.895101	0.0788447	A0A1D5P5L5	16	72.3	30.318	0	323.31	17961000000	498
A0A1D5P5M6	ENSGALG00000016918	putative glutamine amidotransferase like class 1 domain containing 3A-like1	GATD3AL1	26.679	26.9714	26.7655	27.425	27.7104	27.5048	27.4559	26.5764	27.0892	27.2039	27.7089	26.8082	26.9891	26.7609	27.0108	27.2208	0.843501	0.701017	0.15437	A0A1D5P5M6;E1BQD1	15	64.8	26.794	0	153.01	34034000000	668
A0A1D5P5P9	ENSGALG00010014795	thyroid hormone receptor associated protein 3	TGM4	26.9018	26.3337	26.9839	25.6471	28.3781	28.5935	28.328	27.5445	26.6404	27.2521	26.8799	28.0864	27.5475	27.2315	27.9602	27.4185	0.885874	0.0018768	0.0185977	A0A1D5P5P9;A0A3Q3AMB2	54	75	78.998	0	323.31	249090000000	2637
A0A1D5P5T1	ENSGALG00000029343	eukaryotic translation initiation factor 3 subunit K	EIF3K	24.6445	24.8125	24.5668	24.7653	24.2291	24.6071	23.8999	24.3608	24.7808	24.7289	24.0503	24.5547	24.638	24.3771	24.2497	24.5212	0.988239	0.061052	0.188505	A0A1D5P5T1	14	72.9	25.13	0	72.326	8899800000	368
A0A1D5P5T8	ENSGALG00000045511	poly	PAPOLB	23.0009	23.3665	23.713	23.5506	25.4423	24.1649	23.9958	22.7827	23.6215	23.4821	22.7934	23.6015	23.4679	23.7387	23.286	24.1722	0.475087	0.144801	0.539382	A0A1D5P5T8	14	26.7	82.897	0.00047916	35.831	1878300000	137
A0A1D5P5V5	ENSGALG00000032231	complement 4	C4	23.5665	23.0428	22.9437	22.9027	23.3449	23.4511	23.6885	23.5708	24.9706	19.7798	23.9552	22.7958	23.37	23.9023	23.3826	22.0118	0.635951	0.577172	0.929779	A0A1D5P5V5;A0A3Q3A4N8;A0A3Q2UG72	14	13.9	183.3	0	51.434	960590000	73
A0A1D5P5X1	ENSGALG00000017064	replication factor C subunit 3	RCN2	24.7435	24.5529	24.4814	22.8313	23.153	23.1964	22.3656	24.4598	24.8359	24.1943	24.5918	24.1455	24.1543	24.6843	24.9653	24.8281	0.0287318	0.353606	0.132449	A0A1D5P5X1	17	54.1	35.711	0	182.53	6937200000	299
A0A1D5P5X4	ENSGALG00010016836	hephaestin	HEPH	23.5206	23.3968	23.666	21.9616	22.5586	23.4822	26.7357	23.0719	23.7522	23.2029	23.1958	22.9233	23.0114	22.6848	22.795	22.1993	0.292888	0.830656	0.201433	A0A1D5P5X4;A0A1D5PB38	13	16.4	131.58	0	67.068	1780900000	169
A0A1D5P5Y7	ENSGALG00000012525	formin like 2	FMNL2	22.9731	22.4191	23.016	25.4924	25.2107	23.165	23.757	22.7315	23.4689	22.4529	25.6019	22.7509	23.1508	23.2495	21.0794	22.5398	0.382219	0.516867	0.310517	A0A1D5P5Y7;A0A1D5PD81	8	8.6	123.76	0.0003992	22.342	1092700000	79
A0A1D5P607	ENSGALG00010001141	methylthioadenosine phosphorylase	MRPS9	25.1757	23.4488	23.5973	24.8101	22.8046	25.7488	22.0283	22.2879	22.3789	23.2194	22.9111	23.4305	23.6299	23.5057	23.0628	23.7358	0.333539	0.597487	0.14944	A0A1D5P607;F1P4R6	10	37.9	38.384	0.00034746	15.169	1407000000	83
A0A1D5P624	ENSGALG00010002649	UFM1 specific ligase 1	UBQLN4	23.5171	23.1468	23.6504	23.2693	23.341	23.4033	22.7399	23.7842	22.8881	23.7387	23.0144	23.746	22.862	23.5904	23.594	23.4065	0.993817	0.871392	0.80504	A0A1D5P624	14	45.2	64.027	0	103.56	2740800000	191
A0A1D5P628	ENSGALG00000042503	Uncharacterized protein	HSPBP1	24.3863	24.6067	24.3224	23.3352	21.7964	24.0949	24.7426	24.1587	24.3061	24.7894	24.6506	24.4196	24.1011	24.1196	24.3177	24.5715	0.211453	0.335327	0.787043	A0A1D5P628	12	55.8	35.742	0	158.25	7268200000	347
A0A1D5P629	ENSGALG00000004583	NPL4 homolog, ubiquitin recognition factor	NOP56	25.9676	25.8267	26.2097	24.9201	26.2809	26.2949	26.0115	26.1618	24.2549	25.4586	24.2879	25.8816	26.1725	26.2623	25.9957	26.3704	0.168774	0.00630362	0.15562	A0A1D5P629;A0A1L1RSN0;A0A1L1RXD1	23	56.1	59.832	0	323.31	23555000000	641
A0A1D5P668	ENSGALG00000037177	translin associated factor X	TRNT1	22.8856	23.288	23.1126	27.4037	23.979	22.643	23.2639	25.029	22.6214	23.3228	23.3847	22.8448	22.934	22.8962	22.7338	22.9853	0.12966	0.62931	0.816232	A0A1D5P668	10	32.5	49.492	0.00045851	32.405	1444400000	127
A0A1D5P6C6	ENSGALG00000040687	sorting nexin family member 27	SNTB1	21.4635	25.8709	21.5403	24.4097	23.053	24.0498	22.4049	23.908	23.3555	24.1365	23.3504	21.6394	21.7592	21.0449	21.7703	21.5898	0.142733	0.251501	0.233039	A0A1D5P6C6	3	6.9	56.746	0.0010982	2.9097	183840000	36
A0A1D5P6D2	ENSGALG00000033385	COP9 signalosome subunit 8	COPS8	23.0035	24.1379	22.7729	23.3357	24.5626	23.1592	22.3751	23.0191	22.8232	22.5105	23.1314	23.2191	23.0617	23.3887	23.2182	23.1531	0.435258	0.670908	0.591261	A0A1D5P6D2	5	56.5	25.608	0	70.03	1231900000	99
A0A1D5P6F4	ENSGALG00000026970	interferon-induced transmembrane protein 1-like	LOC429249	23.392	23.2567	24.025	22.9156	22.2441	21.737	22.8577	24.8085	22.471	23.5118	23.8161	23.4296	24.7298	23.7534	24.9144	22.0429	0.412694	0.947878	0.324633	A0A1D5P6F4	36	20.6	289.27	0	107.31	4606500000	296
A0A1D5P6I3	ENSGALG00010029473	component of oligomeric golgi complex 1	COG1	22.4976	22.4173	23.8624	21.684	22.1086	22.8727	26.5516	24.3299	24.5178	23.3482	20.0905	22.3031	21.9782	22.0312	21.6249	21.8294	0.159444	0.657644	0.178314	A0A1D5P6I3;A0A1D5PLD2	9	15.5	101.87	0.00033681	13.957	343280000	46
A0A1D5P6L7	ENSGALG00010000810	ubiquitin C-terminal hydrolase L3	UBE4A	23.5017	22.3316	23.7161	21.5664	23.1541	24.2034	22.347	21.3221	25.8576	20.7315	21.5761	23.4061	22.8944	23.4774	23.0835	23.2991	0.701516	0.847357	0.822915	A0A1D5P6L7	15	22.3	123.31	0	58.86	1393800000	109
A0A1D5P6M8	ENSGALG00010023799	N-myristoyltransferase 1	NIT2	23.7568	24.1161	23.6931	25.4574	22.0994	23.9333	26.9814	24.4261	23.8283	24.3045	24.9596	24.2216	21.3296	23.5185	23.7802	23.8355	0.372282	0.397754	0.318035	A0A1D5P6M8	10	52.2	27.783	0	79.515	2436200000	149
A0A1D5P6N1	ENSGALG00000026822	WD repeat domain 81	WDR43	23.1949	22.7506	24.3851	25.1994	21.126	23.7004	24.5927	22.4143	22.1529	21.5963	22.932	22.5352	22.4891	22.7479	22.6251	22.9906	0.0898575	0.611775	0.202275	A0A1D5P6N1	7	16	73.063	0	53.145	884330000	72
A0A1D5P6P3	ENSGALG00000034948	UDP-N-acetylglucosamine pyrophosphorylase 1 like 1	TXNRD1	23.4962	23.8275	22.7491	23.9764	21.5077	24.3594	23.1776	22.9591	23.5638	23.9597	24.0915	23.4986	23.8622	23.5081	23.0655	23.3956	0.310064	0.246087	0.784508	A0A1D5P6P3;A0A1D5PXN5	13	40.2	54.844	0	80.459	2303000000	159
A0A1D5P6Q5	ENSGALG00000040896	fatty acid synthase	FASN	25.2144	25.1943	25.1689	22.831	24.9333	25.6291	24.7839	26.6938	25.3363	25.5565	27.1923	26.7873	25.4903	25.371	25.2734	25.4666	0.107148	0.918801	0.0692351	A0A1D5P6Q5;A0A1L1RKS2	99	60.7	274.77	0	323.31	54235000000	1926
A0A1D5P6R9	ENSGALG00000029706	RUN and FYVE domain containing 1	RRS1	23.4519	22.8378	22.6262	22.8005	23.5366	22.8181	22.9163	22.3256	25.0125	23.3899	22.9823	23.9239	19.7504	22.4258	22.4118	22.3712	0.764627	0.0288294	0.0327837	A0A1D5P6R9	5	17.1	39.784	0.00025419	5.31	550610000	51
A0A1D5P6S2	ENSGALG00010020149	fumarylacetoacetate hydrolase domain containing 2A	FAHD2A	23.5491	23.4183	23.6697	23.0797	21.522	23.5112	24.4816	24.3254	24.0008	23.9832	23.9178	23.3589	24.0903	23.7929	23.619	23.5763	0.351938	0.984034	0.917065	A0A1D5P6S2	11	55.5	32.872	0	100.66	2290600000	112
A0A1D5P6U6	ENSGALG00000034610	ADP ribosylation factor guanine nucleotide exchange factor 1	ARFGEF1	22.418	24.665	23.192	23.8248	21.2363	25.547	23.7916	24.6072	21.1802	24.959	24.6755	24.9267	24.5485	24.951	24.8893	24.8696	0.324889	0.42508	0.669811	A0A1D5P6U6	15	12.4	208.29	0.00040128	22.787	2842500000	127
A0A1D5P6V5	ENSGALG00010022196	plexin A1	PLIN4	24.6012	24.1327	24.7205	23.1092	24.1576	24.0854	24.211	24.2437	24.5015	23.7734	24.2947	24.4145	23.9914	23.7566	24.4967	23.6563	0.835922	0.60302	0.5064	A0A1D5P6V5	9	25.9	45.388	0	78.357	3220400000	165
A0A1D5P6W8	ENSGALG00000016639	kinesin family member 13B	KDM1A	22.8486	23.5374	23.4941	19.9295	23.3954	22.9019	21.7925	23.3133	23.9427	22.3209	21.8087	23.0414	22.8486	23.1598	22.9538	23.4898	0.5856	0.498467	0.952566	A0A1D5P6W8	13	28.9	90.539	0	86.608	2453800000	204
A0A1D5P722	ENSGALG00000014957	WD repeat domain 1	VWF	24.7058	24.2524	24.7529	24.3779	22.2309	23.5617	21.8269	24.1835	23.5909	23.7624	22.5112	23.4418	23.862	24.2875	23.6764	23.8238	0.723235	0.152665	0.00586324	A0A1D5P722;A0A1D5PLV4;E1C6J4;E1C4Z6	50	26.2	303.13	0	229.9	10970000000	704
A0A1D5P765	ENSGALG00000040702	branched chain keto acid dehydrogenase E1 subunit beta	BCKDHB	22.0834	25.8295	21.8611	23.263	21.5278	21.7923	23.6478	22.2688	24.2446	22.1059	22.6171	22.6553	22.4225	20.5865	20.6892	24.4882	0.678675	0.236307	0.951042	A0A1D5P765	4	17.9	42.501	0.00027902	7.6752	440080000	57
A0A1D5P768	ENSGALG00000032610	N-acetylglucosaminidase, alpha	NAA25	22.6171	22.9562	22.9971	24.5407	22.5454	24.1263	22.6218	22.7011	22.4103	23.0838	22.4701	23.2637	22.6082	23.2045	22.7594	23.3661	0.461002	0.875864	0.486836	A0A1D5P768	14	19.4	112.3	0.00046425	33.215	1782100000	165
A0A1D5P782	ENSGALG00000013778	exocyst complex component 1	EXOC1	25.3344	21.4396	22.4428	22.6491	22.9399	22.5018	22.8426	22.5946	23.3137	25.9682	23.0797	24.2768	22.3757	22.2553	22.7042	22.4438	0.407243	0.0914169	0.194774	A0A1D5P782;E1BS87;A0A1D5P158	6	11.4	100.53	0.00037258	18.359	597460000	62
A0A1D5P7C6	ENSGALG00000006426	p21	PA2G4	26.6079	26.5921	26.6007	26.0454	26.76	26.6565	26.7898	26.2328	26.4145	26.3788	26.0784	26.6283	26.5859	26.5767	26.4013	26.5943	0.50006	0.190396	0.943485	A0A1D5P7C6	27	70.3	43.779	0	323.31	49808000000	1060
A0A1D5P7D1	ENSGALG00010027867	ubiquitin associated protein 2 like	UAP1L1	24.4347	25.1374	24.4116	23.9692	24.6047	24.4205	24.5632	24.1269	24.9676	24.667	24.8167	24.458	23.2833	23.7197	24.2648	23.2264	0.155664	0.00897748	0.0162032	A0A1D5P7D1;A0A3Q2U969;A0A3Q2UEQ6	24	67.9	55.979	0	65.158	8566300000	501
A0A1D5P7K7	ENSGALG00010024208	serpin family D member 1	SEPTIN7	27.8798	27.6483	27.7288	25.4317	26.7651	27.4837	27.0035	27.7717	27.5544	27.2073	26.8834	27.314	27.3455	27.5413	27.7819	27.6457	0.557624	0.525876	0.700384	A0A1D5P7K7	28	65.6	49.411	0	323.31	77906000000	1061
A0A1D5P7R1	ENSGALG00000012379	RNA transcription, translation and transport factor protein	C5H14orf166	24.8283	24.6307	25.0695	24.6625	24.1223	25.2572	24.2483	25.2585	24.1399	24.3567	24.0343	25.0735	25.0797	25.0905	25.1846	25.2519	0.935356	0.120679	0.0631236	A0A1D5P7R1	14	65.6	28.02	0	246.98	9551100000	296
A0A1D5P7W0	ENSGALG00000009325	Obg like ATPase 1	NXF1	23.427	22.2484	22.9908	26.0271	23.4804	23.28	22.8156	22.8334	23.968	22.916	20.9102	22.9761	22.9087	23.112	22.9315	23.2644	0.350173	0.846505	0.395583	A0A1D5P7W0	15	35.6	69.446	0	50.357	1818500000	135
A0A1D5P7X3	ENSGALG00000036175	capping actin protein, gelsolin like	CAPG	24.4548	24.419	24.3918	23.0646	23.7325	24.8222	23.4828	24.7354	24.0003	24.5513	24.7229	24.7479	24.7488	24.9431	24.7285	25.5164	0.0456859	0.300486	0.512126	A0A1D5P7X3	12	53.2	36.05	0	213.08	11604000000	357
A0A1D5P7Y8	ENSGALG00010029626	adaptor related protein complex 2 beta 1 subunit	AP2B1	27.2608	27.3213	27.2143	23.9908	26.4042	27.3402	26.2929	26.937	27.3198	27.3175	26.7124	27.1985	27.4404	27.2458	27.1619	27.346	0.17722	0.607427	0.878806	A0A1D5P7Y8	53	66.1	105.65	0	323.31	83246000000	1761
A0A1D5P810	ENSGALG00000041812	ATP synthase, H+ transporting, mitochondrial F1 complex, O subunit	ATP5O	25.9669	25.6384	25.639	24.1405	23.3268	25.9653	22.7545	26.3349	25.4388	25.5938	25.6576	26.216	26.1478	25.9988	25.734	26.053	0.106842	0.635099	0.340164	A0A1D5P810	12	56.2	26.639	0	191.36	21678000000	450
A0A1D5P814	ENSGALG00000033051	calcium/calmodulin dependent protein kinase ID	CAMK1D	23.1979	21.7901	24.8624	21.8007	26.0184	22.5344	23.8253	22.3568	25.4531	22.0407	21.907	26.1872	21.7245	22.2402	21.9031	22.5519	0.715288	0.533281	0.133351	A0A1D5P814;A0A3Q2TYQ0	9	30.9	42.211	0.00033591	13.819	624570000	66
A0A1D5P832	ENSGALG00010020619	glutaminyl-tRNA synthetase	PUF60	24.8309	24.562	24.8727	24.2625	25.0811	24.7076	25.1085	24.719	24.8841	24.2552	24.3112	24.6544	24.6222	24.8076	24.7845	24.8492	0.325229	0.052512	0.8941	A0A1D5P832	13	46.7	38.696	0	173.36	9007600000	387
A0A1D5P856	ENSGALG00010012845	haloacid dehalogenase like hydrolase domain containing 2	HDHD2	23.4387	25.7985	23.9287	23.2912	21.0581	23.257	24.3557	23.4367	22.0887	23.9574	24.1796	23.6698	24.0683	23.3588	23.5585	23.5759	0.979677	0.390629	0.2486	A0A1D5P856	8	62.2	28.326	0	46.903	1561600000	84
A0A1D5P888	ENSGALG00010015861	protein phosphatase 2 catalytic subunit alpha	PPP1CA	27.008	27.0693	26.9691	24.185	26.414	26.9173	26.0035	26.6668	27.1137	27.1367	26.9403	26.9346	26.7752	26.7517	26.8669	27.2076	0.156791	0.935352	0.671264	A0A1D5P888	22	68.3	39.101	0	323.31	46599000000	974
A0A1D5P892	ENSGALG00010001505	signal sequence receptor subunit 3	SRSF6	25.9504	25.4354	25.7865	25.2309	26.6638	25.7497	26.375	25.6387	25.3401	25.0999	24.4537	25.6171	25.5658	25.8349	25.6571	25.6855	0.040827	0.0183548	0.895996	A0A1D5P892	12	26.8	40.521	0	85.552	15718000000	387
A0A1D5P893	ENSGALG00000012388	protein-L-isoaspartate	PCBP2	27.3556	27.1352	27.3879	27.5797	27.7692	27.301	27.7185	27.1494	26.9865	27.063	26.6014	27.1975	27.1414	27.255	27.2129	27.2592	0.0104668	0.115688	0.552592	A0A1D5P893;A0A1D5PAH2;A0A1D5PD11	11	47.6	34.832	0	323.31	60683000000	803
A0A1D5P8C3	ENSGALG00010021488	hydroxypyruvate isomerase	HYI	23.6724	23.3676	23.5902	26.7905	22.9868	24.1337	24.2062	23.7045	23.535	23.7649	23.9833	23.483	23.5217	23.6769	23.6192	23.7924	0.394452	0.47882	0.533309	A0A1D5P8C3	13	47.3	43.985	0	76.821	3850200000	265
A0A1D5P8F9	ENSGALG00010024944	canopy FGF signaling regulator 2	CNPY2	24.5119	24.9018	24.4408	25.2671	25.3215	24.3886	25.3108	24.5332	24.4775	24.8168	25.1565	24.7807	24.4143	24.053	24.7311	24.9084	0.409505	0.666205	0.339428	A0A1D5P8F9	7	51.1	21.189	0	111.22	7151000000	239
A0A1D5P8H7	ENSGALG00000038154	Yes associated protein 1	XPO1	26.151	26.3342	25.9641	22.8807	25.6025	26.3103	25.5138	25.9254	26.3153	26.2291	26.1626	26.226	25.7765	25.9104	25.9867	26.1477	0.251256	0.792122	0.371873	A0A1D5P8H7	44	50.8	123.16	0	323.31	42646000000	1296
A0A1D5P8I3	ENSGALG00010019018	SH3 domain binding glutamate rich protein like	SFPQ	27.0971	27.0443	27.3095	28.0512	27.644	27.1269	27.6094	27.2408	26.724	26.4584	25.6932	27.1024	26.7743	27.1442	27.1096	27.047	0.00912898	0.199884	0.249303	A0A1D5P8I3	27	40	69.532	0	323.31	69690000000	908
A0A1D5P8I7	ENSGALG00000034434	isocitrate dehydrogenase	IDH2	26.9233	27.246	26.9222	26.661	27.045	26.9673	27.1852	27.2974	27.2996	27.2662	27.5687	27.1688	26.9927	27.0339	26.901	27.0748	0.142562	0.423834	0.0104765	A0A1D5P8I7	34	64.4	50.482	0	323.31	116900000000	1701
A0A1D5P8M2	ENSGALG00010021338	protein disulfide isomerase family A member 5	PDDC1	23.3672	23.567	22.935	23.3619	23.699	22.8944	22.3074	23.575	20.8159	22.0899	22.6839	21.962	23.1337	22.6898	23.045	23.0542	0.0127997	0.11585	0.0333229	A0A1D5P8M2	3	22.4	23.585	0.0003471	15.102	982030000	50
A0A1D5P8M7	ENSGALG00000044841	Uncharacterized protein	LMF2	25.5998	24.8398	25.7043	23.9736	23.8941	25.218	23.7386	25.1958	24.1373	24.9841	24.2918	25.8707	25.4366	26.0479	25.783	26.3576	0.125147	0.445533	0.0457875	A0A1D5P8M7	13	25.1	81.593	0	166.52	12904000000	396
A0A1D5P8M8	ENSGALG00000037983	LUC7 like	LRRFIP2	23.1094	22.7778	23.2104	21.8175	20.7954	23.5001	23.181	22.4083	20.3619	22.5311	22.9667	22.9964	23.4967	23.0998	23.0368	23.4184	0.771676	0.413067	0.186845	A0A1D5P8M8;A0A1D5P1C0;A0A3Q2UD46;A0A3Q2UIP1;A0A3Q2TWK5;A0A3Q3AS85	8	22	52.045	0.00039324	21.475	1620800000	105
A0A1D5P8P3	ENSGALG00000036798	collagen type IV alpha 1 chain	COL4A1	25.6711	24.8317	25.821	26.3091	25.8651	23.7598	25.9019	25.7316	23.2414	24.3978	23.4405	25.7578	26.2481	25.0121	26.4901	25.5513	0.317146	0.182254	0.049842	A0A1D5P8P3	10	7.8	160.77	0	276.64	21217000000	459
A0A1D5P8P5	ENSGALG00010025913	eukaryotic translation initiation factor 2B subunit gamma	EIF2B3	23.1208	23.1346	23.2723	24.9183	23.8243	23.4214	22.3888	23.1664	23.3894	23.2253	22.6834	23.5487	22.9875	23.2687	23.3664	23.2558	0.516837	0.49235	0.475882	A0A1D5P8P5;F1NBJ8	9	28.1	48.909	0.00043706	29.081	2123700000	145
A0A1D5P8P6	ENSGALG00010028105	protein kinase C delta	PRKAG1	23.1243	21.4495	23.3721	24.6427	23.9331	23.52	23.4365	23.3931	24.2278	22.9246	21.4545	20.5959	23.3624	22.7567	23.3354	23.1272	0.250548	0.251763	0.696281	A0A1D5P8P6;A0A1D5PPC7	7	42.4	31.329	0.00047778	35.708	1421700000	94
A0A1D5P8V6	ENSGALG00000036739	ubiquitin conjugating enzyme E2 L3	UBAP2L	22.3431	25.9645	22.2257	24.9796	23.1968	22.3434	25.5986	22.1584	22.0469	21.3181	22.3642	22.4296	21.5975	22.4084	22.3848	21.6887	0.0297801	0.660723	0.682755	A0A1D5P8V6;H9L3J8;A0A1D5PVZ8;A0A1D5PCY0	8	11.8	113.92	0.00044326	30.187	890720000	89
A0A1D5P908	ENSGALG00010019024	canopy FGF signaling regulator 3	CNPY3	31.0162	31.1098	30.8885	23.7761	31.2068	23.843	30.9136	30.9747	30.8844	31.2384	31.6462	31.1163	31.0032	30.9394	30.5298	30.7937	0.1839	0.887965	0.865728	A0A1D5P908	7	30.4	28.116	0.00049116	38.073	195910000000	267
A0A1D5P973	ENSGALG00000043178	SET binding factor 1	SAR1B	24.614	25.0762	24.6021	22.4584	24.5269	24.7326	21.9366	24.947	24.6885	25.1	24.3823	24.8412	24.9792	24.9055	24.9343	24.755	0.152191	0.990421	0.7588	A0A1D5P973	11	83.8	22.391	0	107.19	4447300000	170
A0A1D5P991	ENSGALG00000042553	RAP2B, member of RAS oncogene family	RAI14	22.8266	21.6887	22.9517	23.9853	23.4928	22.2788	23.0657	23.3372	24.1981	23.4369	23.9127	22.2001	22.3497	22.7029	23.3147	22.6436	0.70405	0.501785	0.257483	A0A1D5P991;E1C6R7	26	34.5	107.15	0	74.119	2293600000	216
A0A1D5P9D0	ENSGALG00010023456	mannose phosphate isomerase	MOB1A	24.143	23.7499	24.1245	24.2591	25.0747	24.6252	24.9865	24.1035	24.9284	24.1323	23.6534	24.5006	24.3549	24.1345	23.907	24.1645	0.409746	0.242055	0.0579684	A0A1D5P9D0;F1NW83	5	32.9	25.077	0	49.72	3702900000	169
A0A1D5P9D4	ENSGALG00010023005	interferon regulatory factor 7	IPO4	21.4657	21.7062	22.6573	25.6579	24.1611	21.6226	25.9771	23.8059	22.6376	21.7563	22.0244	21.4122	21.4852	24.6271	21.2402	21.906	0.134308	0.392254	0.67671	A0A1D5P9D4	5	18.8	50.59	0.00050813	40.705	429920000	67
A0A1D5P9D7	ENSGALG00010001364	structural maintenance of chromosomes flexible hinge domain containing 1	SMARCC2	24.5609	24.3058	24.7715	23.4364	24.5592	24.5845	24.6933	24.6191	22.941	23.8597	23.4613	24.5803	24.5072	24.3911	24.6219	24.9819	0.269157	0.0203659	0.250595	A0A1D5P9D7	30	38.2	129.93	0	323.31	11637000000	516
A0A1D5P9E1	ENSGALG00000034859	COMM domain containing 9	COMMD9	23.1574	23.2821	22.6683	23.7153	23.7604	23.5173	25.4026	23.2233	23.2956	22.733	22.9779	22.9146	23.7512	23.6826	23.4682	23.6811	0.332105	0.0227281	0.852232	A0A1D5P9E1	8	57.3	21.816	0.00039216	21.4	1848400000	128
A0A1D5P9E6	ENSGALG00000003521	tropomyosin 1	TOP2A	24.5252	24.2903	24.3134	24.2939	23.6488	24.5862	25.0574	23.707	25.2752	24.1375	23.5949	24.442	24.5774	24.4041	23.8712	24.1019	0.993168	0.666184	0.97305	A0A1D5P9E6;A0A1D5P1T6;F1NZF0	38	30.7	174.98	0	57.332	3694200000	196
A0A1D5P9F9	ENSGALG00010003164	complement component 3	C3	27.1523	26.8671	27.2457	26.9204	26.8867	26.9398	26.8873	27.6962	27.2754	28.1839	28.4744	27.3036	28.3485	28.3617	27.6058	27.1129	0.0085695	0.83337	0.986695	A0A1D5P9F9	79	57.9	198.98	0	323.31	113280000000	2069
A0A1D5P9H5			USP15	23.0466	22.4399	23.0083	20.2774	24.9602	23.2704	21.6597	22.683	22.2158	23.1183	22.6446	23.0857	23.3846	22.5738	22.9652	23.4859	0.603233	0.221126	0.549415	A0A1D5P9H5;A0A1D5P1U9	25	37.3	112.1	0	100.45	3783900000	342
A0A1D5P9I0	ENSGALG00010027826	Rho guanine nucleotide exchange factor 11	ARHGEF11	22.4284	23.5437	22.1649	23.6954	22.4821	25.7024	23.3777	22.1524	22.5989	22.6909	22.7902	20.1754	21.5045	21.892	22.4981	21.9125	0.0538627	0.752161	0.60905	A0A1D5P9I0;A0A1D5PZG0;A0A1D5P0U4;A0A1D5NWD3;A0A1D5PNR3	6	7.1	166.71	0.00034294	14.701	618880000	71
A0A1D5P9K6	ENSGALG00010001811	acyl-CoA dehydrogenase, short/branched chain	ACADSB	24.6449	24.6566	24.438	22.7661	22.7431	22.9716	21.3609	21.1483	23.7043	23.7444	25.0005	22.43	21.5651	24.0434	23.6186	21.6971	0.803465	0.0133393	0.325511	A0A1D5P9K6;A0A1D5P6J0	7	26.5	47.292	0	87.768	2177400000	82
A0A1D5P9P3	ENSGALG00000042458	actinin, alpha 1	ACTN1	28.8141	28.8882	28.6931	27.6151	28.7208	28.9174	28.896	28.9549	28.8528	28.6155	28.3133	28.7054	28.9051	28.681	29.2653	28.9968	0.556789	0.062384	0.933728	A0A1D5P9P3	82	82.2	105.69	0	323.31	409610000000	4129
A0A1D5P9P4	ENSGALG00000007766	KIAA1217	KCTD12	24.0665	23.6769	24.0304	23.7028	25.1599	24.3261	25.246	24.0532	23.5256	24.0152	24.1277	23.9159	24.6442	24.5509	24.4399	24.9562	0.953038	0.000877274	0.837205	A0A1D5P9P4	12	37.2	35.196	0	113.09	8357000000	373
A0A1D5P9Q2	ENSGALG00010022296	cytokine induced apoptosis inhibitor 1	CIAPIN1	24.0595	24.068	23.8604	25.4254	22.8437	24.2506	22.7283	23.9088	20.2755	24.1727	24.1163	24.0261	24.1603	24.1589	23.8508	23.8875	0.579292	0.961685	0.128669	A0A1D5P9Q2;A0A1D5PAY6	12	52.6	32.961	0	89.617	5765900000	308
A0A1D5P9Q7	ENSGALG00010014504	SEC63 homolog, protein translocation regulator	SEC31A	23.9589	24.088	24.0615	22.3655	24.2686	24.0562	24.2002	24.0705	23.5821	23.6614	23.2012	24.033	23.9434	23.9233	24.5145	24.1588	0.978782	0.0480258	0.975727	A0A1D5P9Q7;A0A3Q3ANW1;A0A3Q2UK47;A0A3Q2TXN7;A0A3Q3AQV2;A0A3Q2UED1	30	31.2	136.83	0	259.53	10414000000	562
A0A1D5P9T4	ENSGALG00000017380	ubiquinol-cytochrome c reductase hinge protein like	UNC45A	23.268	22.8085	23.0767	25.9942	23.0812	23.2835	22.5283	22.4496	21.5962	22.7997	22.1767	23.1319	23.3167	22.6761	23.0576	22.9326	0.184129	0.662187	0.0994995	A0A1D5P9T4;A0A3Q3AW40;A0A1D5PEF5;A0A3Q2U3E9	24	35.6	102.59	0	209.02	2944400000	306
A0A1D5P9U4	ENSGALG00000000329	adenosylhomocysteinase like 1	AHCYL1	22.9547	21.4545	22.7188	22.3647	23.3433	22.1955	23.8668	23.0223	21.9659	23.2014	22.7683	22.7194	24.3741	23.454	22.7945	23.0502	0.369636	0.0398318	0.975025	A0A1D5P9U4;A0A1D5PYI1;A0A1D5PGQ5	9	24.2	59.168	0.00036643	17.703	931910000	78
A0A1D5P9X8	ENSGALG00010016936	regulator of chromosome condensation 1	RBMS2	21.3982	22.3791	22.775	24.1389	23.6765	22.9437	22.0166	23.1972	23.7848	21.4364	20.2895	22.4422	22.8135	23.9717	22.714	22.4858	0.550127	0.242321	0.505341	A0A1D5P9X8;A0A1D5PB68	4	16.6	41.246	0.00034638	15.003	539520000	40
A0A1D5P9Z1	ENSGALG00000016363	acid phosphatase 1, soluble	ACP1	24.695	25.0962	24.2179	22.749	22.102	24.4311	25.2314	24.2066	25.4287	25.1288	25.1384	24.6865	24.0095	23.3744	24.2027	24.5832	0.305033	0.186468	0.355936	A0A1D5P9Z1	9	60.1	18.085	0	57.726	5843500000	194
A0A1D5PA09	ENSGALG00000034099	ATPase H+ transporting V1 subunit C1	ATP6V1C1	23.8401	22.1916	23.681	22.821	23.9786	24.8522	23.9112	23.6634	22.55	23.9632	24.1291	23.8569	24.8271	24.652	23.9743	24.2621	0.211135	0.0143944	0.795977	A0A1D5PA09	20	52.9	44.14	0	186.22	5810800000	321
A0A1D5PA36	ENSGALG00000036452	CDK5 regulatory subunit associated protein 3	CDK5RAP3	22.2071	21.2261	22.5224	20.8973	24.8847	22.8252	24.423	22.6143	22.6014	20.425	21.5723	22.516	22.5275	23.0193	23.0713	22.8582	0.400748	0.00400784	0.32656	A0A1D5PA36;A0A1D5NUK4	11	24.1	57.131	0.00046404	33.201	1491900000	145
A0A1D5PA80	ENSGALG00000008128	MOB family member 4, phocein	MICAL1	22.7554	23.8765	21.2734	26.6119	22.8566	23.0548	23.025	22.2571	22.8993	22.1987	23.1013	22.602	20.2346	22.7299	22.1201	23.2405	0.240502	0.298069	0.876388	A0A1D5PA80;A0A1D5PHW3	19	28.9	125.27	0	75.476	1835800000	171
A0A1D5PAA8	ENSGALG00010001135	glycogenin 1	GYG1	23.4882	23.2186	23.7742	22.9261	21.1336	24.1116	22.3268	23.6612	22.956	23.462	23.9229	23.635	24.0241	24.1328	23.9312	24.1719	0.0793215	0.970535	0.152551	A0A1D5PAA8	12	56.9	37.2	0	198.56	4999700000	266
A0A1D5PAE0	ENSGALG00000033039	endoglin	ENG	24.0901	24.0861	24.2279	25.39	23.4366	23.4098	23.5222	23.5725	23.8664	24.051	24.0914	23.896	23.706	23.5062	23.9581	23.5148	0.415733	0.00285468	0.0764805	A0A1D5PAE0	16	29.7	78.278	0	89.733	5358900000	379
A0A1D5PAE4	ENSGALG00010027332	hepatoma-derived growth factor	HDGF	26.5564	26.6528	26.7171	27.4802	27.1205	26.3699	27.242	26.8376	26.4473	26.6026	26.6919	26.4539	26.4941	26.6585	26.6134	26.5499	0.059128	0.814451	0.97138	A0A1D5PAE4	13	44.4	26.248	0	178.75	26737000000	587
A0A1D5PAE8	ENSGALG00010015831	lysozyme g2	LTA4H	27.3057	27.602	27.0349	24.0975	27.3455	27.4847	27.4647	26.9244	27.9815	27.7088	28.0012	27.095	26.7163	27.1894	27.029	27.2221	0.303897	0.87533	0.116099	A0A1D5PAE8	35	59.1	76.639	0	323.31	86154000000	1296
A0A1D5PAM2	ENSGALG00000009361	guanylate cyclase 1 soluble subunit beta	GUCY1B3	24.3045	24.403	24.1037	24.0988	23.9444	23.9122	24.0344	24.4285	24.0928	24.04	23.6346	23.7363	18.994	23.4843	24.043	23.6509	0.142276	0.241813	0.343702	A0A1D5PAM2;A0A1D5PG10;A0A1D5PPY7;F1P0M1	22	42.4	78.775	0	137.58	4537500000	286
A0A1D5PAM4	ENSGALG00000043039	heat shock factor binding protein 1	HSBP1	25.8724	25.9818	25.6339	25.07	25.2612	25.3789	25.0777	25.7506	24.0412	25.7709	25.6449	25.4696	21.4735	25.0532	25.4972	25.3958	0.210911	0.305856	0.584183	A0A1D5PAM4	5	74	8.5585	0	323.31	5158600000	105
A0A1D5PAN0	ENSGALG00010021072	protein kinase cAMP-activated catalytic subunit beta	PRELP	25.4561	23.6593	26.1032	22.0449	24.2743	23.759	24.9273	24.7242	21.0995	22.5972	26.4272	26.2897	25.0622	23.9506	27.4504	24.4037	0.753885	0.515242	0.589343	A0A1D5PAN0	17	43.7	48.976	0	199.52	9166400000	314
A0A1D5PAP4	ENSGALG00000033938	Rho GTPase activating protein 26	ARHGAP26	22.0788	21.7559	24.0982	25.6957	22.311	21.5817	23.424	21.258	24.0822	22.5466	26.3724	23.1005	21.4696	21.5978	19.531	22.0461	0.805966	0.0147485	0.291442	A0A1D5PAP4;A0A1D5PZG5;A0A3Q2TZQ8;A0A3Q2TW40;A0A3Q3AIG1	6	10.2	82.779	0.00028653	8.3501	277640000	34
A0A1D5PAQ3	ENSGALG00010004896	ubiquitin like modifier activating enzyme 6	UAP1	24.1075	24.2377	24.0105	23.9059	22.0017	23.7905	24.4246	23.8031	24.0292	24.5071	24.9933	24.6081	23.783	23.341	23.9817	23.067	0.414773	0.0239023	0.486741	A0A1D5PAQ3	9	26.5	52.515	0	75.118	2166900000	113
A0A1D5PAR5	ENSGALG00000009595	twinfilin actin binding protein 1	TUBA5	26.477	26.1793	26.4612	22.3337	25.5998	25.8329	25.5981	26.2968	26.2168	26.152	25.7562	26.5082	25.3395	26.3006	26.368	26.0031	0.381253	0.773081	0.567797	A0A1D5PAR5;A0A1D5PA34	25	61	49.956	0	80.983	13340000000	291
A0A1D5PAT5	ENSGALG00010001167	structural maintenance of chromosomes 4	SMARCC1	24.588	24.6081	25.0331	23.7694	24.1937	24.8899	24.2222	24.2754	23.4773	23.8194	21.9692	24.936	24.3855	24.611	24.4335	24.9648	0.307346	0.202119	0.125318	A0A1D5PAT5	25	32.3	117.73	0	323.31	4928700000	193
A0A1D5PAU7	ENSGALG00010027529	aminoacylase 1	ACY1	24.0568	23.9104	23.9701	23.3953	22.4294	24.1784	22.7329	24.386	24.5347	24.703	24.6755	24.187	23.3631	23.5762	23.9317	23.8134	0.114275	0.0404984	0.424144	A0A1D5PAU7	17	62.5	45.909	0	87.57	7125600000	423
A0A1D5PAV3	ENSGALG00010020362	CDP-diacylglycerol synthase	CDS2	24.982	22.326	25.1128	24.0842	22.4064	23.6852	24.8435	24.712	25.496	23.8902	26.4114	20.1627	24.7565	25.2733	25.1942	24.0977	0.642653	0.710085	0.533178	A0A1D5PAV3;A0A3Q2UID3	3	11.4	51.516	0	48.998	3020700000	71
A0A1D5PAX8	ENSGALG00000006439	Rac/Cdc42 guanine nucleotide exchange factor 6	ARHGEF6	25.93	24.6701	26.1781	23.6589	24.5691	26.534	22.915	26.2536	24.8594	25.8818	25.5672	25.8681	26.3949	26.4248	26.178	26.7717	0.112819	0.433566	0.391792	A0A1D5PAX8;F1NEF5;A0A3Q2TXR3;A0A3Q2UDK3	23	44.4	86.053	0	323.31	17104000000	500
A0A1D5PB11	ENSGALG00000005534	transmembrane 9 superfamily member 3	TJP1	25.0074	24.6078	25.3979	23.5763	22.7599	23.8648	21.652	24.5552	23.438	24.1437	23.2801	24.7483	24.0142	24.1877	24.9757	24.0822	0.677877	0.250603	0.0501729	A0A1D5PB11;A0A1D5NWX9	32	26.5	189.49	0	140.37	7909800000	498
A0A1D5PB75	ENSGALG00010003666	solute carrier family 25 member 13	SLC12A9	23.4532	23.1353	23.7208	21.6251	22.3469	23.5076	25.313	22.0695	26.9671	23.1306	21.7462	22.8652	23.2175	23.7233	23.1884	23.4569	0.597253	0.975631	0.680885	A0A1D5PB75	9	15.8	97.855	0	61.748	1390000000	106
A0A1D5PB96	ENSGALG00000004435	RAB27A, member RAS oncogene family	QRICH1	25.4274	20.5291	22.3262	21.9258	24.9312	20.5007	23.4364	20.6141	23.5496	22.5538	21.7225	24.9622	22.1345	22.1532	22.4031	22.4292	0.743886	0.520078	0.66519	A0A1D5PB96;E1BTP9	6	11.9	83.909	0.00035249	15.66	510530000	59
A0A1D5PBA6	ENSGALG00010016672	dynactin subunit 4	DCTN4	23.0504	23.4975	23.1904	22.0926	22.863	23.2417	24.1022	23.1598	23.3319	20.4171	23.0042	22.8899	23.2445	23.3673	23.1945	23.1189	0.418641	0.150764	0.588187	A0A1D5PBA6;E1BQQ5	11	37.4	52.43	0.00045249	31.455	1588100000	112
A0A1D5PBC6	ENSGALG00010021989	non-SMC condensin I complex subunit D2	NARS	24.8172	24.9313	24.684	25.8491	25.5572	25.3031	25.5395	24.62	25.1873	25.1052	25.0865	24.974	24.9729	25.0187	24.9629	25.3106	0.640037	0.656113	0.572515	A0A1D5PBC6;A0A1L1RYR6;A0A3Q2U945	28	48.3	64.115	0	299.15	15524000000	551
A0A1D5PBD8	ENSGALG00000003071	2-oxoglutarate and iron dependent oxygenase domain containing 1	NUP98	23.2428	22.7601	23.2748	23.0059	25.2064	22.0211	21.3277	23.0231	26.1969	22.1165	20.5114	23.133	23.4255	23.2998	23.1312	23.3272	0.831628	0.930999	0.748611	A0A1D5PBD8	27	18.9	192.9	0	78.634	3159600000	304
A0A1D5PBF6	ENSGALG00010017724	FLII, actin remodeling protein	FLII	23.9348	24.0519	23.9805	23.0923	23.8069	24.2117	22.9231	24.0641	23.7124	23.7874	23.1158	23.9611	24.211	24.1186	24.0004	24.3153	0.499254	0.24827	0.225288	A0A1D5PBF6	30	36	140.64	0	214.72	10255000000	621
A0A1D5PBI5	ENSGALG00000042333	damage specific DNA binding protein 1	DDB1	24.6455	24.9618	24.7618	23.3296	25.0574	24.7808	24.915	24.5026	23.7974	24.7893	24.8136	24.6929	24.4063	24.6567	24.4896	24.6205	0.716372	0.393772	0.440275	A0A1D5PBI5	38	36.6	126.84	0	209.61	16245000000	813
A0A1D5PBM6	ENSGALG00000036625	NADH:ubiquinone oxidoreductase core subunit V2	NDUFS2	23.8197	23.355	24.2768	24.3489	22.2867	23.8586	21.3484	24.2755	22.227	23.3892	23.5871	24.4846	23.4876	24.0188	23.8283	23.9897	0.684191	0.502258	0.127518	A0A1D5PBM6;A0A1D5P3B3;A0A1D5PKE1	16	25.4	84.612	0	98.793	5108900000	294
A0A1D5PBN1	ENSGALG00010024974	CD44 molecule	CD44	23.4574	23.5921	23.5354	20.3105	25.9585	22.7332	23.1268	22.332	23.4565	24.5824	24.3594	23.7069	24.8256	24.179	23.1705	23.9798	0.1682	0.514394	0.526912	A0A1D5PBN1;A0A1D5PVD2	4	9.8	43.191	0.00033167	13.337	2581800000	119
A0A1D5PBN9	ENSGALG00000011555	QKI, KH domain containing RNA binding	PURA	24.3386	24.3341	24.5854	20.8737	25.5343	24.5798	23.3429	24.8411	25.6135	23.9037	23.2246	24.3364	24.4564	24.5534	24.6682	24.7467	0.505953	0.24224	0.541021	A0A1D5PBN9	7	31.8	34.388	0	251.47	4638000000	152
A0A1D5PBU5	ENSGALG00010026081	karyopherin subunit alpha 1	KIF2A	22.7828	23.1322	22.7164	24.4639	24.3894	22.852	23.1814	22.2217	23.6902	23.735	21.4647	22.617	22.6114	22.3397	22.711	23.0157	0.302562	0.704929	0.910619	A0A1D5PBU5;F1NAZ3	11	15.2	84.059	0.00039262	21.445	997010000	94
A0A1D5PBV9	ENSGALG00010010014	glutamate-ammonia ligase	GLUL	21.5422	22.5428	21.7196	22.5196	22.9892	20.7703	22.5496	25.6995	23.9167	22.767	24.7714	25.0318	24.7443	22.1637	22.6242	22.5637	0.140432	0.894737	0.14828	A0A1D5PBV9;A0A3Q2UDQ2;A0A3Q2U134	9	34.9	42.199	0	70.242	1439800000	57
A0A1D5PBW1	ENSGALG00000001258	nuclear mitotic apparatus protein 1	NUDCD1	22.3806	22.5848	21.0542	25.8186	23.4555	22.2305	21.8279	21.6694	21.4246	22.3105	22.6591	22.1578	22.3865	22.1858	22.1503	23.511	0.640075	0.838125	0.370511	A0A1D5PBW1	10	19.6	83.435	0.00033898	14.204	537310000	67
A0A1D5PBY3	ENSGALG00010025232	primase	PRDX3	26.6991	26.486	26.7103	24.8424	26.8301	26.6956	26.362	26.9726	26.3509	26.3737	26.8038	26.7323	26.8454	26.7452	26.6051	26.709	0.435825	0.18023	0.46165	A0A1D5PBY3;A0A1D5PNR4	12	62.8	25.761	0	246.07	29428000000	372
A0A1D5PC23	ENSGALG00000004618	Tax1 binding protein 3	TALDO1	27.0427	27.4555	27.0185	28.0493	27.6209	27.3802	27.7141	26.6732	27.934	27.7229	28.0129	27.227	27.1139	27.104	26.8409	27.1443	0.926631	0.0882852	0.129971	A0A1D5PC23	30	68	37.582	0	323.31	78171000000	1205
A0A1D5PC47	ENSGALG00000016281	dystrophin	DMD	22.4438	23.5863	22.3706	24.237	22.4008	22.0798	22.7155	22.036	23.0514	25.8266	23.032	21.4277	22.4754	21.6374	24.6976	21.9506	0.661773	0.251954	0.870326	A0A1D5PC47;A0A3Q2UPH9;A0A3Q2TWR1;A0A3Q2TUU4;A0A3Q2U719;F1NS97;A0A3Q3ABK2;A0A3Q2U0M3;A0A3Q2UJC3;A0A3Q2U000	34	13.5	415.49	0	66.685	1371200000	188
A0A1D5PC74	ENSGALG00010005401	BCL2-associated transcription factor 1	BCLAF1	22.6606	22.6398	22.9678	23.6399	21.2402	22.4011	23.6481	20.5953	22.9911	22.4508	23.1209	23.6589	23.273	23.0584	23.3281	22.4505	0.171355	0.209722	0.233786	A0A1D5PC74;E1BWR0;A0A3Q2UE21;A0A1D5NWG1;A0A1D5NUD9;A0A1D5PQS6	6	9.6	106.2	0.00031506	11.418	1124200000	69
A0A1D5PC90	ENSGALG00000035080	Histidine--tRNA ligase	HARS	24.5819	24.6101	24.7587	23.52	23.9608	24.3262	24.5515	24.3133	24.1762	24.28	24.0407	24.7647	24.9121	24.6301	24.6561	24.9301	0.239688	0.299808	0.151912	A0A1D5PC90	16	41.7	56.684	0	312.46	7263700000	308
A0A1D5PC99	ENSGALG00010024091	electron transfer flavoprotein alpha subunit	ETFA	26.1239	26.3567	26.1504	24.4203	26.1976	26.3135	25.6691	26.5654	26.294	26.1088	26.3301	26.5456	26.1453	25.8863	25.5969	26.1246	0.558476	0.935729	0.142507	A0A1D5PC99;F1N9U8	15	67.8	34.217	0	323.31	36260000000	776
A0A1D5PCA7	ENSGALG00000011652	translin	TRIP12	22.7702	22.7623	23.1903	23.7257	22.3537	22.6178	23.2678	22.6667	22.7085	22.0547	26.4039	23.2106	22.9416	23.1065	22.7651	23.3159	0.453738	0.370113	0.865209	A0A1D5PCA7;E1BZV7;A0A1D5PFC0;A0A3Q2UA81;A0A1D5PPB9	25	19.5	223.41	0	59.688	2632900000	245
A0A1D5PCG3	ENSGALG00010025435	selenocysteine lyase	SCAMP3	22.2831	26.0931	21.8721	24.543	23.4555	22.7093	26.5322	22.5888	24.7915	24.5404	23.384	21.8912	25.0089	22.3507	22.3855	21.9782	0.583414	0.725498	0.620552	A0A1D5PCG3;A0A3Q3AUY5	6	34.6	35.49	0.00034447	14.851	569700000	69
A0A1D5PCI5	ENSGALG00000006446	nucleosome assembly protein 1 like 4	NAE1	23.4556	23.8087	22.9765	24.6535	23.1463	23.6269	23.464	20.4561	24.0673	23.6158	23.9942	23.5845	22.796	23.362	23.3754	23.4559	0.447848	0.0807193	0.580392	A0A1D5PCI5	14	44.7	60.442	0	114.98	2505300000	152
A0A1D5PCL0	ENSGALG00010005012	sterile alpha motif domain containing 9 like	RYR3	23.8838	21.4256	24.2567	24.8216	23.0465	25.9778	23.5549	24.6434	22.6991	23.8146	23.6634	24.6094	21.5223	24.8407	25.1152	25.2395	0.985075	0.407595	0.873437	A0A1D5PCL0	2	0.4	552.03	0.0010958	2.8787	3659300000	73
A0A1D5PCU1	ENSGALG00010020080	solute carrier family 4 member 1 adaptor protein	SLC25A5	27.1692	27.0559	27.0028	23.2861	27.0812	26.99	26.8852	27.08	26.9455	26.926	26.3831	27.1886	27.0256	26.7332	26.6036	26.8622	0.594719	0.410501	0.353302	A0A1D5PCU1;F1NJ10	22	71.5	32.864	0	310.2	19574000000	296
A0A1D5PCU3	ENSGALG00000006956	ariadne RBR E3 ubiquitin protein ligase 2	ARIH2	22.5958	24.1477	22.0546	22.734	23.0471	24.9169	23.603	22.9395	23.626	24.1486	22.5225	23.8052	23.4307	22.8433	22.4611	23.0939	0.972246	0.820457	0.108035	A0A1D5PCU3	6	20.8	57.318	0.00047642	35.55	590100000	41
A0A1D5PCX2	ENSGALG00010004352	charged multivesicular body protein 2A	CHMP2A	22.4195	22.8405	21.0106	23.3713	24.1461	22.9092	19.7352	22.5489	23.0508	22.2206	22.0402	22.3066	22.33	22.8009	22.8105	22.0292	0.892438	0.991118	0.884109	A0A1D5PCX2	4	16.4	24.819	0.00041545	24.995	1001100000	83
A0A1D5PD25	ENSGALG00010020950	EF-hand domain family member D2	EFHD2	24.218	22.5001	25.1354	25.517	23.4928	22.5381	20.9327	21.3949	20.8048	25.0528	19.5377	22.3533	23.2995	23.0503	21.5154	23.5727	0.312453	0.407792	0.0632065	A0A1D5PD25	6	27.5	24.563	0.00032982	13.118	1043400000	64
A0A1D5PD32	ENSGALG00000037360	DEAD-box helicase 17	DDX17	26.7057	26.6812	26.8515	25.7351	26.6729	26.8315	26.7411	26.7974	26.362	26.1989	25.4519	26.6294	26.7718	26.9012	26.7557	27.0282	0.542999	0.0211627	0.256639	A0A1D5PD32	34	45.2	73.041	0	323.31	62882000000	1269
A0A1D5PD41	ENSGALG00010009623	exportin 5	WDR77	24.5758	24.7645	24.1843	23.1723	21.4853	24.717	23.6583	23.5791	24.882	24.9301	24.9062	24.0121	24.167	25.0843	23.7023	24.5365	0.0981531	0.209614	0.563208	A0A1D5PD41	12	54.6	38.49	0	49.053	4743100000	214
A0A1D5PD50			ZMYND8	21.8178	26.4451	22.2369	22.0206	22.6424	27.831	22.245	26.0205	24.4439	21.3153	22.585	21.9169	22.6327	21.9401	21.9568	21.9957	0.123014	0.562108	0.310904	A0A1D5PD50;A0A1D5PIS4;A0A1D5PTD7;F1NME8	5	5.9	125.52	0.00031407	11.337	421250000	60
A0A1D5PD53	ENSGALG00010020673	MMS19 homolog, cytosolic iron-sulfur assembly component	MIA2	21.5838	25.5365	22.5556	21.5929	20.658	22.9542	23.6448	22.3125	25.359	21.5596	25.8692	20.0081	22.7589	23.2025	23.0083	22.9015	0.610305	0.726101	0.917427	A0A1D5PD53;E1C1N7;A0A3Q3A7M9;A0A1D5NVG6	9	13.1	107.16	0.00042052	25.809	776490000	68
A0A1D5PD59	ENSGALG00000021601	epidermal growth factor receptor pathway substrate 15 like 1	EPS15L1	24.6086	27.415	24.5516	22.6045	24.4387	24.4175	24.3863	24.6236	24.2006	24.3842	23.2146	24.0537	24.3576	24.6427	25.39	24.5097	0.595054	0.687031	0.319518	A0A1D5PD59;F1P2G2;A0A3Q3B2A2	17	25.6	101.81	0	70.224	3897200000	224
A0A1D5PD62	ENSGALG00000040902	SAC1 like phosphatidylinositide phosphatase	RTN4	24.9848	24.0888	24.5236	24.9748	24.9876	20.4261	24.4837	24.6068	22.695	23.9242	23.9385	24.9139	24.4481	24.532	25.1876	23.9819	0.912183	0.77882	0.188533	A0A1D5PD62;A0A1D5P5K2;A0A1D5NVV2;A0A1D5PPG9;A0A3Q2U086	5	20.6	36.171	0.00051099	41.112	3592800000	138
A0A1D5PD83	ENSGALG00000040844	GIT ArfGAP 2	GIT2	23.918	22.6662	24.0735	23.8167	23.3313	24.8566	23.1564	23.1764	23.9212	23.992	22.7547	23.8382	24.6629	24.5195	24.7379	24.9612	0.094622	0.0926929	0.0989409	A0A1D5PD83;A0A3Q3B1K8;A0A3Q2U8V1;A0A3Q2UB99	26	50.2	84.518	0	294.96	5743500000	306
A0A1D5PD86	ENSGALG00000036990	2,4-dienoyl-CoA reductase 1, mitochondrial	DECR1	25.6642	24.9378	25.6323	26.6082	25.2969	25.5078	25.7012	26.2188	20.7772	25.1736	26.2147	25.9576	25.185	24.9799	25.0934	24.9609	0.199993	0.716847	0.685037	A0A1D5PD86;A0A1L1RTA1	10	40.2	35.746	0	255.88	8929200000	257
A0A1D5PD87	ENSGALG00000034374	syntaxin 7	STRN3	23.4713	22.6901	23.1619	26.9847	22.4167	23.6051	21.3233	23.4433	23.24	23.1166	23.1309	23.6132	23.8291	23.4017	23.5689	23.5808	0.933226	0.364643	0.156627	A0A1D5PD87;A0A3Q2TY03;A0A3Q2UHY3;A0A1D5PSR0	13	29.3	79.364	0.0004902	38	3041600000	209
A0A1D5PD98	ENSGALG00000001565	complement component 5	C5	24.4958	25.3628	24.4105	23.0017	24.1265	24.1032	22.8163	24.4774	21.555	24.1833	24.7318	24.3425	25.4108	25.3196	24.4653	24.2327	0.722061	0.484145	0.135233	A0A1D5PD98;E1BRS7;A0A1D5PC67	26	26.1	185.27	0	180.36	3440500000	189
A0A1D5PDA1	ENSGALG00000030164	enoyl-CoA hydratase 1	ECH1	23.7715	23.4536	23.5765	26.527	24.2605	24.3253	23.4955	24.4782	24.5008	23.6813	25.2632	24.2098	22.7415	22.9606	23.0576	22.9221	0.199194	0.0670879	0.146191	A0A1D5PDA1	11	24.6	56.388	0	62.257	2496200000	172
A0A1D5PDA2	ENSGALG00010004507	cullin 2	CUL2	23.1655	23.9317	22.8993	23.4366	25.9483	21.8805	22.583	21.9228	23.338	23.1633	23.9252	23.2909	25.7976	22.5301	22.4263	23.4509	0.680426	0.906696	0.761378	A0A1D5PDA2;F1N829;F1P2W9	10	16.4	90.379	0.0003601	16.764	922670000	79
A0A1D5PDA8	ENSGALG00000029857	GTPase, IMAP family member 6	GIMAP6	22.6075	24.9235	21.981	24.0595	23.4285	23.7888	23.5933	22.4049	23.8913	22.3002	22.696	22.4328	24.1688	23.957	22.6727	23.7833	0.807423	0.429218	0.328506	A0A1D5PDA8	10	41.4	29.053	0.00052301	43.293	2781800000	157
A0A1D5PDC1	ENSGALG00010026958	clathrin, heavy chain-like 1	CLTCL1	24.1357	24.0178	24.3945	23.2277	23.1725	23.9635	23.1446	23.6839	23.6713	23.7075	22.0531	23.8999	23.4109	23.8335	24.2176	24.1648	0.736771	0.834844	0.0957299	A0A1D5PDC1;A0A1D5P650;A0A1D5PJH5;A0A1D5PW75;A0A1D5PAU8	70	46.3	190.8	0	323.31	6156700000	421
A0A1D5PDC7	ENSGALG00000001013	protein phosphatase 6 catalytic subunit	PPP2R5D	23.0342	23.0943	23.1219	20.8826	23.8036	23.1339	23.532	22.6312	24.1409	23.3653	22.8567	23.204	22.7656	22.8815	23.2159	23.092	0.411486	0.623245	0.114311	A0A1D5PDC7;A0A1L1RTN3	14	39.2	56.217	0	64.905	2175300000	163
A0A1D5PDE6	ENSGALG00000001101	methyl-CpG binding domain protein 3	MARCKS	27.2109	27.2911	27.2654	28.2862	27.8689	26.8071	27.8204	27.0121	27.6141	27.4172	27.1895	27.0942	26.3608	26.9251	27.4339	26.6508	0.140044	0.196513	0.456899	A0A1D5PDE6	18	83.3	27.643	0	323.31	68006000000	765
A0A1D5PDE7	ENSGALG00010024346	protein phosphatase, Mg2+/Mn2+ dependent 1F	PPIE	24.4116	22.3307	24.6231	25.5472	25.4693	24.686	25.4688	24.5046	19.9429	24.2374	24.2987	24.3385	23.7197	24.3325	24.3325	24.4168	0.184204	0.196723	0.886496	A0A1D5PDE7	11	49.2	35.5	0	47.022	4463000000	172
A0A1D5PDK5	TAGLN2	TAGLN2	TAGLN2	28.3635	28.1275	28.494	28.5642	28.8561	28.6612	28.6688	28.0312	28.4753	28.2617	28.4615	28.5506	28.3249	28.3883	28.7784	28.6825	0.873168	0.277405	0.804462	A0A1D5PDK5	21	88.6	20.599	0	323.31	133350000000	1073
A0A1D5PDQ4	ENSGALG00010013257	syntaxin 12	STK4	23.2289	23.175	23.3101	25.3886	22.9015	24.2464	22.0868	23.7228	22.9233	23.1384	21.3752	23.2506	24.2709	24.5016	23.6205	24.4662	0.884451	0.266845	0.0332003	A0A1D5PDQ4;F1P4Y3;A0A1D5NX66	17	37.3	57.673	0	238.56	6369600000	374
A0A1D5PDS3	HNRNPH1	HNRNPH1	HNRNPH1	28.0238	28.0389	28.0179	27.2204	27.496	28.1564	28.0047	28.0458	27.729	27.7712	27.3168	27.8961	27.761	27.9225	27.884	28.1288	0.616901	0.254832	0.624898	A0A1D5PDS3;A0A1L1RYF4	21	55.3	51.4	0	323.31	112440000000	1168
A0A1D5PDV1	ENSGALG00000015285	translocase of outer mitochondrial membrane 70	TNPO3	24.5643	24.7124	24.7088	23.0343	23.2024	25.1567	23.8831	24.5658	24.8557	25.0235	25.05	24.8104	24.3683	24.7593	24.5401	24.8672	0.0892394	0.566801	0.687014	A0A1D5PDV1;A0A3Q2UB75	18	51	64.092	0	222.61	6561700000	288
A0A1D5PDV6	ENSGALG00000007699	ribosomal protein S25	RPS19	26.5311	26.3853	26.9063	26.8476	27.5198	26.603	27.2366	26.4871	26.534	26.3273	26.0628	27.1984	27.1539	27.062	26.8221	27.0955	0.86531	0.0557312	0.589271	A0A1D5PDV6	10	40.7	16.074	0	89.537	36479000000	571
A0A1D5PDW6	ENSGALG00000009843	integrator complex subunit 7	INPP5D	24.252	24.3504	24.4553	24.3537	23.9932	25.8701	23.7024	24.8157	22.6788	24.2781	21.7154	24.0731	25.1832	25.6838	24.474	25.3024	0.476372	0.018887	0.0556594	A0A1D5PDW6	36	35.7	129.28	0	250.6	14025000000	554
A0A1D5PDZ7	ENSGALG00000044326	deleted in malignant brain tumors 1 protein-like	LOC423693	23.6008	23.1926	23.3581	22.2131	23.9728	23.5384	23.9133	23.205	24.0875	23.3135	22.3256	23.4655	23.747	23.7656	23.3635	23.4038	0.82184	0.132357	0.581235	A0A1D5PDZ7;A0A3Q3A8C7;A0A3Q3AG64	12	25.6	74.008	0	64.767	2500400000	137
A0A1D5PE41	ENSGALG00000015699	negative elongation factor complex member A	NDUFS8	24.6594	23.8751	24.4111	22.4123	20.8261	24.8361	24.196	24.884	23.2411	24.6741	24.4741	24.947	24.2541	24.6172	24.5085	24.7463	0.269237	0.970629	0.766612	A0A1D5PE41	6	30.6	23.824	0	168.09	3764400000	141
A0A1D5PE45	ENSGALG00000029624	dehydrogenase/reductase 4	DHRS4	22.0702	24.2295	22.1084	21.6752	22.7283	22.5754	21.6772	22.5451	23.9012	22.0903	23.0353	22.6539	21.8	21.7906	22.2177	19.7209	0.528005	0.0942305	0.155603	A0A1D5PE45	5	20.9	28.261	0.00027525	7.2701	268000000	38
A0A1D5PE74	ENSGALG00010028434	collagen type V alpha 1 chain	COL5A1	23.6924	21.0787	23.8424	23.1574	23.0718	22.1587	23.595	22.9277	24.702	24.1245	23.7177	23.1407	22.3378	22.7286	23.7462	22.7081	0.291431	0.233898	0.237649	A0A1D5PE74	10	10.8	184.18	0.00045872	32.452	1364700000	121
A0A1D5PE93	ENSGALG00000032930	nucleolin	NCAPG	24.0567	23.7606	23.9998	23.2448	21.0614	24.2119	24.785	23.3987	23.8798	23.2519	23.2869	24.5264	23.0345	23.5746	23.6924	23.7757	0.891957	0.508371	0.842347	A0A1D5PE93;E1C181	20	30.7	117.3	0	210.73	4017600000	222
A0A1D5PEA6	ENSGALG00010014267	sec1 family domain containing 2	SCAF4	23.769	23.7926	23.8597	24.1345	25.8251	23.4369	23.2854	23.6832	24.9769	23.2088	22.6042	23.3261	23.9665	24.0228	23.9326	24.3095	0.65748	0.395372	0.657139	A0A1D5PEA6;A0A1D5PJP4	5	7.3	120.87	0	69.792	1780600000	88
A0A1D5PED8	ENSGALG00000013728	phosphoribosyl pyrophosphate amidotransferase	POLR2H	26.0194	21.8827	25.2662	21.4484	23.5911	26.2202	26.0807	25.1535	25.1974	24.8957	20.9052	25.4093	25.8395	25.6823	25.6478	25.1805	0.656655	0.0935068	0.944092	A0A1D5PED8;E1BSD8;A0A3Q2TVW3	7	61.5	13.883	0	46.466	6196200000	130
A0A1D5PEE1	ENSGALG00010000555	OTU deubiquitinase, ubiquitin aldehyde binding 1	OSBP	24.0277	23.7729	24.0868	23.7047	23.6432	23.0863	24.7775	23.9979	23.7721	23.9569	23.3374	23.7111	24.5216	23.9976	24.6346	24.0879	0.592628	0.181977	0.154209	A0A1D5PEE1	21	36	95.175	0	81.231	3509500000	188
A0A1D5PEJ0	ENSGALG00010024655	insulin like growth factor 2 mRNA binding protein 2	IGF2BP2	22.8444	22.6768	22.3894	23.6329	23.3867	22.8923	23.3684	23.0027	22.6867	22.3575	25.5497	25.992	22.9269	22.8618	22.6678	22.8844	0.364914	0.317098	0.135099	A0A1D5PEJ0;A0A3Q2UNL6;A0A3Q2UKX0;A0A3Q2UGD9;A0A3Q3AF09;A0A3Q3AYD1;A0A3Q2U0P9	12	24.4	71.136	0.00051493	41.877	1242300000	115
A0A1D5PEK3	ENSGALG00000041685	calpain 1	CAPN1	24.4145	24.4562	24.5147	23.1837	23.4535	25.1607	24.772	24.5933	24.1522	24.5517	24.5378	24.3641	24.6077	25.0288	24.6126	25.0908	0.265123	0.151088	0.877221	A0A1D5PEK3	27	47.4	81.435	0	169.91	11831000000	449
A0A1D5PEL0	ENSGALG00000007778	pescadillo ribosomal biogenesis factor 1	PDS5B	24.6346	23.4359	25.1315	23.9012	21.1452	24.4997	21.0804	24.5391	21.8734	23.9216	22.3504	24.575	24.4975	24.8615	24.8767	24.9926	0.482897	0.894639	0.0280956	A0A1D5PEL0	37	34.9	164.75	0	245.68	10596000000	564
A0A1D5PEL7	ENSGALG00000004963	translocase of inner mitochondrial membrane 8A	THYN1	26.99	26.8083	27.0187	23.0762	26.1814	27.727	27.4739	27.5561	25.9983	26.8113	26.7401	27.0952	27.5054	27.8586	27.646	27.8422	0.29258	0.0496121	0.846577	A0A1D5PEL7	16	55.4	28.039	0	125.45	39097000000	505
A0A1D5PET1	ENSGALG00000005654	phosphatidylinositol transfer protein beta	PIK3R4	21.4086	23.8162	24.6262	21.9454	23.8477	22.1148	24.3164	23.5793	25.9156	25.8362	22.1397	23.3411	21.6707	22.0341	21.403	21.8947	0.790302	0.143619	0.0363977	A0A1D5PET1	12	13.9	159.74	0.00043197	28.272	429720000	60
A0A1D5PEU7			VNN1	24.0157	21.176	24.107	22.7599	22.506	24.4573	22.8239	22.6418	24.3952	24.517	24.8577	24.1375	23.7085	23.6981	23.899	23.7743	0.0260666	0.477351	0.358609	A0A1D5PEU7;E1BUA6	11	30.1	54.664	0.00050125	39.434	2757100000	134
A0A1D5PEV1	ENSGALG00010005619	CUGBP Elav-like family member 2	CELF2	24.2326	24.0173	24.2279	23.8369	22.558	24.7442	23.3875	24.1625	24.1044	24.9046	23.8394	23.904	24.8207	24.5523	24.4766	25.2314	0.0628543	0.710265	0.121644	A0A1D5PEV1;A0A1D5PN15;A0A3Q2TY35	14	35.6	55.421	0	141.62	5056100000	175
A0A1D5PEV3	ENSGALG00000032469	Rho GTPase activating protein 45	ARHGAP45	22.3282	21.945	22.1551	25.6749	22.8627	23.6885	22.2135	23.0503	25.0768	22.3822	23.2127	22.0001	23.6272	23.6696	22.713	24.4306	0.522657	0.765442	0.679014	A0A1D5PEV3;A0A1D5PXW0;A0A1D5P0E9	38	39.8	122.74	0	94.058	4498800000	309
A0A1D5PEW1	ENSGALG00000005931	RuvB like AAA ATPase 1	RSU1	26.6112	26.4441	26.7543	24.7945	26.2246	26.4849	26.2058	26.7036	26.1739	26.5132	25.9919	26.6596	26.5283	26.3107	26.8191	26.6488	0.49657	0.347608	0.982107	A0A1D5PEW1	16	77.3	31.524	0	323.31	33720000000	526
A0A1D5PEY3	ENSGALG00010013491	CCR4-NOT transcription complex subunit 11	CNOT11	24.1685	21.0613	22.9789	22.4007	22.2514	22.9065	24.4025	25.1096	23.5887	22.6485	25.3117	22.9887	22.7429	22.8428	22.6252	22.8866	0.936732	0.889919	0.113195	A0A1D5PEY3	10	40.2	51.824	0.00051867	42.397	1385000000	114
A0A1D5PEZ3	ENSGALG00000035156	dynactin subunit 1	DCTN1	24.9905	24.9338	24.9421	22.4106	24.6079	25.0616	24.6984	25.0282	24.1083	24.6218	24.688	24.9157	24.9338	24.9759	25.2381	24.9089	0.535517	0.178999	0.885445	A0A1D5PEZ3;A0A1D5NTW5	47	49.7	139.91	0	323.31	15553000000	765
A0A1D5PF01	ENSGALG00010018428	protein phosphatase 2 regulatory subunit B'delta	PPP1R19B	22.8424	22.5886	22.3092	23.2924	22.8249	22.1743	23.0244	21.9932	21.7254	21.0841	22.5033	21.9213	22.0108	22.0561	22.8044	22.1255	0.026203	0.701343	0.169587	A0A1D5PF01	10	20	86.944	0.00041477	24.816	617000000	68
A0A1D5PF07	ENSGALG00010025252	protein phosphatase 1 regulatory subunit 19B	PPM1B	22.8031	22.5287	22.6917	21.0043	22.6224	23.4848	24.3138	23.0826	22.3996	23.3491	23.754	22.6193	22.8521	23.211	22.6479	23.1918	0.577191	0.128304	0.096744	A0A1D5PF07	11	44.7	42.734	0.0003873	20.435	1916300000	155
A0A1D5PF08	ENSGALG00000032148	calnexin	CANX	27.5912	27.5512	27.5504	27.5452	27.8983	27.421	28.0154	27.2467	27.232	27.2412	27.4321	27.3749	27.6846	27.7515	27.2865	27.6406	0.202452	0.127966	0.41311	A0A1D5PF08	33	53.4	68.368	0	323.31	78393000000	1292
A0A1D5PF69	ENSGALG00010015867	LOC772071	LOC429518	21.4137	23.8648	21.7295	23.194	23.1377	23.764	22.9808	21.8597	24.2621	21.7621	23.5294	21.5047	23.7462	24.7568	21.8505	23.9305	0.475231	0.321641	0.72103	A0A1D5PF69	38	30.2	202.57	0	107.27	3060200000	250
A0A1D5PF79	ENSGALG00000035111	p53 and DNA damage regulated 1	PDK3	21.0736	22.8731	22.5816	21.83	23.0971	22.668	22.0183	22.6015	24.0589	21.7143	22.303	22.6779	22.4097	22.1818	22.5764	22.9383	0.462114	0.629767	0.356196	A0A1D5PF79;Q5ZLT2;A0A3Q3AMZ0	9	31.3	43.563	0.00045005	31.218	848740000	78
A0A1D5PF81	ENSGALG00000013889	RNA guanine-7 methyltransferase	RMDN1	23.3898	24.306	21.7096	22.506	23.2308	22.1951	22.8988	23.328	21.7641	21.8511	23.9163	22.0305	21.8407	22.0836	22.3411	22.7188	0.153116	0.803591	0.924306	A0A1D5PF81	10	39.5	34.457	0.0003811	19.543	712430000	76
A0A1D5PFI2	ENSGALG00010002160	calpain 5	CAPN5	23.3857	20.9672	24.0701	23.864	25.2347	20.8083	19.8584	22.9096	21.807	23.1832	23.1788	23.0215	22.2287	23.3379	23.3362	20.8898	0.985477	0.44579	0.742563	A0A1D5PFI2	9	19.8	73.317	0.00044663	30.605	1117000000	91
A0A1D5PFJ2	ENSGALG00000014682	calpastatin	CAST	24.622	24.4784	24.667	26.0304	25.6664	24.7929	25.7355	24.7063	24.4293	24.2111	24.5716	24.356	24.1992	24.2093	24.7944	24.3228	0.0132148	0.592559	0.563775	A0A1D5PFJ2;E1C5E0;A0A1D5PL09;F1NB94;A0A3Q2U6J9;A0A1D5PFM3	11	26.2	78.061	0	90.141	9157800000	332
A0A1D5PFL9	ENSGALG00000014155	oxoglutarate dehydrogenase	NUP93	24.9815	24.8048	25.0988	23.0166	25.4426	24.2488	25.0781	24.6756	23.7463	23.9273	21.9022	24.7966	24.56	24.6524	24.5678	24.9634	0.225614	0.0994026	0.4099	A0A1D5PFL9	25	43.8	93.598	0	323.31	7087300000	312
A0A1D5PFM2	ENSGALG00000003249	component of inhibitor of nuclear factor kappa B kinase complex	CHUK	20.6078	22.6489	22.8941	23.4328	22.6827	22.8355	23.068	19.5531	24.2302	24.3365	26.7491	23.0774	22.8789	22.8903	24.4481	23.0074	0.0241232	0.243138	0.502527	A0A1D5PFM2	6	12.2	81.58	0.00052966	44.636	702750000	62
A0A1D5PFN0	ENSGALG00010013285	ATPase plasma membrane Ca2+ transporting 1	ATP2B1	24.5177	21.0031	20.4857	24.9995	24.813	24.8865	24.8821	24.4063	23.4857	22.122	26.2076	24.2988	25.1507	25.0603	24.5999	24.3782	0.382109	0.0832212	0.418097	A0A1D5PFN0;A0A1D5PXJ7	19	21.2	134.44	0.00041649	25.08	1721700000	97
A0A1D5PFR6	SELENOF	SELENOF	SELENOF	25.5377	24.0372	24.9668	24.4269	26.6828	23.3566	25.5423	24.853	20.7779	25.0328	25.2366	25.1197	24.7402	25.658	25.0734	25.1963	0.641886	0.289425	0.583323	A0A1D5PFR6	5	49.3	16.421	0	241.14	3902000000	78
A0A1D5PFS2	ENSGALG00010004591	ribosome biogenesis regulator homolog	RRAGA	22.1949	22.5476	22.0993	22.876	22.376	21.8348	25.2657	22.101	23.8625	22.5298	24.3581	22.2062	21.5056	21.9119	21.9604	22.3706	0.883225	0.411375	0.097606	A0A1D5PFS2	8	37.7	36.553	0.00042212	26.12	637220000	77
A0A1D5PFT2	ENSGALG00000038189	BRISC and BRCA1 A complex member 1	BABAM1	23.6229	24.9067	23.8768	25.0555	22.5869	21.9882	24.0809	21.7355	23.5821	23.4409	23.5929	23.4705	23.4495	22.9899	23.5673	23.8985	0.959478	0.0184799	0.0237596	A0A1D5PFT2	4	14.3	49.79	0	78.764	1195600000	92
A0A1D5PFT8	ENSGALG00000014786	phosphoinositide-3-kinase regulatory subunit 1	PICALM	25.0752	24.9931	24.9958	24.6729	24.4394	24.6279	24.4687	25.0199	24.8383	24.3531	24.0028	24.9083	24.047	24.1741	25.243	24.5006	0.16735	0.400851	0.503935	A0A1D5PFT8	10	23.8	66.254	0	224.27	7547300000	244
A0A1D5PFV4	ENSGALG00000003197	ribosomal protein L7a	RPL35	26.2348	27.0181	25.8037	25.6972	21.6113	26.5929	26.9335	26.3001	22.7615	23.792	26.0786	26.8466	27.3846	23.1427	26.5152	26.8559	0.713617	0.885271	0.322	A0A1D5PFV4	4	6.8	38.321	0	139.9	14288000000	115
A0A1D5PFV9	ENSGALG00010025571	serine and arginine rich splicing factor 3	SRPK1	23.5159	21.9435	23.3098	24.7891	22.6298	22.5191	24.5157	22.979	25.1241	22.3766	23.1641	22.2913	22.0445	22.3956	23.4887	21.6595	0.408816	0.336049	0.576547	A0A1D5PFV9	7	14	83.694	0.00034188	14.523	539160000	56
A0A1D5PFW3	ENSGALG00000002062	signal recognition particle 68	SREK1	23.5924	23.744	23.5132	26.0807	22.0644	23.8317	23.6549	23.6029	23.2562	22.9352	22.7327	23.298	23.3279	23.5523	23.582	23.9299	0.278579	0.608903	0.0756096	A0A1D5PFW3	8	45.2	26.772	0	95.7	2943100000	214
A0A1D5PFX6	ENSGALG00000036283	RNA binding motif protein 8A	RBM12	23.7102	23.7125	23.8934	23.6006	23.6042	23.5815	23.6532	23.6772	24.0696	23.938	23.965	23.9466	23.9047	23.7983	23.8479	24.3475	0.00143852	0.481256	0.525051	A0A1D5PFX6	18	26	93.043	0	48.048	4682000000	332
A0A1D5PFY6	ENSGALG00000016986	lymphocyte cytosolic protein 1	LARP1	23.0504	23.053	23.1084	19.536	22.7534	23.153	22.3729	22.7667	23.2638	23.3445	22.3689	23.3392	23.1702	23.2143	22.853	23.1845	0.209732	0.531492	0.567636	A0A1D5PFY6;A0A3Q2U5V8;A0A3Q2UNM0;A0A3Q3ACZ0	8	9.8	118.61	0.00040371	23.329	1579900000	139
A0A1D5PFY7	ENSGALG00010008001	aldehyde dehydrogenase 5 family member A1	ALDH5A1	24.8413	24.0107	22.7937	23.0805	23.8741	22.8031	21.7101	24.1194	23.7193	21.7329	23.9283	23.4311	23.3176	23.4427	22.7534	23.3798	0.67638	0.560586	0.531454	A0A1D5PFY7	12	33.6	57.922	0.00043725	29.084	1498200000	108
A0A1D5PG13	ENSGALG00000014575	selenophosphate synthetase 1	SEC61G	25.0097	25.0934	24.9651	23.824	25.1237	24.8732	20.5707	21.3233	23.4722	24.9493	22.8308	25.3956	25.2445	25.2827	25.1504	25.6503	0.212229	0.678177	0.0535985	A0A1D5PG13	2	36.8	7.7412	0.00034554	14.944	3481500000	87
A0A1D5PG36	ENSGALG00000033888	isocitrate dehydrogenase 3	IDH3B	24.0506	24.1595	23.8377	21.3185	22.968	23.7056	23.8853	23.9612	24.0233	24.0566	23.7289	24.0226	24.0812	24.2193	23.9751	24.1625	0.154327	0.552837	0.852655	A0A1D5PG36;A0A1D5P9I3;A0A1D5PLP8	15	40.1	48.352	0	102.97	5392800000	278
A0A1D5PG45	ENSGALG00000007821	DnaJ heat shock protein family	DNAJA3	21.0913	22.5281	22.4495	24.3593	23.9343	22.6782	22.2687	22.4954	25.0722	22.3449	22.6136	22.8721	22.7613	22.5631	22.1504	22.4236	0.807114	0.615874	0.341618	A0A1D5PG45;F1NNE0;A0A3Q2ULZ6	5	18	52.392	0.00037051	18.107	877680000	84
A0A1D5PG47	ENSGALG00010016411	cathepsin H	CTSH	26.1124	25.9551	26.1643	23.9237	24.5541	26.3579	24.065	25.6349	26.2532	26.4764	26.0372	25.7985	26.5683	26.3023	25.8455	26.427	0.0457299	0.761805	0.508728	A0A1D5PG47	9	34	43.765	0	300.59	20015000000	362
A0A1D5PG53	ENSGALG00010013289	transmembrane 9 superfamily member 4	TKFC	26.4712	26.3214	26.7517	24.4048	22.5055	26.666	23.1673	27.5752	26.4364	26.0022	26.6253	26.8283	26.2481	25.7863	26.0029	25.7767	0.311569	0.290685	0.729602	A0A1D5PG53	16	47.6	59.005	0	252.46	9901100000	315
A0A1D5PG73	Uncharacterized protein	Uncharacterized protein	Uncharacterized protein	28.5468	28.6371	28.3839	27.988	28.4912	28.5282	28.6115	28.5037	28.6274	28.8213	28.9088	28.7421	28.9841	28.8077	28.472	28.4243	0.026514	0.843684	0.255641	A0A1D5PG73	22	45	40.081	0	323.31	168320000000	1449
A0A1D5PG75	ENSGALG00000040504	gamma-glutamyltransferase 5	GGT5	26.8029	26.4334	26.959	26.556	26.442	25.8908	26.5137	26.4573	26.486	26.2588	25.9424	26.0352	25.0809	25.5706	25.8279	25.8168	0.000816379	0.00517527	0.405874	A0A1D5PG75	22	43.5	60.222	0	159.58	34039000000	929
A0A1D5PGA0	ENSGALG00010004975	SNW domain containing 1	SNRPD1	27.1693	26.9952	27.2098	26.2188	22.305	27.3438	22.5302	26.9172	26.5599	26.56	26.1777	27.4339	27.3494	26.9013	27.0866	27.3547	0.148266	0.270042	0.0890793	A0A1D5PGA0	4	54.6	13.281	0	59.065	21190000000	210
A0A1D5PGB1	ENSGALG00010016069	galactokinase 2	GALK2	23.2617	23.1687	23.3754	22.5852	20.532	23.6428	21.8792	23.0766	25.3431	23.7387	22.6834	23.7402	23.6082	23.5669	24.0174	23.6745	0.0308065	0.302414	0.482525	A0A1D5PGB1	9	31.7	50.067	0	60.145	2658900000	152
A0A1D5PGB2	ENSGALG00000029669	complement C1q C chain	C1QC	20.8781	25.0315	23.4657	22.3394	21.3162	23.6592	23.4313	22.3048	25.9178	20.6218	22.2503	23.6254	24.871	23.9947	23.0926	23.6867	0.386783	0.728811	0.512618	A0A1D5PGB2	4	23.7	26.039	0.00052029	42.822	1680200000	71
A0A1D5PGD5	ENSGALG00010012362	collagen type VI alpha 3 chain	COL6A3	26.1416	23.8991	26.4737	26.944	26.8598	25.2896	26.9588	26.026	20.5446	20.5668	24.7554	26.1469	26.7723	25.1139	28.185	26.3364	0.173583	0.0412517	0.0955557	A0A1D5PGD5;A0A3Q2UD12;F1P2F0;A0A3Q3AR07;A0A3Q2U4U7	117	49.2	343.58	0	323.31	84614000000	2195
A0A1D5PGH1	ENSGALG00000001328	basigin	BSG	24.8765	24.7808	24.8122	23.3819	20.7343	22.8829	23.5407	24.7078	24.684	24.9746	25.0721	24.7252	24.0767	19.2858	24.3784	24.1155	0.798878	0.0465379	0.796577	A0A1D5PGH1	6	23.1	39.823	0	46.205	3892800000	174
A0A1D5PGI3	ENSGALG00000038536	SH3 domain binding glutamate rich protein like 3	SFXN1	24.284	23.829	24.383	23.2392	24.5435	24.2375	23.2308	24.3173	22.7239	23.8876	23.6754	24.3628	24.8553	24.6072	24.1048	24.4828	0.775213	0.0912861	0.221408	A0A1D5PGI3;A0A3Q3AED9;A0A1D5PV44	15	67.1	35.675	0	117.06	7589200000	340
A0A1D5PGJ1	ENSGALG00010021121	phospholipase A2 receptor 1	PITPNA	23.6553	23.9418	23.9638	23.8925	24.0745	24.1218	22.9991	23.6675	23.9445	23.9709	24.015	24.2224	24.1193	24.1437	24.0139	24.3106	0.0536523	0.893015	0.383256	A0A1D5PGJ1;F1N8I3	12	44.4	30.112	0.0004122	24.561	3820900000	214
A0A1D5PGJ3	ENSGALG00010017496	poly	PALD1	24.2246	24.0201	24.1606	22.9019	23.5047	23.6622	23.1296	23.4878	23.3798	22.7987	23.6129	23.8119	22.1698	23.3541	23.5157	23.3576	0.151892	0.201608	0.878021	A0A1D5PGJ3;E1BUS7	19	31.2	99.792	0	52.667	2486900000	169
A0A1D5PGL4	ENSGALG00010020388	myoferlin	MYO18A	24.5895	24.3637	24.8073	24.5946	24.1688	24.1286	24.1103	24.9299	21.8875	23.7371	19.8555	24.1143	24.1554	24.3182	24.6162	24.2679	0.0506704	0.119612	0.0497636	A0A1D5PGL4;A0A1D5P3A7;E1BY27;A0A3Q2TSC5;A0A3Q2UDG5;A0A1D5PPP8;A0A3Q2U6Q3	49	35.1	228	0	301.84	11889000000	752
A0A1D5PGQ9	ENSGALG00000034955	dynactin subunit 2	DCTN2	25.5072	25.3848	25.4948	24.8069	25.2049	25.5335	25.0139	25.3893	25.2671	25.221	25.1571	25.2039	25.397	25.4149	25.6855	25.3416	0.690428	0.299356	0.251478	A0A1D5PGQ9;A0A1D5PFB8;A0A1D5PHJ8;A0A1D5PTE2;A0A1D5PCQ7	26	69.9	44.919	0	321.63	18072000000	512
A0A1D5PGW7	ENSGALG00000030759	SRP receptor alpha subunit	SRI	26.0033	25.7164	26.1571	24.6326	26.2851	26.3116	26.1573	26.4465	25.5007	25.7241	25.3867	26.0821	26.9068	26.8472	26.436	26.8022	0.235647	0.000841005	0.329802	A0A1D5PGW7;F1NUE0;A0A1D5PE56	12	50	21.849	0	263.82	28093000000	481
A0A1D5PH14	ENSGALG00000034509	dynein light chain roadblock-type 1	DYNLRB1	24.5655	24.7013	24.6046	23.0354	24.6766	24.8064	24.7298	24.6642	24.8014	24.4958	25.0312	24.5657	24.3898	24.716	24.7658	24.5702	0.380323	0.390551	0.180567	A0A1D5PH14	7	84.2	10.78	0	77.835	7014700000	221
A0A1D5PH32	ENSGALG00000001446	gelsolin	GSN	27.0644	26.8795	27.0677	25.5745	27.012	26.771	26.8755	26.9317	26.9956	26.9388	26.8724	26.7792	26.742	26.7567	26.8717	26.646	0.777981	0.773736	0.307868	A0A1D5PH32;F1NKF3;A0A1D5PNS4	42	64.5	80.979	0	323.31	96482000000	1738
A0A1D5PH43	ENSGALG00010028550	zeta chain of T cell receptor associated protein kinase	YKT6	23.622	23.6077	23.527	24.5754	23.496	23.8154	24.0511	23.625	24.1683	23.4178	23.5545	23.6523	23.1835	23.5342	23.6683	23.6108	0.281313	0.416783	0.744904	A0A1D5PH43	6	44.9	22.423	0	64.702	2653900000	156
A0A1D5PH50	ENSGALG00010021577	ariadne RBR E3 ubiquitin protein ligase 1	ARIH1	22.6461	22.4062	22.4029	25.2098	22.4255	23.2753	25.1248	22.6077	24.8482	24.0948	22.7422	22.4926	22.5031	23.4371	22.6993	22.4802	0.858657	0.612334	0.401644	A0A1D5PH50	6	15.4	63.838	0.00046773	33.8	1258100000	110
A0A1D5PH79	ENSGALG00000048190	plectin-like	LOC107049991	26.4716	26.1773	26.5158	25.2886	25.4756	25.6687	25.4248	26.3227	25.906	25.8154	25.3052	26.1713	25.8474	25.6173	26.9671	25.8316	0.954617	0.808246	0.213367	A0A1D5PH79;A0A3Q2UFU0	31	68.7	60.561	0	323.31	25379000000	641
A0A1D5PHB6	ENSGALG00010001462	DEAH-box helicase 36	DHX36	23.4367	24.5968	23.2496	26.1584	25.6046	23.737	22.8692	23.0488	21.7096	23.2708	23.9212	23.73	24.0498	23.7754	23.2471	23.9554	0.257227	0.960557	0.301315	A0A1D5PHB6	15	22.3	112.65	0	159.36	1959400000	115
A0A1D5PHC5	ENSGALG00000010175	heat shock protein 90 alpha family class B member 1	HSP90AB1	24.3377	23.9669	24.352	22.8413	22.694	24.005	22.3647	22.8449	22.0423	24.3229	25.2218	24.0683	23.1539	23.2339	22.1167	23.5071	0.943077	0.0657025	0.988075	A0A1D5PHC5;F1NC33	35	51.2	80.018	0	86.786	4283400000	250
A0A1D5PHC7	ENSGALG00010021766	agrin	AGRN	24.788	24.4964	24.8228	23.7851	24.5912	24.3504	24.7709	24.8716	24.6741	24.2479	24.4746	24.5527	23.9103	24.1347	25.118	24.2501	0.48445	0.921366	0.441847	A0A1D5PHC7;A0A1D5NY15;A0A1L1RLW7	39	29	222.66	0	126.74	10169000000	512
A0A1D5PHD7	ENSGALG00010002424	calcium/calmodulin dependent serine protein kinase	CASK	22.4432	23.2595	22.3349	25.0337	24.5603	22.5295	25.4173	25.2251	24.4209	22.2086	22.6786	23.757	22.0025	22.1853	22.61	20.9412	0.0418387	0.882067	0.0420536	A0A1D5PHD7;A0A3Q2ULY1;A0A1D5NXM9;A0A3Q2UPZ2;A0A1D5PB73;A0A1D5P7L1	11	18.3	100.82	0.00040032	22.586	646360000	62
A0A1D5PHE2	ENSGALG00000004104	integrator complex subunit 1	IMPA1	24.6869	24.7946	24.7996	25.2339	25.0494	25.1287	25.4475	24.7252	25.4477	25.2875	25.496	24.7672	24.9675	24.8964	24.8043	24.9907	0.457003	0.633698	0.0563212	A0A1D5PHE2	10	34.5	30.142	0	128.33	8488600000	273
A0A1D5PHF3	ENSGALG00000014387	mitochondrial ribosomal protein L10	MPRIP	23.8055	22.6263	23.8294	23.9968	24.3879	23.3366	25.3672	24.2892	24.0018	23.3584	24.4891	22.9602	23.4491	23.4131	24.3087	23.2255	0.379843	0.32989	0.209799	A0A1D5PHF3;E1BR04	18	28	113.58	0	87.595	3098800000	245
A0A1D5PHH8	ENSGALG00010024042	decapping enzyme, scavenger	DCPS	23.8116	23.8186	23.7826	23.6951	20.798	24.434	22.1653	23.8434	23.0368	24.5153	23.806	24.1749	23.9392	24.0383	23.7643	24.091	0.182887	0.334673	0.263149	A0A1D5PHH8	8	46.5	26.996	0	139.83	3061100000	191
A0A1D5PHJ9	ENSGALG00000042771	1,4-alpha-glucan branching enzyme 1	GBE1	23.4077	23.2895	22.9807	22.9633	21.6774	22.9949	21.9996	24.9929	22.3305	23.7306	25.1368	24.2998	22.2499	22.7598	24.4077	23.4713	0.357687	0.41707	0.708631	A0A1D5PHJ9;A0A3Q2UNP2;A0A1D5P6M3	18	45.1	79.501	0	50.76	2748600000	194
A0A1D5PHK9	ENSGALG00000030931	HtrA serine peptidase 2	HTRA2	22.0484	21.1378	24.0675	21.6949	21.5624	22.5094	25.3284	23.7451	20.7006	21.6795	21.2776	22.4457	25.2011	22.0713	22.3576	22.3929	0.467252	0.0797204	0.750023	A0A1D5PHK9	7	48	21.699	0.00037202	18.259	772020000	61
A0A1D5PHL0	ENSGALG00010007878	proteasome subunit beta 1	PSMA2	26.8836	27.1233	26.6702	23.1361	25.5536	27.0944	25.4437	26.6204	27.1726	27.3048	27.2835	26.7624	26.4845	26.9024	26.5375	26.7829	0.132687	0.829147	0.525992	A0A1D5PHL0	11	56.8	25.919	0	323.31	32967000000	532
A0A1D5PHL1	ENSGALG00010025056	RNA binding motif single stranded interacting protein 2	RBM14	23.6056	23.0961	22.8021	24.2502	23.9489	23.2281	23.875	22.8667	24.8089	22.7003	22.7932	22.1884	22.4885	23.7101	23.3577	23.4573	0.48759	0.824181	0.907797	A0A1D5PHL1	18	33.9	77.306	0	57.929	2111800000	168
A0A1D5PHP0			USP19	22.6972	23.2035	22.4711	22.3811	25.1414	23.07	24.7492	21.8127	23.451	24.2061	23.3734	20.8131	22.4521	22.5131	22.4416	22.9217	0.456879	0.576391	0.228547	A0A1D5PHP0;A0A1D5PJM2;F1NES4;A0A1D5NWW3	6	10	150.68	0.00039479	21.731	905520000	84
A0A1D5PHP4	ENSGALG00000006783	procollagen-lysine,2-oxoglutarate 5-dioxygenase 2	PLCG2	23.5062	23.6437	23.4866	23.8568	24.2331	24.569	24.428	23.464	23.6134	23.79	23.422	23.6725	23.6374	24.5687	23.3129	23.7655	0.374507	0.0734922	0.371501	A0A1D5PHP4	32	35.9	148.11	0	122.11	5678600000	293
A0A1D5PHR5			MARS	24.0431	23.9577	24.0829	21.5096	21.9462	24.4889	22.1408	24.015	22.6474	24.1512	24.1341	24.2025	24.2684	24.395	24.1807	24.2682	0.147822	0.807792	0.461829	A0A1D5PHR5;A0A3Q2UBG4;A0A1D5PA60	27	45.5	96.861	0	241.62	7567200000	441
A0A1D5PHS2	ENSGALG00010013458	laminin subunit alpha 4	KRT18	24.5847	20.301	25.1599	25.2301	24.8157	23.5222	24.9679	24.6618	24.4592	24.5466	24.5102	25.9204	24.9585	24.4153	23.2771	21.2991	0.981524	0.652195	0.201107	A0A1D5PHS2	16	43.3	46.849	0	173.58	3022500000	105
A0A1D5PHS9	ENSGALG00000010219	uroporphyrinogen decarboxylase	UPF2	22.3907	23.895	22.0638	25.9445	26.0763	22.0206	21.9071	23.2378	25.5172	20.393	23.518	22.4371	21.9146	22.1327	21.6555	22.2069	0.275411	0.475049	0.676554	A0A1D5PHS9	14	12.7	147.74	0.00044072	29.795	517430000	66
A0A1D5PHT2	ENSGALG00010015490	E3 SUMO-protein ligase RanBP2-like	LOC429682	24.2386	24.3236	24.0751	23.9981	23.1425	26.6094	22.3962	25.1712	24.1834	24.3283	23.5003	24.4616	25.7857	26.2848	25.7508	26.7155	0.106961	0.0516896	0.0933826	A0A1D5PHT2	13	63.5	24.882	0	276.69	15353000000	374
A0A1D5PHT9	ENSGALG00010027973	GTPase activating protein and VPS9 domains 1	GAPVD1	22.8046	17.665	22.8202	23.8125	24.1347	22.7717	25.335	22.2679	22.9814	20.8293	21.9704	22.2523	22.411	23.2083	22.134	22.1991	0.589498	0.179376	0.417806	A0A1D5PHT9;E1C268;A0A3Q2U5Y6;A0A3Q2TVQ8	14	13.5	160.57	0.00038344	19.798	740830000	75
A0A1D5PHZ2	ENSGALG00000015450	RAB2A, member RAS oncogene family	QTRT2	23.9266	24.2207	23.9201	22.8933	21.5957	24.1635	24.5572	23.6219	24.1717	24.2759	24.3519	23.8115	23.5857	23.9315	23.6548	23.9415	0.355635	0.408328	0.874362	A0A1D5PHZ2	11	42.1	47.146	0	61.006	3945600000	192
A0A1D5PI06	ENSGALG00010027568	negative elongation factor complex member B	NDUFV2	25.8731	25.4677	25.7475	28.1412	28.1218	25.5872	27.276	26.1415	24.9095	25.1517	25.8593	25.8576	25.6358	25.5025	25.4951	25.541	0.0333568	0.524404	0.675488	A0A1D5PI06	13	58.8	26.893	0	161.48	7337400000	276
A0A1D5PI15	ENSGALG00010007663	ADP ribosylation factor interacting protein 1	ARFIP1	23.4521	23.1254	23.546	23.2394	23.6005	23.8474	23.9519	23.2723	23.574	22.9835	23.1252	23.407	23.2276	23.3072	23.2588	23.1963	0.0503182	0.203468	0.143024	A0A1D5PI15;A0A1D5P997	11	36.4	46.662	0	206.72	3140100000	158
A0A1D5PI39	ENSGALG00000033162	proteasome 26S subunit, non-ATPase 3	PSMD1	25.5529	25.6496	25.503	21.398	23.1244	25.7673	23.1811	25.4043	25.6614	25.593	25.7955	25.607	25.3632	25.3841	25.3798	25.5193	0.109392	0.751159	0.940578	A0A1D5PI39	34	54.8	106.05	0	323.31	23696000000	790
A0A1D5PI72	ENSGALG00010027614	lon peptidase 1, mitochondrial	LOC430067	25.3585	25.3318	25.4863	23.2426	25.4894	25.6402	25.6109	25.5017	24.6431	25.2416	24.8956	25.2445	25.4955	25.7273	25.5198	25.7318	0.716298	0.0372725	0.871059	A0A1D5PI72;A0A1D5PP94;A0A1D5PDR7	41	58.4	90.626	0	323.31	27107000000	980
A0A1D5PI87	ENSGALG00010000367	hydroxysteroid	HSD17B10	25.5563	25.6616	25.5546	24.6733	25.1694	25.3694	25.8521	26.1004	25.2619	25.21	25.8123	25.6786	25.373	25.4303	25.5334	25.477	0.910667	0.534512	0.410708	A0A1D5PI87;A0A3Q2UAV3	15	50.5	43.384	0	323.31	23687000000	658
A0A1D5PIF0	ENSGALG00000010150	Sec23 homolog A, coat complex II component	SDHB	24.9606	25.1429	25.1164	24.5789	25.2263	25.088	24.8794	25.5387	24.7447	24.937	25.1725	25.5641	25.6813	25.2467	25.2246	25.3887	0.225749	0.090858	0.868292	A0A1D5PIF0	10	40	32.588	0	80.896	9111500000	256
A0A1D5PIH4	ENSGALG00000033772	UPF2 regulator of nonsense mediated mRNA decay	UGGT1	25.3046	25.3219	25.3754	25.5002	24.9779	25.6524	24.9088	25.4966	25.4498	25.1471	25.2314	25.4173	25.5343	25.6286	25.5077	25.7049	0.219616	0.443115	0.0805012	A0A1D5PIH4;A0A3Q2UGK8;A0A1D5NZ55;A0A3Q2TTZ9;A0A3Q2TSN8;A0A3Q2U1E6;A0A3Q2UJA0;A0A3Q2U4Z1;F1NTV6	67	60.8	174.71	0	323.31	42351000000	1414
A0A1D5PIH5	ENSGALG00000016443	hippocalcin like 1	HPCAL1	23.8741	23.6112	23.9028	22.8586	23.8087	24.4242	23.5694	24.0476	23.7867	23.6794	23.4361	23.9627	24.031	24.665	24.2028	24.6031	0.138983	0.0119157	0.484191	A0A1D5PIH5	6	34.8	26	0	48.341	3892300000	166
A0A1D5PIQ5	ENSGALG00000001750	methionine adenosyltransferase 2B	MAPK14	24.6962	24.978	24.5967	21.2799	22.8046	25.2754	24.6465	24.5873	25.0852	24.6692	25.2628	24.6374	24.9641	24.9376	24.7542	25.0216	0.14429	0.673901	0.681764	A0A1D5PIQ5	16	65	41.458	0	234.01	11741000000	474
A0A1D5PIU8	ENSGALG00000007673	leucine rich repeat containing 59	LRBA	23.3327	23.2853	21.925	22.4526	22.3308	22.7221	23.0608	22.6529	24.4229	21.6796	22.8959	23.7095	22.5258	22.1867	21.8173	22.7363	0.942972	0.229589	0.289605	A0A1D5PIU8;E1C6E6	20	10.5	316.67	0.0004771	35.606	1008300000	106
A0A1D5PIV4	ENSGALG00010024737	serine/threonine kinase 38	STAT2	22.298	22.3444	22.5674	23.6896	21.0529	23.6389	24.3696	21.9682	22.7536	24.0354	23.5324	22.2629	24.0032	23.5847	23.5552	23.5423	0.17334	0.556572	0.602953	A0A1D5PIV4;A0A1D5PEB3;A0A3Q2U7J6	10	18.9	106.39	0	101.14	1994600000	107
A0A1D5PIZ1	ENSGALG00010002361	TIA1 cytotoxic granule associated RNA binding protein like 1	THOP1	25.5173	25.7094	25.3705	24.497	25.406	25.7206	25.6929	24.9378	26.1715	26.1077	26.2351	25.5043	25.1642	25.1718	24.9823	25.399	0.23283	0.104011	0.0214478	A0A1D5PIZ1;A0A1L1RUL3	32	51.1	78.308	0	196.8	18296000000	722
A0A1D5PIZ8	ENSGALG00000032702	integrin subunit alpha 3	IQGAP3	27.9567	28.0287	27.8491	26.2377	28.0361	28.2028	28.0072	27.8624	27.9283	27.8857	27.7248	27.8646	27.9505	28.1255	27.9853	28.0984	0.445648	0.137172	0.479356	A0A1D5PIZ8	91	64	189.62	0	323.31	176350000000	3421
A0A1D5PJ08	ENSGALG00000004691	notchless homolog 1	NID1	25.6987	25.2497	25.8399	25.9275	25.7309	25.1823	25.7243	25.7899	24.5667	24.6378	24.6228	25.339	25.331	25.2126	26.2114	25.1279	0.0178085	0.129636	0.0669913	A0A1D5PJ08	47	45	126.52	0	323.31	25318000000	929
A0A1D5PJ40	ENSGALG00010010246	clathrin light chain B	CLTB	24.2989	23.9135	24.5915	22.462	24.9444	24.2994	24.9592	24.3861	22.6667	24.4446	24.0402	24.335	24.9052	24.8027	24.4809	24.2436	0.981294	0.0369067	0.889994	A0A1D5PJ40;A0A1D5PL88	12	34.3	23.121	0.00041425	24.775	4641600000	202
A0A1D5PJ47	ENSGALG00010010662	microsomal glutathione S-transferase 3	MGAT2	22.5989	23.1938	23.4207	24.4295	22.9519	23.2966	19.7046	19.8593	23.3347	23.0286	23.2795	23.6612	23.6961	23.6224	23.0862	23.524	0.0907618	0.114137	0.0687319	A0A1D5PJ47	8	17.4	52.848	0	48.627	1452500000	87
A0A1D5PJ49	ENSGALG00000039140	CD14 molecule	CD14	21.3514	23.3863	23.7238	25.8576	24.2986	23.5447	26.4221	23.2331	20.1032	23.4548	22.9769	23.3399	20.6465	22.8155	23.2037	23.9692	0.0994187	0.545479	0.70911	A0A1D5PJ49	7	21.5	49.8	0.00047893	35.822	1753600000	93
A0A1D5PJ54	Uncharacterized protein	Uncharacterized protein	Uncharacterized protein	23.2254	23.4897	25.0124	25.3219	24.1597	23.3127	23.7421	23.3807	23.9245	23.0789	23.0787	23.3445	23.7293	23.6756	23.1976	23.7146	0.136639	0.534536	0.196445	A0A1D5PJ54	3	23.5	14.166	0	48.223	1535100000	93
A0A1D5PJ79	ENSGALG00010016629	leucyl-tRNA synthetase	LAMP1	22.4114	20.4264	22.768	23.9872	23.3473	22.4415	25.6478	23.2628	26.094	25.7324	25.7642	22.883	25.0238	22.7321	23.5264	25.0132	0.0432487	0.869263	0.118506	A0A1D5PJ79	2	6.4	43.863	0	74.432	3114100000	63
A0A1D5PJ88	ENSGALG00000041013	tensin 1	TNC	23.9588	23.4169	24.2722	24.2942	23.0101	23.3479	22.945	23.1702	23.633	23.0675	23.9646	24.484	24.145	23.6738	24.2545	23.843	0.119333	0.112993	0.020006	A0A1D5PJ88;A0A3Q2UL32;A0A1D5PZ80;A0A3Q2U5M0;A0A1D5NZY0	25	22.7	198.92	0	144.03	4941300000	337
A0A1D5PJA5	ENSGALG00000042452	dipeptidyl peptidase 4	DPP4	25.2477	24.3979	22.2095	22.5725	22.2289	24.6129	23.6802	25.6298	22.7235	22.9246	23.4646	25.1098	24.3759	23.0196	22.0845	22.1223	0.370456	0.863737	0.411845	A0A1D5PJA5	14	27.4	86.395	0.00039386	21.574	540220000	68
A0A1D5PJC6	ENSGALG00000040854	calcineurin like phosphoesterase domain containing 1	CPPED1	22.999	23.1875	22.7653	23.9911	24.0896	23.0162	23.7985	22.9135	22.2255	23.4176	24.166	22.3658	22.7451	21.9321	24.2024	22.4854	0.319071	0.983597	0.596554	A0A1D5PJC6	9	45.1	35.894	0.00046147	32.813	1248700000	118
A0A1D5PJG5	ENSGALG00000016872	propionyl-CoA carboxylase alpha subunit	PBRM1	22.8828	22.0696	23.1475	21.2541	21.8744	22.4094	21.4148	22.3028	26.3965	20.7193	21.2442	22.4972	22.5336	22.8825	22.8735	23.0162	0.39925	0.872181	0.748942	A0A1D5PJG5;A0A3Q2UJ59;A0A1D5NTL9;A0A1D5PVI2;A0A1D5NZ69	26	22.7	181.91	0	83.965	2725600000	268
A0A1D5PJJ8	ENSGALG00000040908	huntingtin interacting protein 1	HIP1	23.7906	23.3585	23.1211	22.7523	23.1271	22.4263	24.0818	22.8725	24.2462	22.803	22.6268	22.9264	24.0482	23.0819	23.0863	22.6882	0.99274	0.933542	0.749416	A0A1D5PJJ8	19	30.7	113.05	0	49.39	1429800000	127
A0A1D5PJL3	ENSGALG00010027041	mitogen-activated protein kinase 14	MAOA	24.3744	21.2479	24.4269	24.1645	25.0806	24.4774	25.2235	24.7821	20.7286	21.2182	21.8693	24.2975	24.6926	24.4217	24.3645	24.751	0.123312	0.00481948	0.308814	A0A1D5PJL3;F1NIY7	8	20.1	57.99	0.00038595	20.268	4330800000	157
A0A1D5PJL7	ENSGALG00000043545	polyribonucleotide nucleotidyltransferase 1	PM5	23.7854	23.0586	23.7158	24.0189	23.9542	23.4665	23.0904	23.909	25.4925	22.4792	23.0216	23.7181	24.3251	24.0998	23.8664	24.2145	0.458216	0.582397	0.512687	A0A1D5PJL7	29	38.2	132.88	0	133.77	4450200000	340
A0A1D5PJM6	ENSGALG00010016362	nucleoporin 62	NUP214	22.9656	22.6923	22.9867	22.1054	23.6989	23.1887	23.7426	22.7909	25.9185	22.9534	22.9443	22.8647	22.8262	22.7744	22.4444	23.0932	0.624613	0.79503	0.0826556	A0A1D5PJM6	17	14.4	206.89	0	52.991	2291400000	183
A0A1D5PJN1	ENSGALG00000010541	baculoviral IAP repeat containing 6	BIRC6	22.7862	22.3332	23.0349	22.8262	23.3557	23.0569	22.9937	22.3885	23.8734	22.5094	21.3737	22.8884	22.5982	22.743	22.6027	22.9256	0.596291	0.661971	0.803454	A0A1D5PJN1;F1NLF6;A0A3Q3AG44	24	8.5	525.35	0.00053191	45.338	4163300000	182
A0A1D5PJR5	ENSGALG00000030253	RNA binding motif protein 12	RARS	25.0862	25.3192	25.0335	21.0751	25.0023	25.3906	25.3457	24.8949	25.7246	25.3883	25.6229	25.2364	25.1143	25.2482	25.0248	25.3546	0.203883	0.498819	0.220867	A0A1D5PJR5	37	59.2	75.471	0	194.1	17534000000	696
A0A1D5PJW4	ENSGALG00000010675	proteasome 26S subunit, ATPase 1	PSMA7	26.1085	26.2536	25.9222	25.4588	25.8622	26.0485	25.2787	25.9449	26.2291	26.3663	26.5962	26.2031	26.1025	26.2663	25.853	25.9405	0.0318009	0.12102	0.582365	A0A1D5PJW4	16	64.5	27.872	0	274.54	32566000000	665
A0A1D5PJY1	ENSGALG00010021731	spermidine synthase	SPTBN1	26.0651	25.6969	26.1758	24.9398	25.5974	25.6256	25.733	26.0802	25.5312	25.3523	25.2884	25.9059	25.3812	25.628	26.237	25.7728	0.597715	0.479546	0.613012	A0A1D5PJY1;A0A1D5P797;A0A1D5NUY5	139	66.8	274.11	0	323.31	122260000000	3732
A0A1D5PJZ1	ENSGALG00010016667	tryptophanyl-tRNA synthetase	VRK3	22.9406	21.466	21.2432	22.8981	21.4099	23.3917	25.8635	23.1124	23.6526	25.0249	20.9623	22.9638	22.8958	23.0108	22.7182	20.9012	0.97302	0.71102	0.168759	A0A1D5PJZ1	8	25.8	50.636	0.00045767	32.332	824830000	47
A0A1D5PJZ8	ENSGALG00000013155	poly	PATL1	22.4913	22.7298	22.6096	22.0569	22.0152	24.2052	25.4828	22.4546	23.02	22.7809	25.3384	22.5005	22.5556	22.7874	21.7199	22.8691	0.914236	0.898265	0.0886189	A0A1D5PJZ8	3	6.5	84.371	0.00035499	16.071	1064900000	78
A0A1D5PK00	ENSGALG00010014047	histocompatibility minor 13	HM13	23.597	23.5337	23.6517	23.3186	23.8558	23.3983	24.1279	23.0385	24.1968	22.8598	23.8442	23.5526	23.3827	23.956	23.1722	23.4585	0.953471	0.922567	0.636518	A0A1D5PK00;F1NXN9;A0A1D5PBY9;A0A1D5PUL3	8	16.4	63.517	0.00040016	22.565	1802800000	111
A0A1D5PK28	ENSGALG00010006606	sulfotransferase	STXBP1	24.8063	25.0657	25.0776	22.914	22.7724	25.3378	23.4535	25.2352	24.8085	24.9904	24.915	24.8726	25.3162	25.2497	25.2833	25.2571	0.0938884	0.893046	0.450648	A0A1D5PK28;A0A1D5PHU2	26	57.2	67.435	0	277.46	12986000000	504
A0A1D5PK48	ENSGALG00000030920	apolipoprotein C3	APOC3	27.7982	27.7974	28.138	27.5922	27.221	27.5305	27.5383	27.0182	27.7055	27.4018	28.9796	27.9781	26.6346	27.5938	27.4601	26.8734	0.996984	0.00925682	0.421129	A0A1D5PK48	6	39.8	10.26	0	183.82	35545000000	305
A0A1D5PK53	ENSGALG00000011086	actin alpha 1, skeletal muscle	ACTA1	30.0157	29.2969	29.9064	23.1541	27.6235	30.0574	28.0359	29.7341	29.3525	29.7979	29.8052	29.9781	30.6178	30.5789	28.9696	29.3059	0.171161	0.627877	0.732925	A0A1D5PK53	33	79.2	43.461	0	323.31	214370000000	2020
A0A1D5PK62	ENSGALG00000043336	coatomer protein complex subunit zeta 1	COPZ1	25.019	23.895	23.59	24.5159	23.6906	24.7047	23.9819	23.7939	22.9444	22.4184	22.7034	23.6339	24.3558	24.2125	22.2064	23.9035	0.0285088	0.45177	0.187455	A0A1D5PK62;A0A1D5PCF9	6	30.8	33.762	0	58.761	2684500000	89
A0A1D5PK63	ENSGALG00000012052	sorting nexin 4	SNX12	22.8302	23.1313	23.0102	25.4634	23.6242	23.0896	23.3235	23.1583	22.943	23.135	22.6714	22.8112	23.0474	22.8846	23.1363	23.0954	0.154475	0.808578	0.487204	A0A1D5PK63;A0A3Q2U5E2	13	74.7	18.93	0.00036483	17.356	2202000000	151
A0A1D5PK78	ENSGALG00000023547	PDX1 C-terminal inhibiting factor 1	PCASP2	24.5829	22.6435	23.0441	21.6911	21.9119	22.7192	25.284	21.6702	21.2713	22.7306	24.8199	19.8646	21.8845	21.9753	24.3197	22.5286	0.522859	0.798645	0.710528	A0A1D5PK78;A0A1D5PVV5	11	22.2	76.563	0.00050025	39.294	836900000	90
A0A1D5PKC2	ENSGALG00010024900	deoxythymidylate kinase	DTYMK	24.2435	24.6946	24.1409	25.7177	24.405	24.7169	24.7883	23.983	24.6472	24.5441	24.3493	24.4874	23.7454	24.1142	24.1588	24.0931	0.154739	0.118922	0.557613	A0A1D5PKC2	9	54.2	24.082	0	74.525	6624100000	315
A0A1D5PKF0	ENSGALG00000043092	myosin, heavy chain 9, non-muscle	MVP	26.4734	26.3998	26.4633	24.3478	26.4595	26.8591	26.1102	26.4112	26.551	26.4449	26.8112	26.7167	26.4649	26.6221	26.4605	26.5909	0.182546	0.440235	0.274261	A0A1D5PKF0;A0A1L1S0M1;A0A3Q2U184	47	67.3	93.779	0	323.31	56895000000	1535
A0A1D5PKG6	ENSGALG00000034944	ubiquitin protein ligase E3A	UBE2L3	27.0118	27.049	27.0007	27.1027	27.7364	27.2501	27.6085	26.8719	27.321	26.9721	27.6193	26.9176	27.3096	27.15	26.8817	27.1666	0.791168	0.382537	0.158886	A0A1D5PKG6;A0A1D5PH36	12	38.8	33.444	0	294.74	28864000000	596
A0A1D5PKH3	ENSGALG00000031160	G-rich RNA sequence binding factor 1	GRSF1	23.5023	24.0575	23.6471	20.9537	23.8475	23.7542	21.8143	23.5152	23.9552	23.9874	24.4057	24.1899	23.2248	23.1346	23.276	23.2919	0.227227	0.424651	0.226443	A0A1D5PKH3	15	41.8	52.103	0	71.294	3374000000	211
A0A1D5PKI0			H1.10	26.0652	25.8871	25.9951	28.931	26.9009	26.1677	27.1158	26.3467	25.7788	25.5974	25.0288	25.8394	25.8464	26.277	26.419	25.8774	0.0583551	0.581147	0.449106	A0A1D5PKI0	8	27.4	22.541	0	186.37	17067000000	272
A0A1D5PKI2	ENSGALG00010022221	cutC copper transporter	CUTC	22.3904	22.1459	22.4825	25.6373	24.6177	19.7415	22.6519	22.8174	24.0729	22.6419	25.8618	22.2973	22.1385	23.1981	23.8415	22.2253	0.561982	0.341499	0.92112	A0A1D5PKI2	5	16.1	53.346	0.00031888	11.875	585410000	66
A0A1D5PKI8	ENSGALG00000006080	glypican 4	GPC4	22.8769	21.6576	23.3266	24.944	22.8082	22.7309	20.3835	22.6513	22.6609	22.8645	23.2331	22.6405	22.7375	22.7395	23.2772	22.291	0.779727	0.241769	0.318223	A0A1D5PKI8;F1NAU1	8	19.4	63.086	0.00040323	23.098	1075800000	80
A0A1D5PKL9	ENSGALG00000006833	inter-alpha-trypsin inhibitor heavy chain 2	ITGA4	24.0534	24.0205	23.7026	21.9371	26.787	23.9752	23.9499	23.8541	24.0517	24.0553	23.8082	23.7066	23.6539	23.7611	23.877	23.6391	0.632951	0.260501	0.141716	A0A1D5PKL9	16	24.6	113.97	0	46.247	4162300000	235
A0A1D5PKN8	ENSGALG00000045753	mitochondrial ribosomal protein L12	MPST	24.2201	24.3394	24.1771	22.6365	24.3603	24.4039	24.3122	24.7828	24.5546	23.9741	24.739	24.1733	24.1069	23.7716	24.0804	24.0483	0.908359	0.577452	0.0542439	A0A1D5PKN8	13	57.2	33.222	0	97.677	5013200000	254
A0A1D5PKW8	ENSGALG00000002725	UDP-N-acetylglucosamine pyrophosphorylase 1	TXNL4A	22.6636	22.7567	22.4776	21.535	23.028	24.8976	21.8712	23.4571	21.3474	24.2193	23.898	22.5825	21.987	22.2925	22.7526	22.8316	0.844994	0.680675	0.147989	A0A1D5PKW8;A0A3Q2UG50	4	48.6	16.8	0.00032616	12.679	527570000	46
A0A1D5PL06	ENSGALG00010013484	treacle ribosome biogenesis factor 1	TBRG4	23.056	22.4225	22.847	24.0099	22.537	23.0643	24.6277	22.7473	21.8221	23.7345	22.8105	23.109	22.2449	23.3547	22.8227	23.0836	0.448338	0.82524	0.840564	A0A1D5PL06;A0A3Q2U659	15	37.1	71.396	0.00048733	37.545	1275500000	103
A0A1D5PL17	ENSGALG00010028050	polybromo 1	PARP4	22.9983	23.8125	22.9413	24.7371	23.3203	23.2464	24.3748	22.5669	25.5122	22.9551	23.0693	23.0116	22.9475	23.1009	22.429	23.1716	0.609519	0.28042	0.586566	A0A1D5PL17	16	17.7	181.46	0.000501	39.421	1554900000	139
A0A1D5PL23	ENSGALG00000041641	high mobility group 20A	HMG20A	21.4336	22.7797	22.1939	26.5335	26.7497	22.2158	24.3912	22.0373	21.9569	23.0045	24.1508	22.2165	24.4973	22.392	22.8189	21.934	0.458252	0.699536	0.765028	A0A1D5PL23	3	14.1	40.094	0.00033647	13.91	668400000	61
A0A1D5PL36	ENSGALG00010010463	acetyl-CoA acyltransferase 2	ACAA2	26.3888	25.7027	26.5281	23.9488	26.4043	26.6832	26.0788	27.0646	26.723	26.9027	27.3762	26.8738	25.5607	26.171	26.5831	26.4601	0.184194	0.840645	0.0292513	A0A1D5PL36	25	67.1	44.293	0	323.31	52947000000	955
A0A1D5PL45	ENSGALG00010008285	adenylosuccinate synthase 2	ADSS2	24.1138	24.6748	24.0209	22.2174	24.0365	25.0756	24.0888	23.6016	25.113	25.1123	24.9738	24.4446	25.1745	24.6232	23.8179	24.8844	0.0438477	0.825443	0.318368	A0A1D5PL45;F1NS23	16	44.2	53.16	0	112.44	11523000000	428
A0A1D5PL53	ENSGALG00010009494	ubiquitin like modifier activating enzyme 2	TXNRD3	23.704	23.3685	23.4606	23.731	25.5228	23.4634	25.2162	22.5695	23.4901	23.8763	24.2592	23.8853	23.4464	23.4114	23.4963	23.8207	0.654219	0.697223	0.21554	A0A1D5PL53	13	34.6	66.4	0	53.586	2821400000	155
A0A1D5PL70	ENSGALG00000012348	minichromosome maintenance complex component 6	MCAM	25.1104	24.9018	25.2074	25.6382	25.005	23.9544	24.9139	24.6905	23.3045	24.8734	24.9732	24.9554	23.9794	23.9211	25.1005	23.8137	0.0767719	0.148854	0.673971	A0A1D5PL70	10	22	69.001	0	76.715	7988100000	283
A0A1D5PLG6	ENSGALG00010005695	kinesin family member 5B	KIAA1429	23.322	22.6018	23.3606	21.7195	23.0226	23.1523	22.1984	23.0499	23.6717	22.7369	21.4506	23.1071	22.8016	22.8666	23.0195	23.2627	0.855131	0.602357	0.833132	A0A1D5PLG6	21	18.6	202.92	0	199.96	1930100000	203
A0A1D5PLH4	ENSGALG00010026008	neuropilin 2	NPM3	24.7187	24.5972	24.5991	21.5535	24.8396	24.8476	24.8275	24.1133	24.1442	24.814	24.3086	24.8153	25.3084	24.6688	24.0907	25.0895	0.375943	0.239056	0.553438	A0A1D5PLH4	4	43.2	16.367	0	49.634	4907000000	121
A0A1D5PLJ0	ENSGALG00000040891	Ras suppressor protein 1	RRAGC	23.8539	22.9985	24.0886	23.9549	24.6293	24.3215	21.7107	23.824	21.628	24.0038	23.9203	23.5823	24.1274	23.881	23.9835	23.7768	0.896673	0.548848	0.414927	A0A1D5PLJ0	10	32.8	44.899	0.00052411	43.347	2283200000	130
A0A1D5PLK6	ENSGALG00010024941	pyruvate dehydrogenase complex component X	PDCD6IP	25.5406	25.5364	25.6995	22.7935	23.515	25.3684	22.2074	24.9943	25.311	25.5554	25.8283	25.3171	25.3765	25.3785	25.2284	25.4626	0.0791694	0.338949	0.486699	A0A1D5PLK6	44	57.7	97.44	0	323.31	22749000000	798
A0A1D5PLN3	ENSGALG00000011504	thymopoietin	TMEM14C	22.5701	22.186	22.7425	24.1184	22.2235	22.1392	20.4395	22.7377	22.0621	22.9809	23.1107	22.6529	22.3177	22.5088	22.267	22.4781	0.668919	0.0808095	0.32785	A0A1D5PLN3	1	15.9	11.084	0.00026267	6.0414	612110000	65
A0A1D5PLN6	ENSGALG00000010542	3'-phosphoadenosine 5'-phosphosulfate synthase 1	PAIP1	23.4203	23.2549	23.3699	25.9504	23.2015	22.716	23.0986	22.6988	23.2294	24.2862	23.5255	23.406	23.7289	23.4038	23.3403	23.7672	0.737663	0.141238	0.17831	A0A1D5PLN6;E1C6A2	8	27.2	42.227	0	76.551	2411100000	147
A0A1D5PLP1	ENSGALG00000010238	nucleosome assembly protein 1 like 1	NACA	26.7277	26.8465	26.8895	25.2854	25.9755	27.078	25.9182	26.6262	26.7502	26.884	26.3897	26.769	26.6442	26.9229	26.6477	26.8107	0.232622	0.967693	0.848504	A0A1D5PLP1;A0A1L1RNL6;A0A1D5PMH5	7	32.3	24.873	0	310.12	30682000000	404
A0A1D5PLS2	ENSGALG00010024933	citrate synthase	CS	27.521	27.7249	27.4084	26.3842	27.3882	27.4049	27.4712	27.0827	27.8084	27.7369	27.9057	27.4427	27.265	27.1853	27.1923	27.439	0.254755	0.279964	0.136507	A0A1D5PLS2	27	65.1	52.056	0	323.31	92686000000	1133
A0A1D5PLT1	ENSGALG00010023332	protein phosphatase 1 regulatory subunit 7	PPM1F	21.7784	21.7694	24.4195	24.6479	23.736	24.4772	21.4166	24.6487	23.8483	24.1308	24.6806	24.0791	23.7224	24.0017	24.0682	24.4257	0.199002	0.802162	0.633164	A0A1D5PLT1	6	20.3	57.185	0.0005277	44.37	2347900000	108
A0A1D5PLV9	ENSGALG00010002422	trafficking protein particle complex 12	TRABD	21.9866	23.4951	22.3871	24.5642	23.5834	21.7816	23.6583	22.7636	25.0375	22.1952	21.4708	22.6932	22.9631	22.7291	22.6653	22.9727	0.73163	0.869721	0.893862	A0A1D5PLV9;F1NIW6;A0A1D5NX84	6	23.3	37.924	0.00033411	13.555	1076100000	105
A0A1D5PLX0	ENSGALG00010006616	coatomer protein complex subunit gamma 2	COPG2	23.9593	23.7534	24.0261	23.1159	23.1602	24.5666	23.3153	24.1596	23.7144	23.7942	22.8014	24.0482	24.2088	24.3217	24.1593	24.5017	0.457385	0.127899	0.225271	A0A1D5PLX0;A0A1L1RZW9;E1C7T8	27	44.8	97.557	0	323.31	8091900000	354
A0A1D5PLZ2	ENSGALG00000021679	splicing factor 3a subunit 2	SERPIND1	22.8166	21.7117	23.0375	25.7131	22.402	21.6729	22.4404	23.2276	22.7329	22.4294	23.0438	23.1399	22.599	22.9826	23.237	22.1557	0.856665	0.324177	0.421401	A0A1D5PLZ2	8	18.4	55.814	0.00053079	45.134	1360800000	115
A0A1D5PM03	ENSGALG00010028658	protein phosphatase 2 phosphatase activator	PTGS1	22.3305	23.9073	22.236	23.2206	21.4136	22.0078	21.3683	20.6979	21.9275	22.6538	23.2201	21.5343	22.3528	22.1462	23.1487	22.2496	0.445128	0.0505009	0.0229888	A0A1D5PM03	3	11.2	68.182	0.00028637	8.3338	511410000	48
A0A1D5PM19	ENSGALG00000003741	myosin XVIIIA	MYH9	29.3327	29.3035	29.32	29.3569	29.5952	29.3773	29.5266	29.512	28.9997	28.8908	28.1206	29.1865	29.4444	29.4111	29.424	29.4193	0.0260221	0.00583731	0.0838255	A0A1D5PM19	207	72.4	226.63	0	323.31	1344600000000	11490
A0A1D5PM21	ENSGALG00010017147	serine and arginine rich splicing factor 7 like	SRRM1	23.6908	23.9214	23.703	20.9474	26.7409	22.158	23.5176	24.3244	25.1077	22.646	20.8751	23.6273	23.8094	23.8305	19.9706	23.9965	0.484349	0.600741	0.485431	A0A1D5PM21;E1BQL2;A0A3Q2TSY7;A0A1D5PQY8	5	7.1	98.932	0.0002896	8.5691	1436200000	64
A0A1D5PM26	ENSGALG00010013771	pelota mRNA surveillance and ribosome rescue factor	PDRG1	22.7373	24.998	22.6532	24.4191	23.7159	22.6647	24.0305	22.013	25.4769	22.5013	19.2183	22.2266	22.4566	22.0762	22.1556	22.3657	0.166973	0.651967	0.740798	A0A1D5PM26	3	37.1	14.925	0.0003937	21.548	445640000	51
A0A1D5PM40	ENSGALG00000044554	reactive intermediate imine deaminase A homolog	RHEB	23.0731	23.1238	22.4647	28.5762	24.9752	22.5397	22.0111	22.3018	23.2014	22.8925	23.0919	22.5922	22.312	22.5331	22.8144	22.4995	0.2852	0.291656	0.562958	A0A1D5PM40;A0A3Q3AUL4	5	23.1	18.792	0.000334	13.55	1232400000	116
A0A1D5PM49	A0A1D5PM49	A0A1D5PM49	A0A1D5PM49	23.7403	23.7021	23.8699	24.8507	23.3063	23.5645	23.2726	23.8111	23.3492	23.4598	23.6126	23.1389	23.4723	23.6936	23.3696	23.4095	0.0669984	0.185016	0.0687378	A0A1D5PM49	13	32.6	57.283	0	45.996	2951100000	166
A0A1D5PM61	ENSGALG00010021746	mechanistic target of rapamycin	MTA2	24.0825	23.8542	24.217	26.2806	23.4335	24.2381	23.9091	23.9425	23.8995	23.5467	23.0737	24.1893	23.853	24.1189	24.0568	24.3098	0.278362	0.626042	0.10183	A0A1D5PM61	18	40.4	60.883	0	95.03	6836800000	337
A0A1D5PM72	HSD17B12	HSD17B12	HSD17B12	23.992	23.7918	23.9525	25.3573	24.0859	23.7502	23.495	24.3044	24.8098	23.2966	22.9821	24.2017	24.2681	23.9532	24.0846	24.261	0.717086	0.939692	0.267226	A0A1D5PM72	7	25.2	42.67	0	53.314	2844000000	146
A0A1D5PM87	ENSGALG00010012819	Ran GTPase activating protein 1	RAD21	26.3599	24.6741	26.2249	26.4186	27.481	24.1212	27.4764	26.1392	23.4748	25.629	21.7866	25.969	25.8766	26.0648	26.1018	26.264	0.172013	0.116979	0.288673	A0A1D5PM87	18	31.9	72.05	0.00052192	43.093	9815600000	247
A0A1D5PMA9	ENSGALG00000006334	leucine aminopeptidase 3	LAMB2	24.1345	23.0135	24.4385	23.6468	22.4411	21.9139	23.744	23.0334	23.8978	21.7437	21.8575	23.7161	23.8029	22.9771	24.1853	23.3167	0.79374	0.755771	0.0475977	A0A1D5PMA9;E1C700	29	25.4	193.96	0	115.97	2834800000	213
A0A1D5PMD9	ENSGALG00000014570	lysophosphatidylcholine acyltransferase 3	LOC769704	22.4902	24.9726	22.4655	22.6531	24.7609	25.0667	24.5163	26.5418	24.4147	22.8396	27.2311	25.7411	22.0777	21.5593	27.1887	22.8081	0.956443	0.812359	0.0563325	A0A1D5PMD9	17	41.1	61.905	0	94.304	3213100000	126
A0A1D5PME9			LRRC15	22.8022	23.1395	23.1405	23.0867	24.1702	21.2559	24.608	22.1425	24.5005	21.7384	22.9995	23.1051	22.9342	23.7652	23.7102	22.4632	0.836749	0.898827	0.901707	A0A1D5PME9	13	36.4	62.151	0	77.247	1128900000	108
A0A1D5PMG4	ENSGALG00010017625	Y-box binding protein 1	XPO7	23.8821	23.8671	23.6872	22.1033	22.4328	24.2139	22.6421	23.8486	24.0363	24.003	24.2463	23.8892	24.0475	23.8186	23.7457	24.1607	0.0573024	0.753739	0.999998	A0A1D5PMG4;A0A1D5PWR9;F1NFR4;A0A1D5PBZ5;A0A3Q2UD33;A0A3Q3A2S6;A0A3Q2UFA8	35	41.4	121.47	0	145.17	6911700000	537
A0A1D5PMH0	ENSGALG00000003589	vitronectin	VPS45	23.5473	23.4413	23.4414	23.7692	24.9044	23.4356	24.284	23.5909	20.7095	23.44	23.1837	23.3918	23.4978	23.7085	23.7521	23.961	0.138467	0.0610779	0.482369	A0A1D5PMH0;H9L0C0	9	33	45.062	0	49.444	1537800000	99
A0A1D5PMT8	ENSGALG00010004255	ribosomal protein S12	RPLP2	27.888	27.358	27.8234	28.9029	28.7462	27.8629	28.4901	27.9013	27.7198	27.619	27.6047	27.8787	27.2963	27.7447	27.6895	27.2441	0.0280414	0.915842	0.283855	A0A1D5PMT8	14	97.4	11.842	0	323.31	86835000000	865
A0A1D5PMU2	ENSGALG00000054212	polyamine oxidase	PAFAH1B2	24.7971	24.8062	24.8545	23.9327	23.6896	24.9939	22.5754	24.5929	25.2558	25.2809	25.243	24.913	24.387	24.5467	24.856	24.3794	0.0774043	0.0558805	0.995024	A0A1D5PMU2;A0A3Q2UC12	12	72.8	26.68	0	323.31	11172000000	345
A0A1D5PMW3	ENSGALG00000031286	APAF1 interacting protein	APIP	23.2943	23.0864	23.2238	22.697	20.6986	23.3404	21.6903	23.0247	23.4378	23.381	23.5591	22.9577	23.6722	23.1969	22.8013	23.274	0.0728236	0.164008	0.257841	A0A1D5PMW3	9	60.7	26.794	0.00044131	29.836	1613700000	126
A0A1D5PMY8	ENSGALG00010020638	inosine monophosphate dehydrogenase 2	IL6ST	21.2837	23.6609	23.0387	25.7957	24.6544	23.29	24.1636	22.7048	22.883	23.4538	24.031	23.294	25.0024	23.0984	24.3707	21.8771	0.910314	0.739372	0.946373	A0A1D5PMY8;Q9W6U9	5	9.6	98.72	0.00037636	18.925	925540000	63
A0A1D5PN05	ENSGALG00000035996	cytochrome c oxidase subunit 6C	COX6C	25.7824	25.7984	26.0143	26.0595	24.8458	26.3179	24.4915	26.3955	24.975	25.4838	25.5923	26.3687	26.2649	26.295	25.8827	26.4912	0.497671	0.706152	0.106119	A0A1D5PN05	5	62.3	8.7914	0.0003651	17.431	14923000000	357
A0A1D5PN07	ENSGALG00010022997	Rho GTPase activating protein 1	ARHGAP1	25.6927	25.6305	25.5337	23.054	25.3257	25.7556	25.5678	25.7623	25.3408	25.6267	25.5251	25.8014	25.5292	25.5871	25.8465	25.8194	0.319013	0.281284	0.462133	A0A1D5PN07;A0A1D5PS30	21	52.9	50.4	0	147.41	14705000000	473
A0A1D5PN19	ENSGALG00000030614	alcohol dehydrogenase 1C	ADH1C	24.0795	22.2539	23.9188	23.1446	24.2936	23.2036	23.39	27.8394	24.1849	23.9363	26.5242	25.2741	24.2826	20.3391	21.141	24.4983	0.777628	0.532003	0.0457598	A0A1D5PN19	15	56.4	39.821	0	108.74	4096400000	130
A0A1D5PN25	ENSGALG00000022882	zinc binding alcohol dehydrogenase domain containing 2	YBX1	26.8226	27.1327	26.418	27.2825	27.0997	26.7038	27.1549	26.3557	26.9457	26.8501	26.3468	26.4837	26.2977	26.4492	26.4554	26.5548	0.057548	0.344991	0.67614	A0A1D5PN25	15	46.9	35.87	0	323.31	30986000000	530
A0A1D5PN32	ENSGALG00000043826	annexin A11	ANXA11	25.4525	25.5191	25.5303	25.4326	25.4733	25.4441	25.4456	25.4386	25.1844	25.3049	24.3689	25.4334	25.7519	25.6656	25.5644	25.808	0.52041	0.0340392	0.0207734	A0A1D5PN32;A0A3Q2U8Y8	20	37.2	52.687	0	175.25	13813000000	456
A0A1D5PN54	ENSGALG00010012088	ATP synthase F1 subunit alpha Z chromosome	ATP5F1AZ	28.4774	28.2365	28.4433	26.808	27.5863	28.3492	28.102	28.8049	27.9262	28.1774	28.343	28.5149	28.2951	28.5519	28.4062	28.3571	0.387274	0.452651	0.909446	A0A1D5PN54;A0A1L1RY35	36	65.6	59.898	0	323.31	261780000000	2206
A0A1D5PN56	ENSGALG00000013537	tropomyosin 3	TOR1AIP1	23.1608	23.6973	23.3515	22.406	24.0978	23.56	23.572	23.3006	19.9624	22.6825	22.1464	23.2472	23.417	23.6684	23.2217	23.5475	0.123312	0.031197	0.241911	A0A1D5PN56	7	40.6	23.958	0.00044228	29.978	1862000000	118
A0A1D5PN97	ENSGALG00000034352	mitochondrial ribosomal protein L43	MRI1	26.0204	25.8076	26.221	26.0258	26.1822	26.0594	25.8896	25.9773	26.0189	25.8099	25.5072	25.8701	25.5676	25.7838	25.9654	25.264	0.0156233	0.500402	0.453972	A0A1D5PN97	14	58.8	36.976	0	323.31	15656000000	455
A0A1D5PNA1	ENSGALG00000016772	phosducin like 3	PDCD11	23.5075	24.1546	21.6174	23.9135	24.8747	22.9297	24.1843	22.6294	21.9839	22.8358	23.2617	23.0953	22.9263	23.0676	22.5956	23.0695	0.163892	0.580156	0.783523	A0A1D5PNA1	13	14	161.39	0.00042355	26.598	994670000	94
A0A1D5PNA9			GOLT1B	22.9428	22.8949	23.0238	22.8078	23.1286	22.6448	23.3981	22.5025	21.6005	22.3566	22.4743	22.8017	22.9556	22.9409	22.3002	24.2055	0.426499	0.152056	0.153128	A0A1D5PNA9;A0A1D5PU55	4	29	15.268	0	59.12	965450000	66
A0A1D5PNB0	ENSGALG00000041635	calcium/calmodulin dependent protein kinase II delta	CAMK2D	25.0253	25.1169	25.0654	24.0586	25.7627	25.8974	25.6394	25.0375	24.6042	25.114	24.3452	24.8043	26.325	25.9864	25.2604	25.6503	0.778357	0.000875191	0.462235	A0A1D5PNB0;A0A3Q2UPU8;A0A3Q2U2C3;A0A3Q2UMD3;A0A1D5NZU2;A0A3Q2UFJ3;A0A1D5NZG7	20	53.3	54.205	0	254.61	19815000000	437
A0A1D5PNG3	ENSGALG00010024644	eukaryotic translation initiation factor 6	EIF6	25.2198	25.0464	24.9486	25.3149	24.9185	25.1723	24.9167	24.7602	25.0111	25.3241	25.2252	25.1043	25.0111	25.0949	24.7498	25.2873	0.484105	0.0944765	0.739684	A0A1D5PNG3	7	52.7	26.525	0	202.47	8420700000	226
A0A1D5PNG4	ENSGALG00000000247	WD repeat domain 36	WASHC5	22.5034	22.4283	23.2043	24.037	22.9864	23.0996	24.6459	22.8589	22.7316	22.8961	22.2988	22.9266	23.2994	22.9402	22.9471	23.5343	0.377994	0.194706	0.853916	A0A1D5PNG4;A0A1D5PIR3	24	30.6	131.14	0	65.868	2464700000	199
A0A1D5PNH0	ENSGALG00010011796	methionyl aminopeptidase 2	MECR	25.4437	24.479	25.8027	23.5785	25.9117	26.8124	25.8016	25.151	24.599	25.9308	25.018	25.0886	27.6217	26.9637	25.7391	26.7348	0.153319	0.00446005	0.520017	A0A1D5PNH0	17	60.4	48.766	0	323.31	32079000000	620
A0A1D5PNK3	ENSGALG00010010588	solute carrier family 25 member 3	SLC25A11	23.9722	22.8007	23.6008	24.5735	23.2354	23.6677	24.254	24.1437	22.8868	23.9389	23.2137	23.8937	23.6563	23.9354	23.6331	24.0558	0.627866	0.429231	0.641236	A0A1D5PNK3	14	60.5	33.165	0	71.101	3296400000	229
A0A1D5PNM0	ENSGALG00000009703	NADH:ubiquinone oxidoreductase core subunit S7	NDUFB9	24.076	24.4375	24.1605	22.4724	22.5203	24.5963	24.5795	24.4601	26.1016	23.5924	23.9394	25.4902	24.087	24.3401	24.1307	24.0514	0.245655	0.685751	0.350711	A0A1D5PNM0	6	45.4	21.327	0.00031656	11.582	3246500000	147
A0A1D5PNM2	ENSGALG00000004400	sperm antigen with calponin homology and coiled-coil domains 1	SORBS1	22.4497	23.6576	22.7023	22.0556	24.6543	22.7254	22.7082	22.8831	24.1153	23.3103	24.3758	22.3201	22.8414	22.2256	23.2743	22.8049	0.65222	0.783621	0.126839	A0A1D5PNM2;A0A3Q2UJ93;A0A3Q2U2J9;A0A3Q3AT01;A0A3Q3ADC6	14	20.4	102.81	0.000481	36.398	1212600000	97
A0A1D5PNP0	ENSGALG00000035505	acyloxyacyl hydrolase	AOAH	25.6407	22.2943	23.1744	22.6331	22.3517	22.9467	21.9042	23.9471	23.0046	21.819	23.9911	23.5996	22.748	22.3362	21.9349	22.4346	0.468664	0.194491	0.928968	A0A1D5PNP0	7	14.9	72.172	0.00042571	26.88	691190000	71
A0A1D5PNR0	ENSGALG00010008103	RNA binding protein, mRNA processing factor	RBM8A	25.8587	25.6238	25.7553	21.878	25.0167	25.7606	25.6905	25.5798	25.7468	25.6814	25.5601	25.4732	24.9921	25.5865	25.4615	25.8674	0.439165	0.563844	0.40133	A0A1D5PNR0	9	60.1	18.431	0	75.022	10106000000	200
A0A1D5PNU2	ENSGALG00000033376	apolipoprotein H	APOH	24.4527	23.8895	24.842	22.2436	23.8597	23.2921	22.9289	24.3818	23.8413	24.2243	24.918	24.8913	24.9168	24.3916	24.8616	24.416	0.0416026	0.931127	0.571352	A0A1D5PNU2	10	33.7	41.093	0	128.41	5188800000	193
A0A1D5PNV1	ENSGALG00000030419	glutaminase 2	GLS2	23.7146	22.3124	23.368	20.5455	23.1525	24.029	22.5877	22.9227	24.1029	23.3108	24.1031	23.3809	23.7246	23.4751	23.3384	23.8448	0.0638679	0.50532	0.335756	A0A1D5PNV1	16	34.5	73.375	0	109.77	2727800000	198
A0A1D5PNV5	ENSGALG00000014463	actinin alpha 2	ACTN2	25.9281	25.6243	25.9515	23.615	22.4087	23.8977	24.2998	25.834	23.1099	25.5013	25.303	25.6671	25.4753	25.6679	26.1655	25.9558	0.249409	0.823533	0.0796917	A0A1D5PNV5;A0A1L1S0L2	23	21.3	107.24	0.00045579	32.018	7401600000	71
A0A1D5PNW7	ENSGALG00000032993	FtsJ homolog 3	FTSJ3	22.1689	22.2058	22.1264	23.3025	24.0999	22.3746	26.2678	21.9346	23.1377	22.1175	21.5942	22.095	22.1438	22.2249	22.2199	22.3048	0.148304	0.283983	0.274419	A0A1D5PNW7	8	16.8	95.019	0.00034698	15.092	821030000	87
A0A1D5PP06	ENSGALG00010022644	armadillo repeat containing 8	ARMC8	24.2642	22.9676	23.0327	25.5853	22.9004	22.6798	23.6516	25.8837	21.3891	22.1952	23.5446	22.5351	21.7777	24.5178	22.6037	22.5972	0.064813	0.823758	0.604369	A0A1D5PP06	6	16	75.329	0.00046275	33.032	420710000	45
A0A1D5PP57	ENSGALG00000033663	ATPase H+ transporting V1 subunit B2	ATP6V1B2	25.1115	25.2552	25.1924	24.2752	24.2157	25.7511	24.3907	24.995	25.4624	25.5609	25.2575	25.1984	26.0772	25.6944	25.3556	25.7238	0.0143712	0.629619	0.323118	A0A1D5PP57;A0A3Q2U7V8	28	71.6	55.635	0	323.31	24648000000	920
A0A1D5PP62	ENSGALG00010005880	solute carrier family 25 member 4	SLC25A12	21.8712	22.5679	25.1545	22.8595	22.2458	21.5713	22.6977	22.2003	25.2269	22.1529	23.9156	22.103	22.1684	21.9761	21.9994	22.6984	0.807357	0.0778929	0.85236	A0A1D5PP62;A0A1D5PSJ5;F1P3D8	16	39	74.416	0.00044683	30.62	802750000	88
A0A1D5PP80	ENSGALG00000017046	periostin	POLR1C	22.2872	22.208	21.4233	22.4047	22.8474	22.442	22.5708	20.162	22.6398	20.1672	24.0913	21.8877	22.0426	24.0534	21.6423	22.1878	0.624747	0.861692	0.765079	A0A1D5PP80;A0A1L1RS34	7	31.4	34.815	0.00036711	17.787	720020000	81
A0A1D5PPA0	ENSGALG00010001369	protein phosphatase 2 regulatory subunit Bdelta	PPP1R12A	24.2997	24.1176	24.3246	25.1343	24.5501	23.9057	24.3007	24.493	22.786	23.9391	23.8552	23.9449	23.5775	24.0215	24.4363	24.2037	0.0262978	0.539727	0.199135	A0A1D5PPA0;A0A1D5NU36;F1NA71	21	25.9	108.63	0	145.51	4770800000	244
A0A1D5PPA8	ENSGALG00010024732	adenosylhomocysteinase	AHCY	26.6091	26.9364	26.4169	26.4464	26.9151	27.0534	26.7082	27.1764	27.2602	27.4413	27.533	26.8516	26.602	26.1341	26.323	26.386	0.781696	0.0392721	0.000172399	A0A1D5PPA8;A0A1D5NWI2;A0A1D5PNB8	28	73.4	47.735	0	323.31	53954000000	938
A0A1D5PPD3	ENSGALG00000000579	vesicle-associated membrane protein 3	USP7	24.5043	24.5835	24.5259	22.9303	22.8831	24.4563	22.2133	24.6066	24.7152	24.5034	24.2465	24.5094	24.3345	24.4076	24.5446	24.7141	0.0940487	0.431804	0.421894	A0A1D5PPD3	37	47.8	128.61	0	198.07	15563000000	719
A0A1D5PPE9	ENSGALG00000003651	5'-nucleotidase, cytosolic IIIB	NRP2	22.9106	22.8387	22.7125	23.8012	23.1921	22.9353	23.8843	22.2684	20.8469	22.9251	22.6533	22.6728	23.0024	22.5192	22.8345	22.8508	0.125502	0.424822	0.432154	A0A1D5PPE9;E1BZ39;A0A1D5NXL0	16	26.7	101.18	0.00040388	23.358	1736100000	188
A0A1D5PPF7	ENSGALG00000014670	tetratricopeptide repeat domain 37	TSNAX	24.3165	25.9695	24.3773	24.1951	22.0684	24.7368	24.4593	24.262	23.28	22.1177	24.497	22.2502	23.8049	24.605	24.1548	24.698	0.213904	0.646175	0.0457659	A0A1D5PPF7	8	36.2	33.243	0	126.01	2190800000	94
A0A1D5PPF8	ENSGALG00000040882	heat shock protein family A	HSPA4	25.0861	25.4287	25.0457	22.7456	25.6098	25.6314	25.7408	25.1924	25.2851	25.1491	25.0305	25.1487	25.3757	25.288	25.2061	25.6182	0.536256	0.0870947	0.262404	A0A1D5PPF8	39	55.2	94.239	0	323.31	35826000000	1071
A0A1D5PPI5	ENSGALG00010018985	nucleolar protein 9	NMRAL1	23.4336	23.1241	24.6802	21.1251	23.4586	24.1268	25.781	23.5002	21.5823	23.776	24.1902	23.489	23.2636	23.5397	23.5375	24.1521	0.705679	0.199916	0.500992	A0A1D5PPI5	9	49.7	32.719	0.00051203	41.318	1748900000	100
A0A1D5PPL7	ENSGALG00000040098	eukaryotic translation elongation factor 1 delta	EEF1D	27.4384	27.9757	27.5665	27.599	27.4428	27.7533	27.7068	27.5426	27.4952	27.5402	27.8146	27.7198	27.4358	27.5033	27.5478	27.5844	0.556948	0.33913	0.576819	A0A1D5PPL7;A0A1D5PG30	17	64.6	32.325	0	323.31	60611000000	600
A0A1D5PPM5	ENSGALG00010002685	carbonic anhydrase 8	CA8	22.9016	22.7345	22.7356	24.6866	24.5778	24.1694	22.8939	21.7984	23.1222	22.3403	22.8816	23.6561	24.8319	20.2248	21.4348	21.6634	0.242905	0.515036	0.429053	A0A1D5PPM5	7	31.8	32.178	0.00039604	21.867	684780000	91
A0A1D5PPN9	ENSGALG00010010280	heat shock protein 90 beta family member 1	HSP90B1	28.7259	28.8504	28.539	28.1433	28.7059	28.5422	28.7334	28.629	28.9636	28.7494	29.0517	28.9137	28.8463	28.8237	28.5715	28.422	0.0911173	0.424364	0.114019	A0A1D5PPN9	66	69.7	91.555	0	323.31	425920000000	4266
A0A1D5PPP2	ENSGALG00010018376	phosphorylase, glycogen; brain	PUDP	23.3099	21.8889	23.5574	24.2468	24.3306	24.2209	23.1314	23.3774	23.0866	24.0944	24.0028	23.757	23.862	23.9678	24.0724	23.9388	0.297284	0.258795	0.651074	A0A1D5PPP2	11	72.3	26.18	0	73.831	4038700000	210
A0A1D5PPP7	ENSGALG00010003879	caspase 6	CASP6	24.2007	22.9811	20.6878	25.742	23.1317	23.0173	24.5713	22.9348	21.8055	23.5258	22.852	22.9221	22.9224	22.7239	22.8582	22.8114	0.329104	0.958331	0.972599	A0A1D5PPP7;F1NEL6	8	32.6	34.476	0.0003659	17.614	1484700000	102
A0A1D5PPP9	ENSGALG00010023472	protein tyrosine phosphatase non-receptor type 6	PTMA	26.5642	27.1533	26.4461	28.8026	27.1574	26.1866	27.6583	26.3231	28.6691	27.6683	27.798	26.5396	25.5256	25.5855	25.9663	21.0177	0.206568	0.0266838	0.0759735	A0A1D5PPP9	5	35.5	12.028	0	91.056	17101000000	637
A0A1D5PPQ2	ENSGALG00010002870	fatty acid binding protein 5	FABP5	23.9799	24.1645	23.3917	24.1999	24.3035	23.5427	23.9391	23.1014	24.0289	23.1828	23.0528	23.6014	24.0633	23.718	23.2764	23.4529	0.210403	0.906001	0.396044	A0A1D5PPQ2	8	24.1	31.369	0.0003635	17.2	689960000	50
A0A1D5PPQ7	ENSGALG00010004584	eukaryotic translation initiation factor 4E	EIF4E	24.603	23.9168	24.5137	21.0378	23.9728	23.8406	24.665	24.493	24.5608	24.7388	24.8436	24.938	24.6652	24.1823	24.5708	24.6917	0.104629	0.591923	0.290702	A0A1D5PPQ7;A0A3Q2TU97	8	41.5	25.044	0.00035448	15.987	4582000000	157
A0A1D5PPT0	ENSGALG00010022954	adhesion regulating molecule 1	ADRM1	23.6074	23.8862	23.6618	24.2232	23.8915	23.6785	23.9264	23.3295	23.9193	23.6756	23.6007	23.6318	23.4812	23.2034	23.3142	23.9294	0.19339	0.192543	0.747419	A0A1D5PPT0;A0A1D5NTD3	6	16	39.349	0	80.345	3042200000	161
A0A1D5PPU3	ENSGALG00000037697	lysosomal associated membrane protein 1	LACTB2	23.0534	23.2043	22.7813	22.3298	23.2675	21.2321	24.4681	23.1274	23.3652	23.2085	23.6587	23.6397	22.6594	22.7386	22.472	22.748	0.723108	0.389107	0.184733	A0A1D5PPU3	9	47	29.559	0.00043611	28.871	1365800000	110
A0A1D5PPU9	ENSGALG00000030187	catalase	CAT	26.0141	25.8384	25.9919	25.9938	25.3444	25.2265	26.0486	26.5414	25.9891	25.7488	26.8467	26.0264	24.8763	25.3316	25.6138	25.0693	0.395371	0.0236907	0.0984456	A0A1D5PPU9;A0A1L1RX38	30	67.5	59.614	0	323.31	24488000000	773
A0A1D5PPZ3	ENSGALG00010021703	CD82 molecule	CD82	25.2087	24.8926	25.4448	22.4411	25.5352	24.499	25.3957	23.9607	23.3145	25.4063	23.5986	25.4322	25.6335	25.5417	25.6025	21.9175	0.864843	0.668878	0.932966	A0A1D5PPZ3	3	9.1	28.958	0.00046168	32.878	3943500000	65
A0A1D5PQ63	ENSGALG00000032746	ectonucleotide pyrophosphatase/phosphodiesterase 2	ENPP2	23.9082	22.7615	23.2512	22.973	22.2509	24.216	24.2011	23.3724	23.117	22.953	22.4551	21.7843	21.6626	21.8169	22.6413	22.987	0.017796	0.984284	0.408172	A0A1D5PQ63;A0A3Q3AXK9	7	15.6	98.456	0.0004995	39.028	534370000	67
A0A1D5PQ66	ENSGALG00010028024	RNA binding motif	RBM10	24.0206	24.3615	24.1806	22.5225	22.8655	24.1498	23.8096	24.1908	20.9745	23.3814	22.5894	24.0762	24.0701	24.2182	24.3092	24.6206	0.596264	0.0984889	0.091891	A0A1D5PQ66	8	11.1	104.87	0	55.141	2181000000	85
A0A1D5PQ96	ENSGALG00010001363	3-hydroxyisobutyrate dehydrogenase	HIBADH	23.7338	23.7414	23.6532	22.8296	23.0302	23.5935	25.5056	24.0074	24.2253	24.2233	24.7277	24.3644	24.126	23.6456	23.8757	23.9754	0.221398	0.914547	0.1107	A0A1D5PQ96;Q5ZLI9;A0A1D5PH80	15	76.1	31.781	0	208.26	5820700000	326
A0A1D5PQE8	ENSGALG00010029383	G protein subunit alpha 13	GNA13	24.251	24.3366	24.3627	25.7617	24.7107	24.8982	23.9677	24.5036	24.4123	24.2985	23.8158	24.305	25.0552	25.2669	24.4318	24.8162	0.839039	0.284761	0.0984948	A0A1D5PQE8	12	40.6	43.776	0	85.314	5455200000	232
A0A1D5PQG9	ENSGALG00010018053	diaphanous related formin 2	DIAPH2	24.5971	25.3023	24.9972	21.4025	25.0395	26.0311	24.403	25.2979	24.5571	25.3807	25.3651	25.6208	25.6819	25.6063	25.8066	25.7208	0.118547	0.134576	0.52759	A0A1D5PQG9	17	25.7	90.805	0	239.24	7824100000	247
A0A1D5PQI1	ENSGALG00000029970	LIM zinc finger domain containing 1	LGALS3	23.2944	24.6528	22.9565	22.0886	24.7957	22.7635	20.9533	21.4062	22.5992	22.6075	22.7052	21.2615	23.5959	23.3343	24.4512	23.0583	0.877219	0.630996	0.085398	A0A1D5PQI1	7	26	27.253	0	74.385	1011900000	80
A0A1D5PQN0	ENSGALG00010016258	catenin beta 1	CTNNB1	25.7444	25.4461	26.0387	23.3393	23.3819	25.6867	24.1014	26.0064	25.3738	25.6872	25.0472	25.7147	25.8188	25.4037	25.9638	25.5749	0.203971	0.901837	0.529845	A0A1D5PQN0;A0A1D5NYE8	27	53.6	78.529	0	323.31	15447000000	637
A0A1D5PQN5	ENSGALG00010009336	laminin subunit beta 1	KRT7	26.3528	24.4233	26.7535	28.6505	27.891	24.7391	28.0752	25.8071	22.9945	24.7427	26.2673	27.2921	27.0173	26.5736	24.0757	23.6563	0.172953	0.959699	0.965631	A0A1D5PQN5	33	71.1	53.763	0	186.22	17769000000	409
A0A1D5PQQ4	ENSGALG00000011494	CCR4-NOT transcription complex subunit 10	CNOT10	22.1387	25.1228	21.7329	24.061	23.9315	22.1845	22.9714	21.2295	22.5447	20.4207	22.4141	22.5903	21.9264	21.9705	22.4976	22.0305	0.146877	0.620996	0.491358	A0A1D5PQQ4	8	14.6	80.869	0.0003283	12.939	469180000	62
A0A1D5PQQ6	ENSGALG00010028491	torsin family 1 member B	TOMM40L	23.0706	22.9394	23.3292	23.0973	23.3204	23.1555	22.6193	24.2271	25.1414	22.9091	22.2287	22.877	23.4906	23.2737	23.9522	23.8181	0.526425	0.459208	0.87059	A0A1D5PQQ6	4	26.7	33.178	0.00045331	31.606	776390000	54
A0A1D5PQU1	ENSGALG00010003352	phenylalanyl-tRNA synthetase alpha subunit	FARSA	25.4253	25.4434	25.3105	24.7732	24.9136	25.7137	24.8393	25.2593	25.1053	25.2263	25.6436	25.3097	25.3175	25.3625	25.1246	25.6088	0.406698	0.935593	0.769812	A0A1D5PQU1	15	45.3	63.381	0	323.31	13029000000	395
A0A1D5PQV3	ENSGALG00010006085	dihydrolipoamide S-succinyltransferase	DLST	25.1955	25.1175	25.1012	24.5338	24.9256	25.2772	25.0389	25.197	25.1484	25.2266	25.4731	25.2574	25.2927	25.157	25.1359	25.0375	0.106956	0.991457	0.230225	A0A1D5PQV3;F1NQH8;A0A1D5PK94	12	28.3	51.067	0	267.29	10507000000	413
A0A1D5PR32	ENSGALG00000035201	heat shock protein family A	HSPA14	23.9838	24.4633	23.9878	24.491	24.9246	24.3065	19.6332	24.3394	24.5678	24.1565	23.5979	24.0321	23.9077	24.1532	24.0613	24.3118	0.606815	0.482966	0.464413	A0A1D5PR32;A0A3Q2UDU3	5	29	41.31	0	174.44	2697900000	129
A0A1D5PR40	ENSGALG00000001634	ribosomal protein L23	RPL17	26.7405	26.5103	26.46	25.8233	25.2098	26.0334	26.0859	26.4677	25.9653	26.1029	25.938	26.4778	26.4666	26.3966	26.348	26.606	0.509558	0.781971	0.052518	A0A1D5PR40;A0A1L1RSX7;A0A1L1RXS4	13	55.4	21.397	0	169.66	32166000000	613
A0A1D5PR96	ENSGALG00010027392	RB binding protein 5, histone lysine methyltransferase complex subunit	RAP2B	23.6725	23.5968	23.7907	21.6534	22.2966	23.6161	21.3193	22.1869	25.3558	23.7275	23.0616	23.6764	23.6379	23.3569	23.4713	23.5698	0.0430759	0.162718	0.666441	A0A1D5PR96	4	51.7	13.557	0.00034435	14.842	1572400000	100
A0A1D5PRA3	ENSGALG00010005692	SEC24 homolog B, COPII coat complex component	SEC11C	23.3291	25.5306	23.2066	24.2075	18.8176	23.2374	20.6174	23.165	23.4708	19.925	22.8544	23.7422	23.988	24.0247	23.465	24.0246	0.580903	0.424863	0.0202617	A0A1D5PRA3	4	18.1	20.234	0.00026831	6.5036	1375200000	91
A0A1D5PRH7	ENSGALG00010019610	coronin 7	CORO7	24.8958	24.8865	25.1698	20.4926	24.1543	25.4786	24.6923	24.328	24.798	24.913	24.768	24.742	25.2879	25.4184	24.7566	25.7296	0.205944	0.294264	0.797824	A0A1D5PRH7	24	45.9	100.14	0	323.31	20546000000	622
A0A1D5PRI6	ENSGALG00010029534	neurofibromin 1	NEDD8	21.2375	24.7905	25.1921	19.8726	26.7443	26.1332	26.5391	25.2316	20.5754	26.0248	25.9169	25.7249	25.2616	25.9361	25.8317	25.9415	0.486579	0.0335981	0.269407	A0A1D5PRI6	4	38.8	9.591	0.00050226	39.69	5843000000	107
A0A1D5PRM3	ENSGALG00010017746	mutS homolog 6	MRPL9	22.8046	25.8499	22.0343	21.7953	23.4089	23.1419	22.6906	24.3456	23.9707	22.7637	21.8768	22.8744	22.8248	22.9079	22.4322	24.1177	0.624369	0.685732	0.947877	A0A1D5PRM3	3	18.1	27.911	0	112.39	694270000	57
A0A1D5PRQ5	ENSGALG00010012839	transforming growth factor beta induced	TES	22.9641	24.7981	23.4276	24.9049	23.0626	22.7094	23.1462	23.3814	23.7019	22.7714	24.6245	24.1302	22.0651	22.4592	23.0916	22.364	0.262245	0.00590244	0.601429	A0A1D5PRQ5	13	39.5	47.146	0.00050378	40.052	1384000000	110
A0A1D5PRS6	ENSGALG00010028425	death associated protein 3	DAP3	23.3141	23.4014	23.2096	24.9037	26.503	23.6371	22.6327	21.8797	24.6597	22.2692	22.97	23.3316	22.1238	23.0321	22.7703	22.9481	0.290921	0.612294	0.662204	A0A1D5PRS6;H9L0M5	9	31	45.576	0.00046253	33.025	958250000	75
A0A1D5PRZ0	ENSGALG00000039658	golgi associated, gamma adaptin ear containing, ARF binding protein 1	GGA1	24.0062	23.8064	23.85	20.8165	23.5466	24.3076	23.5739	23.654	23.2381	24.1457	23.8975	23.862	24.1502	24.2264	23.9539	23.9453	0.260203	0.274856	0.66042	A0A1D5PRZ0	13	29.3	73.047	0	122	3395900000	173
A0A1D5PS29	ENSGALG00010027732	eukaryotic translation elongation factor 2	EEF2	28.7471	28.8864	28.7153	27.5185	28.3677	28.7857	28.1161	28.5576	28.7426	28.9504	28.9836	28.9524	28.8875	28.6213	28.682	28.787	0.064574	0.637721	0.67695	A0A1D5PS29	61	65.7	95.359	0	323.31	398780000000	4283
A0A1D5PS44	ENSGALG00000035824	arylsulfatase A	ARSA	21.5623	19.6817	23.6732	22.2432	22.3045	22.7647	23.1454	23.1997	24.1511	22.953	21.1933	21.8898	22.6258	22.8373	22.6626	21.5308	0.780254	0.41879	0.303113	A0A1D5PS44	3	9.5	54.951	0.00030303	9.9086	726390000	50
A0A1D5PS70	ENSGALG00010018338	programmed cell death 6 interacting protein	PDAP1	24.2189	22.6359	23.3949	24.7556	22.1928	24.0331	25.0475	24.3369	24.0161	23.2147	22.4438	23.2567	23.455	23.7891	23.6745	23.6023	0.361328	0.522745	0.772736	A0A1D5PS70	4	26.1	21.129	0	46.377	1688100000	94
A0A1D5PS95	ENSGALG00000014922	Rho-associated, coiled-coil containing protein kinase 1	RNF213	22.3493	21.1815	22.2554	21.8845	25.9841	24.5576	19.5077	21.8012	27.0114	23.5047	19.4274	22.3827	23.9885	23.746	22.5014	24.0945	0.428597	0.491238	0.806944	A0A1D5PS95;A0A1D5PUA4	84	24.4	589.25	0	323.31	8609800000	670
A0A1D5PSA2	ENSGALG00000027046	integrator complex subunit 3	INPP4A	23.9702	23.2539	22.6605	24.8642	25.3041	22.2515	25.4769	22.5142	21.5968	20.6697	22.2148	20.4865	21.6916	22.0105	21.9439	21.7044	0.00127007	0.473524	0.718753	A0A1D5PSA2;A0A1D5P5C7	6	12.1	109.82	0.00031696	11.61	488850000	60
A0A1D5PSB4	Uncharacterized protein	Uncharacterized protein	Uncharacterized protein	23.3621	22.9811	23.5735	23.181	20.9491	23.7808	23.5472	23.6593	25.6957	23.5023	23.0734	23.4658	23.174	23.5007	23.3023	23.2356	0.305821	0.333885	0.716088	A0A1D5PSB4	13	21.5	109.44	0	80.861	1966900000	134
A0A1D5PSK2	ENSGALG00000031843	Rho GTPase activating protein 18	ARHGAP18	23.4603	23.3109	23.4448	25.2027	25.8632	23.6194	22.2297	23.2772	20.7725	22.8744	25.2434	22.8178	23.3999	23.3543	23.3565	22.7322	0.276344	0.892979	0.765971	A0A1D5PSK2	12	25.5	73.898	0	115.95	2873500000	193
A0A1D5PSK3	ENSGALG00010020556	ER membrane protein complex subunit 1	EMC1	23.6884	23.2004	23.9219	22.0115	23.0407	23.4439	22.7154	23.5483	22.7564	22.5772	22.1215	23.4367	23.7952	23.7892	23.729	23.9995	0.775619	0.0688014	0.0610408	A0A1D5PSK3	24	34	109.8	0	67.245	3900200000	267
A0A1D5PSL2	ENSGALG00000011329	afadin, adherens junction formation factor	AFDN	23.2321	22.6441	22.8287	23.967	24.4101	22.8073	23.5647	22.9412	25.3731	22.5841	22.1407	22.4783	22.2664	22.2894	23.2528	22.1759	0.317583	0.682663	0.341326	A0A1D5PSL2;A0A1D5P7V5	16	13.4	214.84	0	64.583	1797000000	189
A0A1D5PSP0	ENSGALG00010027394	solute carrier family 27 member 4	SLC25A22	23.8964	24.2767	24.1216	23.2028	24.3359	24.0175	21.3241	24.0409	20.8812	21.8756	22.8537	24.5516	24.3578	23.7414	23.9675	24.2889	0.547281	0.33091	0.0921857	A0A1D5PSP0	8	31.1	34.774	0.0005015	39.498	2436600000	138
A0A1D5PSQ9	ENSGALG00000035461	cysteine and histidine rich domain containing 1	CHORDC1	23.667	22.8585	23.2024	22.651	23.8045	24.1371	23.7842	22.7157	24.5141	26.5576	23.9351	23.8138	23.7143	23.6996	23.2532	23.6779	0.0558943	0.436609	0.0498218	A0A1D5PSQ9	7	32	37.342	0.00048054	36.343	2115000000	107
A0A1D5PSR2	ENSGALG00000042967	CTP synthase 1	CTPS1	24.7046	24.9009	24.245	24.2492	22.6261	25.3365	26.4615	22.0263	25.3061	24.9203	24.6359	24.5031	24.594	24.77	25.0537	24.5884	0.400711	0.655165	0.773718	A0A1D5PSR2;A0A1L1RSU2	14	35.9	69.769	0	67.653	4482900000	178
A0A1D5PSW5	ENSGALG00000040840	mercaptopyruvate sulfurtransferase	MON2	24.2274	22.4938	23.0929	21.4237	21.3833	23.4184	21.6769	23.0648	25.0075	25.1411	20.5372	23.2912	23.6363	23.1226	23.2957	23.3258	0.238422	0.673224	0.839412	A0A1D5PSW5;A0A1D5P328;A0A1D5P2W5;F1NZJ9	11	9.1	188.91	0.00050607	40.366	1258800000	87
A0A1D5PSZ3	ENSGALG00010005502	sec1 family domain containing 1	SBF1	23.0742	24.7223	22.3829	25.8646	22.9174	23.0987	23.1555	27.1674	23.5196	24.7064	23.1045	22.7447	22.988	23.1767	22.8217	22.9615	0.26731	0.743294	0.665601	A0A1D5PSZ3;A0A1D5NV84;A0A1D5PEM8	16	14.1	213.24	0	60.733	1313200000	114
A0A1D5PT51	ENSGALG00000029387	purine rich element binding protein A	PTPRS	23.3279	23.1094	23.6631	24.1823	21.8338	22.2396	26.2142	22.753	24.5016	23.0425	23.2529	22.7686	22.3951	22.1516	22.6941	22.2543	0.353725	0.25242	0.534129	A0A1D5PT51;A0A1D5NV24;A0A1D5PW29;A0A1D5PQ87;A0A3Q2UDW7;A0A3Q2TZR5;A0A452J7R1;A0A1D5PPA5	22	20.9	215.18	0.00051921	42.658	1655900000	186
A0A1D5PTB3	ENSGALG00000031013	dihydrodiol dehydrogenase	DHDH	21.4829	24.5062	22.4695	23.674	22.0185	22.7798	23.8177	23.0746	22.9329	20.5215	24.5127	22.5471	24.5298	21.6737	21.4591	21.2332	0.433457	0.71176	0.832602	A0A1D5PTB3;A0A3Q2U535	11	46.6	42.606	0.0004985	38.776	779160000	91
A0A1D5PTE8	ENSGALG00000012208	glia maturation factor beta	GMFB	25.9921	26.3213	26.0306	23.0236	25.6868	26.7743	25.3267	26.0064	26.7857	26.3453	26.2665	26.1505	26.3617	26.5284	26.0532	26.4084	0.118326	0.525506	0.456775	A0A1D5PTE8	10	78.7	16.592	0	323.31	25899000000	330
A0A1D5PTF4	ENSGALG00000041528	lipase maturation factor 2	LIMA1	22.694	22.9232	22.2339	21.8319	21.3601	22.8367	23.7235	23.8859	25.4097	23.0204	22.3333	22.8735	22.2945	23.9116	23.545	20.9649	0.542772	0.864392	0.291526	A0A1D5PTF4;A0A3Q3B025	13	23.5	80.935	0.00046555	33.535	1720000000	124
A0A1D5PTH2	ENSGALG00010022116	cytochrome P450 family 20 subfamily A member 1	CYP20A1	22.875	22.4248	22.8561	26.0875	22.6567	22.7538	23.1319	22.9125	22.7656	22.3928	23.3893	22.6486	22.8981	23.0806	22.9466	23.248	0.52271	0.617821	0.307955	A0A1D5PTH2	10	33.3	52.427	0.00041563	24.999	1948200000	140
A0A1D5PTI9	ENSGALG00000006385	UBX domain protein 7	UBE3A	22.1129	25.6051	22.1392	22.225	21.7863	22.7906	21.4962	21.968	26.7879	22.14	21.6419	22.5391	22.0164	22.4677	22.1946	22.549	0.717937	0.210215	0.979141	A0A1D5PTI9	14	23.2	100.99	0.0005048	40.157	1166100000	142
A0A1D5PTL7	ENSGALG00000038783	annexin A4	ANXA4	25.1812	21.1955	25.2991	25.5937	21.3413	24.4816	23.6965	24.7846	25.4964	25.1304	24.7222	24.7354	25.7359	25.0558	24.3085	25.7532	0.110805	0.693457	0.505435	A0A1D5PTL7;A0A3Q3A3V5;A0A3Q2TRS6	22	64.4	35.509	0	323.31	12513000000	383
A0A1D5PTM1	ENSGALG00000010961	insulin like growth factor 2 mRNA binding protein 3	IGF2BP3	25.9156	25.8111	26.0157	25.291	26.2104	26.1502	26.4239	25.7189	25.285	25.4487	25.0073	25.8809	26.1572	26.0028	25.6877	25.9924	0.111065	0.00993961	0.546667	A0A1D5PTM1	18	36.1	69.168	0	298.8	23422000000	553
A0A1D5PTM7	ENSGALG00000010809	basic leucine zipper and W2 domains 2	BZW2	25.6936	25.9202	25.4906	24.6359	25.6687	25.9049	25.7428	25.3109	25.0441	25.7223	24.5918	25.5447	25.6754	25.8356	25.5839	25.9524	0.802403	0.0878639	0.455811	A0A1D5PTM7;F1NM03	20	51.2	47.784	0	323.31	12613000000	390
A0A1D5PTS3	ENSGALG00000032061	immediate early response 3 interacting protein 1	IER3IP1	22.6764	25.3784	24.029	22.5695	23.2334	24.2835	25.5317	21.9844	24.3741	22.8565	21.1472	21.4044	23.8896	24.4318	24.4846	22.6791	0.418432	0.271195	0.332706	A0A1D5PTS3;A0A3Q2U1T3	2	34.1	8.8995	0.0004531	31.575	1972100000	59
A0A1D5PTS7			FERM	23.6267	23.8573	24.202	24.9462	24.2862	23.1268	24.5437	23.8734	23.7285	23.199	23.0731	23.726	23.1268	22.8849	24.3637	23.1311	0.0394249	0.659587	0.801382	A0A1D5PTS7	13	26.3	65.623	0	53.036	2884100000	168
A0A1D5PTU5	ENSGALG00000002784	acylaminoacyl-peptide hydrolase	APEH	22.9617	23.011	22.8681	24.7794	23.0167	23.5797	21.6206	22.6994	23.5482	23.4098	23.5124	23.0164	22.9274	23.495	22.8627	23.1088	0.61163	0.166619	0.543765	A0A1D5PTU5	15	29.4	81.856	0.00053163	45.335	2505900000	208
A0A1D5PTV1	ENSGALG00010022333	amine oxidase, copper containing 3	AOC3	26.3143	26.4382	26.2012	23.0613	24.2787	25.5506	24.1166	26.1516	26.2541	25.9748	25.6971	25.735	26.0162	25.4325	26.1398	25.7841	0.230834	0.581929	0.683402	A0A1D5PTV1	25	46.1	84.309	0	317.74	25782000000	748
A0A1D5PTW8	ENSGALG00010020716	related RAS viral	RPS6KA3	24.8545	24.3562	24.975	24.7732	25.2135	25.4787	25.4561	24.5577	24.5026	24.7989	24.0227	25.0501	25.3062	25.4492	25.0098	25.5361	0.994086	0.00647619	0.422745	A0A1D5PTW8;A0A1D5NWT4	33	54.5	80.517	0	254.38	15857000000	655
A0A1D5PU01	ENSGALG00010002837	DNA methyltransferase 1	DNMT1	24.1152	24.8284	22.9927	26.8166	22.5899	23.8699	21.8847	22.1999	23.5054	23.534	24.997	22.1982	22.3109	22.1751	22.1498	22.8973	0.229763	0.0120484	0.43783	A0A1D5PU01	14	14.4	159.45	0.0003888	20.807	833090000	84
A0A1D5PU43	ENSGALG00010016988	enoyl-CoA delta isomerase 1	ECI1	25.4171	25.3439	25.4152	25.882	25.9174	25.0336	26.1015	25.739	25.3728	25.1806	26.3055	25.875	25.351	25.0704	25.3943	25.3966	0.557832	0.608413	0.158242	A0A1D5PU43;A0A1L1RUN7;A0A1D5P3S9	15	51.9	34.264	0	185.7	15914000000	475
A0A1D5PU80	ENSGALG00010025292	ATPase Na+/K+ transporting subunit alpha 1	ATP1A1	26.664	26.4514	26.6429	26.8377	26.9468	26.8064	27.0412	26.3066	26.3007	26.5019	26.7706	26.3958	26.4493	26.5806	26.4726	26.3248	0.0468872	0.679565	0.465725	A0A1D5PU80	39	48	112.46	0	323.31	58571000000	1314
A0A1D5PU94	ENSGALG00010002788	complement C4A	C4A	22.607	23.0043	24.6601	25.0775	20.6758	22.889	25.101	24.4789	23.4872	21.6159	19.3092	20.0265	25.4672	25.8432	25.0103	24.1743	0.570838	0.0426118	0.0112858	A0A1D5PU94;F1P587	49	41	189.99	0	323.31	8720200000	373
A0A1D5PU96			USP10	24.7621	24.6172	24.7962	24.0495	24.2741	24.7538	24.3855	24.5123	24.8378	24.631	24.1749	24.7779	24.9533	24.9069	24.5523	24.9909	0.148106	0.540478	0.259786	A0A1D5PU96	13	20.5	86.414	0	57.666	8834600000	393
A0A1D5PUA5	ENSGALG00000011318	aspartyl aminopeptidase	DNPEP	24.101	24.3458	23.8437	24.4137	22.9724	23.9615	22.1869	23.6829	24.6096	24.9519	25.0025	24.4713	24.0641	24.2652	23.9001	23.9562	0.007458	0.00254961	0.565523	A0A1D5PUA5;A0A1L1RX17;A0A1D5PQE1;F1NWA8	20	48.6	62.038	0	124.33	9776600000	415
A0A1D5PUD1	ENSGALG00000054374	Aldedh domain-containing protein	LOC101749352	22.0271	21.4554	22.5729	22.4731	20.8599	22.968	23.558	22.3721	24.0523	22.711	22.5519	22.3937	22.4128	23.0749	22.4198	22.8589	0.191673	0.926047	0.486852	A0A1D5PUD1;A0A3Q3AK41;A0A3Q2UCX0;A0A3Q2TVX3;A0A3Q2U4U8	17	17.4	183.03	0	61.103	1860900000	186
A0A1D5PUE7	ENSGALG00010028372	prostaglandin-endoperoxide synthase 1	PSTPIP2	21.4331	22.9635	22.2347	23.5962	23.7182	22.6659	24.4271	23.3423	22.0712	24.2648	25.5124	24.9133	22.2761	22.8543	24.3588	21.7729	0.427613	0.728977	0.0550878	A0A1D5PUE7	4	25.7	39.168	0.00033422	13.575	343460000	24
A0A1D5PUF0	ENSGALG00010008034	dipeptidase 1	DPEP1	22.8427	25.3912	22.6462	22.3357	19.5344	23.6844	21.5855	23.8161	24.0117	23.9838	22.3922	22.7961	24.5544	23.0491	22.9439	21.3607	0.586076	0.332838	0.578825	A0A1D5PUF0	10	36.4	57.298	0	80.63	616280000	59
A0A1D5PUF7	ENSGALG00010006069	transthyretin	TSTA3	24.5531	24.4306	24.719	24.9286	24.9824	24.8519	24.9449	23.7974	25.1067	24.636	25.5753	24.7907	24.5939	24.4959	24.3979	24.2718	0.666664	0.13393	0.150904	A0A1D5PUF7	11	54.5	36.429	0	72.216	4186300000	199
A0A1D5PUG6	ENSGALG00000032307	DEAD-box helicase 23	DDX23	23.358	22.6135	23.4713	23.6659	22.3315	23.111	24.2115	23.3516	26.4687	21.6999	21.3758	23.0891	23.6646	23.4639	23.4534	23.3148	0.935135	0.820499	0.789376	A0A1D5PUG6	25	34.4	95.147	0	82.749	3884500000	309
A0A1D5PUG8	ENSGALG00010023819	bridging integrator 2	BIN2	24.5783	23.116	24.1072	21.6129	25.0699	25.567	25.2371	25.0846	23.6948	24.5431	23.806	24.7077	25.6009	25.7189	24.8708	25.8223	0.166242	0.00103549	0.45833	A0A1D5PUG8;A0A1D5PFS4	14	41	51.251	0	138.55	9136600000	262
A0A1D5PUI6	LOC107049545	LOC107049545	LOC107049545	25.5909	25.2894	25.6146	22.5539	26.0375	25.8118	26.081	26.0836	24.7231	25.2894	25.7535	25.8854	25.8254	26.246	26.0857	25.8847	0.423547	0.0389928	0.433184	A0A1D5PUI6	7	29.4	13.984	0.00036311	17.187	13130000000	282
A0A1D5PUJ0	ENSGALG00000012454	cytohesin 4	CYTH4	23.7949	23.8869	22.9766	21.9027	21.7544	23.2003	21.1102	23.6777	22.8523	20.571	23.615	22.6401	23.2736	20.8189	22.1716	23.376	0.53323	0.550756	0.561327	A0A1D5PUJ0;F1NE04	8	28.1	45.998	0	46.193	959350000	63
A0A1D5PUL6	ENSGALG00010016869	heat shock protein 90 alpha family class A member 1	HSP90AA1	29.6021	29.7534	29.5092	28.5297	29.6291	29.8695	29.7389	29.2829	30.1699	30.0711	30.3821	29.8217	29.8273	29.7944	29.371	29.657	0.0386102	0.633883	0.054237	A0A1D5PUL6;A0A1D5P5R0;A0A1L1RND0	70	75	84.118	0	323.31	744760000000	6157
A0A1D5PUL8	ENSGALG00010016991	PDZ and LIM domain 3	PDHX	22.3231	21.8591	22.9026	23.6899	24.3788	20.8669	24.3789	23.7497	20.0954	23.0445	23.5159	23.5496	22.9962	23.5671	21.7145	23.1891	0.643824	0.473901	0.802121	A0A1D5PUL8	6	14.7	53.189	0	55.752	1155800000	96
A0A1D5PUM1	ENSGALG00000038635	myosin light chain 12B	MYBBP1A	23.9667	24.0071	24.0374	24.3694	22.1127	23.5747	24.3109	23.0723	24.0177	22.6738	21.3711	24.0785	23.6934	23.672	24.9502	24.0293	0.781539	0.797302	0.0474666	A0A1D5PUM1	25	28	137.34	0	64.97	2285300000	190
A0A1D5PUQ0	ENSGALG00000035194	Rho GTPase activating protein 25	ARHGAP25	23.205	23.1403	23.265	21.5341	24.9006	24.9533	24.5348	23.9013	23.7652	22.9121	22.6976	22.328	25.4551	24.5319	23.5443	24.1807	0.994549	0.000496605	0.690547	A0A1D5PUQ0;A0A1D5PK72	14	29	71.847	0	73.767	4396300000	167
A0A1D5PUQ9	ENSGALG00010001295	nuclear RNA export factor 1	NUP58	22.3895	23.3961	23.3286	25.4677	21.1596	22.9922	22.8954	23.2807	22.1626	22.9504	23.7097	23.6502	23.0916	22.9596	23.2967	23.2982	0.954073	0.273786	0.237154	A0A1D5PUQ9;Q5ZKL1	5	11.4	57.555	0.00030377	10.019	1070500000	64
A0A1D5PUU0	ENSGALG00010012732	microsomal glutathione S-transferase 1	MERTK	23.188	20.6747	22.634	22.3326	24.2956	22.7175	25.7181	21.3957	22.897	21.2183	23.5676	24.5055	22.4659	22.2692	23.9127	22.0002	0.982751	0.501621	0.23131	A0A1D5PUU0;A0A1D5PMV1;F1P3V0	7	9.3	104.78	0.0003127	11.206	435460000	49
A0A1D5PUU2	ENSGALG00000010237	NPC intracellular cholesterol transporter 2	NOLC1	24.8603	25.1811	24.7071	22.3582	23.5759	24.0843	22.0784	24.6117	24.4328	24.9639	22.9453	25.1112	24.9061	24.6586	24.6366	24.9591	0.214629	0.794302	0.278858	A0A1D5PUU2	4	6.5	72.417	0.00042717	27.425	3915100000	107
A0A1D5PUW7	ENSGALG00010003189	ANTXR cell adhesion molecule 2	ANTXR2	22.8064	25.5159	23.3515	24.0466	23.7709	22.1556	23.0446	23.2833	25.1937	23.7827	22.6702	23.2567	22.894	23.1323	23.4989	23.1352	0.908355	0.128637	0.732681	A0A1D5PUW7	7	17.1	64.688	0	49.691	1496400000	104
A0A1D5PUY5	ENSGALG00010020449	pre-mRNA processing factor 19	PRKCB	24.5997	23.8075	24.5616	22.5873	25.1881	25.8804	25.1793	25.2383	24.6102	24.9491	24.036	24.5756	25.5043	25.4943	24.7865	25.0433	0.402144	0.0024798	0.172051	A0A1D5PUY5;A0A1D5PCZ1	31	60.1	76.702	0	179.11	18780000000	646
A0A1D5PUZ2	ENSGALG00000000613	RAB11B, member RAS oncogene family	QARS	24.0628	24.2237	24.0737	24.0996	22.0528	24.5509	22.8213	23.9338	24.6398	24.443	24.6211	24.333	24.5076	24.5019	24.028	24.3247	0.0321414	0.12707	0.312856	A0A1D5PUZ2;A0A1D5PJ18;A0A1L1RXJ1	34	43.2	94.011	0	227.98	16901000000	916
A0A1D5PUZ5	ENSGALG00000038740	amylase, alpha 2A	AMY2A	21.6615	21.0412	19.2009	25.5619	26.04	23.9304	27.8022	23.646	25.3198	19.3441	25.1273	28.5674	23.1702	21.5257	25.1184	24.831	0.706098	0.356041	0.123601	A0A1D5PUZ5	27	72.7	57.497	0	323.31	52416000000	469
A0A1D5PV06	ENSGALG00000014867	poly	P4HB	27.4533	27.8834	27.3385	26.5472	27.1343	27.1632	27.0561	27.6077	27.9765	27.8351	28.5793	27.7469	27.3537	27.3035	27.4058	27.0885	0.0548379	0.0460852	0.0865888	A0A1D5PV06;A0A1L1RZP5	42	69.9	57.475	0	323.31	169630000000	2545
A0A1D5PV09	ENSGALG00010009654	NADH:ubiquinone oxidoreductase subunit A12	NCKAP1L	23.8229	23.523	23.8534	21.8698	23.9272	25.1	24.7922	24.0895	23.3357	23.8787	22.3601	23.7883	24.6647	24.6906	23.9595	24.4232	0.964327	0.00496417	0.865532	A0A1D5PV09;A0A1D5PAV1	26	30.1	126.76	0	258.53	10453000000	514
A0A1D5PV36	ENSGALG00000040741	Dynamin GTPase	LOC426193	25.5789	25.6961	25.3172	24.0977	21.4909	25.9699	23.2285	25.7374	25.1839	26.2614	26.29	25.2973	25.568	25.7396	25.2913	25.5138	0.113043	0.291371	0.490138	A0A1D5PV36	21	65.2	52.415	0	323.31	20672000000	587
A0A1D5PV66	LOC100857892	LOC100857892	LOC100857892	24.2543	23.8066	24.2353	26.0041	24.4953	23.7885	22.9163	25.25	22.3115	24.5823	25.1101	24.1541	24.7521	24.9218	24.8522	23.7118	0.928586	0.953694	0.33005	A0A1D5PV66	8	49.8	29.883	0	55.098	3992700000	184
A0A1D5PVA4	ENSGALG00000035869	ATPase family, AAA domain containing 3B	ATAD3B	22.8118	20.5613	22.5127	23.0072	23.5902	22.8972	24.1611	22.5857	24.8407	22.3086	21.1226	22.7374	22.6779	22.8086	22.5259	22.6626	0.915616	0.346809	0.275537	A0A1D5PVA4;A0A1D5NZS8	11	23	67.219	0.00050994	40.903	1702400000	153
A0A1D5PVC0	ENSGALG00010004735	uncharacterized LOC769729	LOC427439	23.7436	21.5947	24.6266	23.0692	20.4607	23.504	23.0783	21.6862	24.7966	22.9863	21.5169	23.5127	22.9429	23.5791	23.8804	23.3616	0.327313	0.490409	0.286616	A0A1D5PVC0;F1NJ66	16	9.9	291.3	0.00051948	42.69	1367900000	111
A0A1D5PVC3	ENSGALG00000032190	microtubule associated monooxygenase, calponin and LIM domain containing 1	MGMT	22.4767	23.9507	23.0794	23.3919	22.1222	24.8489	22.9239	26.0064	23.6982	21.4465	20.3674	21.8121	21.0126	21.6928	21.6396	21.426	0.00593791	0.763497	0.352347	A0A1D5PVC3;A0A1L1RS91;A0A1D5PYE3	5	31	21.708	0.00029958	9.6082	526880000	61
A0A1D5PVC4	ENSGALG00010021663	CCR4-NOT transcription complex subunit 9	CNOT9	23.0643	21.8082	22.745	22.3491	24.0139	23.1791	22.1072	22.6935	24.3266	23.5495	20.4487	22.9058	23.0458	23.1064	23.6509	23.0769	0.593183	0.366526	0.924754	A0A1D5PVC4	10	41.8	33.601	0.00040096	22.678	1130900000	108
A0A1D5PVE4			PFAM	24.8524	24.3268	25.0414	22.9019	23.2541	24.7313	23.4424	24.5397	22.9428	23.975	22.9482	24.8245	24.767	24.7558	24.8642	24.9408	0.766452	0.276601	0.0823076	A0A1D5PVE4	22	43.6	69.579	0	323.31	9162400000	367
A0A1D5PVG1	ENSGALG00000008985	sorcin	SPTAN1	27.1447	26.7427	27.2751	26.5819	26.7819	26.4939	26.8434	27.1093	26.6353	26.6555	26.4976	26.8868	26.3739	26.664	27.0893	26.5452	0.15716	0.638751	0.642427	A0A1D5PVG1;A0A3Q2TVB7	181	72.6	285.04	0	323.31	211820000000	5349
A0A1D5PVG8	ENSGALG00000004621	phosphatidylinositol-3,4,5-trisphosphate dependent Rac exchange factor 1	PRCP	25.5892	25.7508	25.773	22.2385	25.4775	26.1681	25.3573	25.4553	25.9653	25.9382	25.93	25.3747	25.904	26.3903	25.6261	25.9774	0.172331	0.318728	0.520278	A0A1D5PVG8	16	43.5	54.686	0	261.52	16741000000	441
A0A1D5PVH7	ENSGALG00000040651	insulin like growth factor 1 receptor	IGF1R	22.7563	22.8155	22.3701	23.0136	22.9037	22.2044	23.9747	22.0776	21.8616	22.8221	22.1989	22.5387	20.8004	21.917	22.0408	20.3488	0.0129924	0.140539	0.108262	A0A1D5PVH7	9	10.4	154.1	0.00037023	18.086	579910000	60
A0A1D5PVL4	ENSGALG00000005326	eukaryotic translation initiation factor 3 subunit F	EIF3F	26.125	26.1435	26.2223	21.8602	26.0905	26.4799	26.2143	26.0939	25.8518	26.0394	25.6929	26.1783	26.2058	26.2664	26.0027	26.2688	0.465617	0.229181	0.430586	A0A1D5PVL4	10	82.2	23.239	0	317.42	17212000000	350
A0A1D5PVM5	ENSGALG00010016240	eukaryotic translation initiation factor 4A2	EIF4A2	28.4797	28.6983	28.4469	28.3194	28.572	28.7658	28.3375	28.4389	28.6686	28.6002	28.7807	28.5677	28.6673	28.7603	28.4419	28.5629	0.118148	0.980122	0.558018	A0A1D5PVM5;A0A1L1RUX2;A0A1D5P2Y8	34	78.7	44.709	0	323.31	178470000000	1955
A0A1D5PVX9	ENSGALG00010003871	polyadenylate-binding protein 2	LOC107056877	23.8558	24.5086	23.3709	24.4211	22.7873	23.4188	22.6616	24.6822	23.6082	24.6503	24.9645	24.1045	23.3574	23.0148	23.5588	23.4184	0.703425	0.021374	0.591748	A0A1D5PVX9	11	79.9	22.526	0	277.25	4190600000	234
A0A1D5PW21	ENSGALG00000040875	enhancer of mRNA decapping 4	EDC4	24.3264	22.604	24.4733	24.3465	21.8937	24.5144	21.8277	24.1856	22.8133	23.9077	23.1493	24.1352	24.8168	24.8897	24.1465	24.6814	0.257823	0.749749	0.0538779	A0A1D5PW21;A0A1D5P1Q3	33	36.1	148.95	0	191.21	10406000000	582
A0A1D5PW25	ENSGALG00000015301	leucyl and cystinyl aminopeptidase	LMAN2	26.1969	26.4324	26.3041	23.9079	23.4241	26.2822	24.0231	26.3947	26.1283	26.2304	26.5627	26.4006	26.3704	26.5489	26.1911	26.366	0.0692063	0.52616	0.478502	A0A1D5PW25	14	60.8	37.538	0	323.31	23066000000	505
A0A1D5PW44	ENSGALG00000004571	protein phosphatase 1 catalytic subunit gamma	PPIL1	24.4787	24.0079	24.1818	21.7733	24.552	24.3486	25.4039	24.0696	22.8753	24.1372	24.215	24.5823	24.6159	22.402	24.6172	24.3151	0.78441	0.301661	0.334752	A0A1D5PW44;A0A3Q2U9F1	6	53.6	18.095	0.00039714	21.998	3716800000	144
A0A1D5PW68	ENSGALG00010019991	eukaryotic translation initiation factor 3 subunit B	EIF3B	25.6117	25.5275	25.6816	23.8502	25.3634	25.6765	25.5442	25.5078	25.2082	25.4314	24.9969	25.6567	25.7094	25.6468	25.4799	25.7578	0.561905	0.174225	0.950085	A0A1D5PW68	40	51	92.309	0	323.31	30590000000	972
A0A1D5PWB9			AP3D1	28.6381	28.7261	28.5078	25.6445	28.9981	28.8413	28.4041	28.3512	26.0273	28.4128	29.42	29.2399	28.616	28.6918	29.239	28.4787	0.656575	0.27947	0.79855	A0A1D5PWB9	22	36.9	101.23	0	134.21	59218000000	343
A0A1D5PWD7	ENSGALG00000040703	flotillin 1	FLOT1	24.5956	24.4086	24.712	25.5758	23.1753	24.236	23.2568	24.2731	24.1504	23.8004	23.5279	24.1651	24.3138	24.2307	24.6557	24.0863	0.475024	0.151246	0.00534419	A0A1D5PWD7;A0A3Q2TWW5;A0A3Q2UM93	15	38.3	57.625	0	165.28	6997200000	396
A0A1D5PWG6	ENSGALG00000008946	NHL repeat containing 2	NF1	26.4508	21.1426	26.3202	23.6688	23.1861	22.105	21.2246	24.559	24.5538	23.6004	20.837	26.0752	26.192	25.7797	26.3102	25.9631	0.170113	0.720833	0.0527602	A0A1D5PWG6;A0A1D5PAD7;A0A1D5P310;E1C9F6	7	3.9	317.19	0.00034317	14.724	5186700000	79
A0A1D5PWG8	ENSGALG00000003909	phosphatidylinositol glycan anchor biosynthesis class T	PHPT1	23.884	24.2399	23.2323	23.1357	22.654	23.3488	23.2127	22.7153	21.9219	24.4202	24.0952	23.6065	22.953	21.0931	23.117	23.1471	0.535031	0.0757758	0.723636	A0A1D5PWG8	6	54.4	13.83	0.00045188	31.378	2162400000	114
A0A1D5PWH6	ENSGALG00010018491	TIA1 cytotoxic granule associated RNA binding protein	THOC5	24.9224	23.1272	25.2328	21.3198	24.6196	24.5251	26.6078	24.936	23.2911	24.3005	24.2494	24.8886	24.9287	24.7982	24.8271	25.07	0.809987	0.0599628	0.474608	A0A1D5PWH6;A0A1L1S0H5	12	25.4	78.612	0	64.457	4069700000	113
A0A1D5PWK8	ENSGALG00010024330	stromal cell derived factor 2 like 1	SCO1	22.9735	23.4314	23.2266	20.0898	22.7906	23.923	23.5664	23.2959	22.5458	22.9424	22.9874	23.2389	23.6823	23.63	23.2219	23.5068	0.478392	0.0906626	0.657352	A0A1D5PWK8;A0A3Q2UP04	6	18.6	33.773	0	58.564	1909500000	119
A0A1D5PWL1	ENSGALG00000031332	aminopeptidase puromycin sensitive	NOP2	23.2671	23.6175	23.3124	25.1239	23.21	23.2001	23.5733	22.5412	24.6342	21.9177	23.1033	23.1479	23.9707	23.4778	23.0553	23.5656	0.7555	0.625389	0.208148	A0A1D5PWL1	11	25	60.559	0.00047081	34.497	1993600000	119
A0A1D5PWN6	ENSGALG00000005974	collagen type VI alpha 1 chain	COL6A1	25.2244	22.5139	25.4918	26.1085	26.4576	24.5739	26.6013	24.8584	23.9342	25.1217	24.3691	25.0973	26.0147	24.3482	27.1054	25.5518	0.951196	0.122003	0.774866	A0A1D5PWN6	30	39.7	107.97	0	323.31	17321000000	552
A0A1D5PWP7	ENSGALG00000039872	PDZ and LIM domain 4	PDIA4	27.0912	27.2267	27.0203	26.7549	27.2947	26.9879	27.2687	26.9845	27.221	27.0313	27.2557	27.055	27.1741	27.0719	26.9698	26.9422	0.882308	0.951762	0.189298	A0A1D5PWP7	43	54.9	72.678	0	323.31	125560000000	1872
A0A1D5PWR6	ENSGALG00010014997	ribonucleic acid export 1	RABGAP1L	22.0894	22.6887	22.2659	23.6383	23.3008	23.1791	22.4937	22.2805	23.2447	21.8945	23.6374	22.0425	22.5831	22.5495	22.5271	22.3138	0.648798	0.912875	0.573415	A0A1D5PWR6;F1P1H7	11	21.2	88.859	0.00040469	23.584	1452700000	147
A0A1D5PWU4	ENSGALG00010021810	ankyrin repeat domain 13A	ANKRD13A	23.159	22.7987	23.5086	21.56	24.3191	23.6526	21.3132	23.1046	25.6851	22.7715	23.2259	23.0871	23.2801	23.5043	22.9526	23.868	0.256525	0.962701	0.554961	A0A1D5PWU4	9	25.3	57.66	0.00035298	15.721	1117900000	104
A0A1D5PX02	ENSGALG00000031062	BCL2 associated athanogene 5	BAG5	22.9287	21.1232	22.495	22.9137	23.6898	21.9027	23.6172	22.8055	24.1943	22.7293	23.9126	22.5305	23.0794	22.9747	23.9756	22.624	0.172374	0.567415	0.317346	A0A1D5PX02	8	29.8	51.17	0.00042955	27.967	1065400000	80
A0A1D5PX68	ENSGALG00010011966	solute carrier family 25 member 24	SLC25A1	25.9814	21.975	26.6509	22.7336	26.3445	23.6787	26.4497	28.1054	19.5013	26.1004	27.099	27.2618	26.4298	26.2758	26.6435	26.0948	0.719391	0.204527	0.856144	A0A1D5PX68	10	36.1	33.907	0	106.68	9252300000	99
A0A1D5PX97	ENSGALG00010016724	phosphogluconate dehydrogenase	PEPD	26.3934	26.8324	26.2496	22.2321	25.6098	26.5856	25.3844	25.7615	27.0474	26.7769	26.6895	26.335	26.9805	26.9151	26.2216	26.5822	0.0837999	0.747617	0.699382	A0A1D5PX97;F1NIQ9	27	60.6	55.121	0	323.31	36459000000	818
A0A1D5PXD0	ENSGALG00000038684	eukaryotic elongation factor, selenocysteine-tRNA specific	EEFSEC	27.0676	23.5678	25.2216	22.8686	22.4463	26.3247	22.4627	24.8352	23.3419	25.3728	21.6763	24.729	23.9683	25.4011	24.8862	24.8702	0.932872	0.836019	0.316792	A0A1D5PXD0;A0A3Q3AKC4	9	28	60.714	0.00033818	14.085	4082000000	88
A0A1D5PXG0	ENSGALG00010014677	heterogeneous nuclear ribonucleoprotein K	HNRNPK	28.3727	28.358	28.4737	28.5283	29.0213	28.5568	28.6244	28.485	28.2388	28.2354	27.8905	28.1402	28.109	28.4491	28.3049	28.4134	0.00210218	0.0253424	0.791014	A0A1D5PXG0;E1C453	29	60.6	47.102	0	323.31	142600000000	1573
A0A1D5PXG5	ENSGALG00000013569	Sec61 translocon beta subunit	SEC24B	21.8591	24.7379	22.0767	21.0008	21.2062	22.1506	27.1597	22.8248	25.0784	24.4027	24.1321	22.0306	22.0083	21.8632	21.5898	21.7752	0.984261	0.494366	0.0978166	A0A1D5PXG5;A0A1D5PCR2	14	14.8	130.77	0.00035149	15.577	1396200000	72
A0A1D5PXH0	ENSGALG00010000323	adaptor related protein complex 1 beta 1 subunit	AP1B1	26.9082	27.079	26.9485	24.2048	26.2655	26.6313	25.8624	26.6378	27.2417	27.2253	26.741	26.7927	26.5414	26.5609	26.8935	26.7818	0.175318	0.748383	0.624376	A0A1D5PXH0;A0A1D5NZQ6;A0A1D5P8N3	48	56.2	104.8	0	323.31	38998000000	952
A0A1D5PXH4	ENSGALG00000036391	glutamine--fructose-6-phosphate transaminase 1	GFPT1	22.7744	23.4882	23.1823	23.4337	22.7696	24.5106	23.1832	22.4503	23.2999	23.4377	24.2224	23.6952	24.2319	24.0812	23.1702	23.3794	0.136461	0.91893	0.942274	A0A1D5PXH4;Q5ZIG5;A0A1D5P980	21	43.6	76.777	0	113.77	3061100000	249
A0A1D5PXI1	ENSGALG00000042184	aldehyde dehydrogenase 4 family member A1	ALDH4A1	23.7529	22.7217	23.9789	21.3949	22.8601	24.308	23.3867	24.7568	24.0721	24.1937	24.9097	24.2952	24.3369	23.833	24.0068	24.2095	0.0483166	0.450121	0.161377	A0A1D5PXI1	19	48.8	60.626	0	179.05	8825100000	462
A0A1D5PXL0	ENSGALG00000040028	galactosidase beta 1	GLB1	25.7215	26.0471	25.4927	25.6839	25.3221	25.3762	25.5214	25.1994	25.9486	25.899	26.1483	25.1251	24.6702	25.0592	25.3353	25.0095	0.341052	0.00219538	0.221516	A0A1D5PXL0;Q5ZLM4	16	35.6	73.445	0	189.51	14706000000	420
A0A1D5PXL4	ENSGALG00000007659	hypoxia up-regulated 1	HYOU1	26.7107	27.1375	26.5825	24.8814	26.0174	26.6033	26.2184	26.4868	27.0797	26.8819	27.1786	26.7803	26.7899	26.8709	26.6818	26.7414	0.0590017	0.701164	0.691735	A0A1D5PXL4	44	45	119.02	0	323.31	55111000000	1337
A0A1D5PXN4	ENSGALG00000028205	pre-mRNA processing factor 3	PRKCD	23.4931	24.3135	22.1253	23.0534	24.736	22.5817	23.6556	21.8653	19.9558	20.6411	23.5896	21.5756	22.4105	22.4608	21.613	22.0983	0.025311	0.563052	0.521751	A0A1D5PXN4;F1P3G1	8	14.6	78.479	0.00036337	17.193	589220000	51
A0A1D5PXP9	ENSGALG00000008507	THO complex 2	TGFBI	25.7679	25.1999	25.894	25.3982	26.5119	25.1334	26.3688	25.408	25.058	24.8033	26.5607	26.0252	25.1382	25.0299	26.326	25.6889	0.685541	0.729332	0.584027	A0A1D5PXP9	23	50.1	74.476	0	323.31	18487000000	589
A0A1D5PXS9	ENSGALG00010023593	C-terminal Src kinase	CSK	24.0479	24.2792	23.8572	20.6052	22.91	25.1484	23.5352	24.2129	23.5915	24.3865	23.9504	24.0729	24.365	24.6185	24.1824	24.64	0.222	0.256377	0.76954	A0A1D5PXS9	23	62.4	50.779	0	133.78	8825800000	429
A0A1D5PXT0	ENSGALG00010015628	ubiquilin 1	UBE2M	23.7128	24.5836	23.5568	24.4984	22.2075	23.5753	22.3046	23.458	22.9978	22.2623	22.8657	24.1305	23.79	23.1414	23.3232	23.6559	0.494676	0.223752	0.0220006	A0A1D5PXT0	7	41.5	20.947	0.00044743	30.663	2066900000	87
A0A1D5PXU3	ENSGALG00010018724	ribosome binding protein 1	RPS6KA5	23.1795	23.4004	23.27	21.1821	22.8727	23.8131	24.4837	23.497	22.7135	22.787	25.9421	22.4916	23.1343	23.3985	23.3406	23.2977	0.739653	0.500738	0.308568	A0A1D5PXU3	18	29.4	91.496	0	80.709	2830600000	174
A0A1D5PXX0	ENSGALG00000010641	saccharopine dehydrogenase	SASH3	22.4789	21.5838	23.0324	24.0202	23.4476	23.8517	24.1525	23.4381	23.6632	22.8595	23.3077	23.1279	23.9429	23.9812	22.6984	24.0393	0.546323	0.0569252	0.441349	A0A1D5PXX0	10	44.8	41.791	0.0004363	28.935	1973800000	114
A0A1D5PXZ4	ENSGALG00000037872	ATPase family, AAA domain containing 2B	ATAD2B	23.4932	25.6631	23.8766	23.0692	22.6586	25.6681	20.9364	25.0912	23.9717	23.4909	22	21.6841	23.1448	22.1346	21.8413	22.3568	0.101516	0.549189	0.988932	A0A1D5PXZ4	14	15.9	162.67	0.00042735	27.45	591550000	59
A0A1D5PY15	ENSGALG00010022481	coronin, actin binding protein, 1B	CORO1B	24.7787	24.8294	24.7526	22.8592	23.6464	24.7209	23.2113	24.7145	24.9365	24.3504	24.8709	24.4959	24.2291	24.2728	24.5845	24.5273	0.301679	0.455818	0.965355	A0A1D5PY15;A0A1D5NTE5	17	35.1	58.502	0	123.47	8589500000	371
A0A1D5PY18	ENSGALG00000015961	succinate-CoA ligase alpha subunit	STX2	23.7828	23.7743	23.645	26.0349	24.7911	24.6915	21.4403	23.8776	24.0169	23.8303	23.7821	23.5889	23.1838	23.4651	23.6419	23.6716	0.48031	0.365066	0.768511	A0A1D5PY18;A0A1D5NXG4;A0A3Q3B1H6;Q5ZMT6	8	45.5	33.027	0	84.579	2072000000	115
A0A1D5PY29	ENSGALG00010003229	stromal interaction molecule 1	STAG2	24.579	24.1003	24.3603	24.6936	21.7301	24.0629	22.4645	24.2093	22.4783	22.7706	21.6631	24.4169	24.1957	24.5754	24.0703	24.5562	0.675459	0.81921	0.00633281	A0A1D5PY29;E1BSU3	26	25.9	144.52	0	158.54	5043000000	311
A0A1D5PY39	ENSGALG00000002119	C16orf62 homolog	C16orf62	22.9097	22.6768	22.8538	24.4346	23.0304	22.7835	22.7899	22.5637	23.8974	23.1623	21.5348	22.435	23.1565	23.4458	22.7583	23.211	0.872311	0.951906	0.249866	A0A1D5PY39;A0A1D5PF44	16	22.9	109.32	0.00051626	42.015	1607300000	141
A0A1D5PY98	ENSGALG00010029429	ubiquitin conjugating enzyme E2 G1	UBA5	22.9178	23.3177	23.1579	21.3269	22.2396	22.8236	20.8734	23.0679	23.295	22.7115	23.2623	24.3198	22.5147	22.8829	22.911	22.463	0.153289	0.16183	0.723505	A0A1D5PY98	5	23.9	43.846	0.00043821	29.278	1130900000	83
A0A1D5PYA4	ENSGALG00010015094	lipopolysaccharide binding protein	LANCL1	23.08	22.9691	23.3985	24.1953	21.6503	22.8183	22.0408	23.0284	23.3761	23.0686	22.6133	22.6806	23.5949	23.1645	22.8964	21.8956	0.9636	0.0920409	0.120536	A0A1D5PYA4	15	56.5	45.259	0.0004075	23.988	1601600000	121
A0A1D5PYB1	ENSGALG00000037669	FK506 binding protein 9	FKBP9	22.65	23.1013	22.9376	26.7586	22.9088	24.154	23.0729	22.6013	26.4018	22.6515	23.3811	22.8103	23.8567	23.4398	22.7786	22.3191	0.923667	0.338172	0.980357	A0A1D5PYB1	10	22	64.371	0.00036765	17.832	951520000	106
A0A1D5PYB8	ENSGALG00000029408	bromodomain adjacent to zinc finger domain 1B	BAZ1B	23.2843	22.2068	23.3239	25.0441	22.4608	22.3125	22.3538	22.9028	23.1826	22.7062	21.611	23.3647	23.3533	23.6202	22.8503	23.5498	0.908061	0.663501	0.0534652	A0A1D5PYB8;A0A1D5PA75;A0A1D5PBJ0	17	14.5	182.87	0.00052493	43.639	2881400000	214
A0A1D5PYB9	ENSGALG00000008838	FK506 binding protein 15	FKBP15	23.1256	22.8459	23.1532	23.5461	23.5724	24.2481	23.6977	23.046	23.8669	22.579	21.7994	22.8951	23.759	24.1475	22.9828	23.5151	0.472215	0.0428325	0.558454	A0A1D5PYB9;F1NNV4	23	27.8	126.48	0	132.99	3662300000	226
A0A1D5PYC5	ENSGALG00010025219	nascent polypeptide-associated complex alpha subunit	MYO9B	22.1898	22.8334	21.9157	24.574	22.7816	24.1334	22.4825	22.8928	22.8	22.148	24.837	21.5026	23.9965	23.8657	22.7635	23.9423	0.633016	0.351855	0.561288	A0A1D5PYC5;E1C470;A0A1D5PTR8;A0A1D5P2Q0	33	19.9	244.84	0	243.38	3592800000	285
A0A1D5PYD2	ENSGALG00010028905	glycosyltransferase 25 domain containing 1-like	LOC420374	21.9631	22.7943	21.9843	21.8909	23.5362	22.9597	21.517	21.908	23.5059	21.778	22.6178	22.1753	22.2113	22.2916	22.1046	22.3432	0.85495	0.950148	0.360013	A0A1D5PYD2	7	18.6	52.977	0.00035651	16.321	732610000	87
A0A1D5PYE7	ENSGALG00010007767	vesicle amine transport 1 like	UTRN	23.9511	25.1284	24.2262	22.2013	22.4755	22.8314	22.6754	24.1179	22.9834	22.272	23.6638	23.3934	23.1583	23.1344	23.7983	23.6455	0.633397	0.545061	0.155075	A0A1D5PYE7;A0A1D5P9A8;F1NI75;A0A1D5PX29;A0A1D5Q017	41	18.1	397.25	0	145.37	4171800000	349
A0A1D5PYI7	ENSGALG00010029282	LUC7 like 3 pre-mRNA splicing factor	LSM5	25.1381	25.1563	24.8195	22.0298	25.6624	25.0868	25.6341	25.1667	22.6913	24.6117	24.4334	24.8074	25.1253	25.1819	25.1642	25.054	0.664271	0.0403834	0.909305	A0A1D5PYI7	4	85.7	9.9234	0	82.545	5323600000	132
A0A1D5PYK0	ENSGALG00000006512	heat shock protein family A	HSPA8	29.471	29.6036	29.4597	27.9203	29.1123	29.6078	29.161	29.2477	29.9073	29.9624	29.9896	29.6436	29.8454	29.86	29.4718	29.7054	0.0165982	0.975596	0.467751	A0A1D5PYK0;A0A1D5PFJ6;F1NWP3;A0A1L1RPG0	52	82.7	69.114	0	323.31	783170000000	4708
A0A1D5PYQ3	ENSGALG00000039500	G1 to S phase transition 2	GSPT2	24.5495	24.2894	24.5724	23.0283	25.3485	24.6654	25.1597	24.2626	23.2064	24.3371	24.5862	24.4971	24.8587	24.6238	24.3817	24.5066	0.699241	0.0539146	0.582819	A0A1D5PYQ3	23	39.6	67.658	0	99.169	9393400000	442
A0A1D5PYQ9	ENSGALG00010008946	collagen type XXII alpha 1 chain	COL22A1	24.3065	23.7208	24.4336	24.8115	25.7495	21.2204	24.256	23.4233	21.1304	23.5115	25.91	23.9706	24.5339	24.3249	23.9994	24.242	0.957889	0.993576	0.366799	A0A1D5PYQ9	7	6.1	159.94	0.00037467	18.693	1583700000	69
A0A1D5PYS3	ENSGALG00000039880	Ras homolog enriched in brain	RFC2	22.7883	23.1037	22.7578	23.2088	23.457	23.0565	24.1862	22.6676	22.7507	22.394	22.503	22.7517	21.9755	22.9201	22.5713	22.7582	0.0160022	0.432377	0.325706	A0A1D5PYS3	12	55.4	36.601	0	82.98	1299000000	116
A0A1D5PYU1	ENSGALG00010025092	collagen type I alpha 1 chain	COL1A1	27.3561	25.1308	27.2596	30.1251	28.8777	25.2123	28.6703	26.7203	25.6967	24.0216	24.4558	27.0505	27.0474	25.9599	28.4335	26.715	0.143281	0.324579	0.272523	A0A1D5PYU1	12	11.1	137.78	0	199.08	24117000000	333
A0A1D5PYU2	NCAM1	NCAM1	NCAM1	23.2279	23.1648	23.2141	24.5269	24.6646	22.4771	23.4626	22.7298	22.8092	22.6229	23.2961	22.7754	23.8526	20.2838	23.338	21.3986	0.111731	0.422556	0.66547	A0A1D5PYU2;A0A1D5NVQ7;A0A1D5PQ40;F1NLB3	10	18.5	78.473	0.00035311	15.728	1289400000	125
A0A1D5PZ00	ENSGALG00010008233	family with sequence similarity 49 member B	FAM49B	25.6044	25.5839	25.677	24.1911	26.3493	26.6309	25.8042	25.9968	26.1418	25.7266	25.6583	25.9119	26.5464	26.3837	25.7417	26.3538	0.172692	0.0125523	0.260852	A0A1D5PZ00;A0A3Q2TTC4	19	69.8	36.777	0	323.31	40154000000	878
A0A1D5PZ01	ENSGALG00000004625	ataxin 2	ATXN2	22.6333	22.7229	22.7765	24.084	25.6847	22.6485	26.2067	22.6565	23.161	22.559	22.1791	22.8472	21.6505	22.5499	22.3739	22.6162	0.0454531	0.435674	0.149682	A0A1D5PZ01;F1NJL0;A0A3Q2UET9	10	16.7	114.26	0.00047551	35.482	1062200000	113
A0A1D5PZ51	ENSGALG00010014018	dihydropyrimidinase like 3	DPYSL3	25.7918	26.1328	25.6399	26.1249	25.8741	25.323	25.9317	25.1795	25.9041	24.9725	25.3066	25.6251	25.3258	24.856	26.2857	25.6224	0.241694	0.531001	0.348622	A0A1D5PZ51;A0A3Q2TWY6;F1NS48	25	60.1	70.714	0	201.65	13809000000	543
A0A1D5PZ59	ENSGALG00000014222	nucleoporin 50	NUP188	22.7942	22.4071	22.7249	22.0637	22.3011	22.2616	23.486	22.7685	23.5454	23.3479	20.8408	22.6506	22.9256	23.7539	22.8638	23.6688	0.363193	0.23925	0.510828	A0A1D5PZ59;A0A1D5PGT8;A0A1D5PTV2	21	15	225.25	0	51.938	1861400000	164
A0A1D5PZE1	ENSGALG00000016564	protein tyrosine kinase 2 beta	PTGES3	26.3979	26.7432	26.5596	25.6798	25.6687	27.2087	25.6913	26.3178	27.3832	26.8844	27.0586	26.6375	26.8583	26.7165	26.5028	26.8248	0.0292919	0.41919	0.76547	A0A1D5PZE1;A0A3Q2UCS1;A0A3Q2U4I4;A0A3Q2U7H6;A0A3Q2TW82;A0A3Q2UD90;A0A3Q2UEJ5	10	70.4	18.507	0	323.31	29095000000	314
A0A1D5PZI5	ENSGALG00010002341	family with sequence similarity 49 member A	FAM49A	25.1528	25.4316	25.1876	23.5101	25.359	25.8918	25.6822	25.3667	25.0732	25.5078	24.8758	25.5221	25.5355	25.9355	25.362	25.6303	0.372359	0.0445852	0.459778	A0A1D5PZI5;A0A1D5PP47	15	54.8	41.283	0	323.31	18688000000	414
A0A1D5PZJ4	ENSGALG00010010077	chaperonin containing TCP1 subunit 8	CCT8	26.2568	26.4371	26.3492	25.7923	26.8135	26.7208	26.6418	26.1956	26.4781	26.365	26.8212	26.4024	26.4388	26.4892	26.1494	26.6034	0.590198	0.261629	0.0725679	A0A1D5PZJ4;F1NEF2;A0A1D5NTA5	41	73.1	60.254	0	323.31	70903000000	1411
A0A1D5PZS0	ENSGALG00000012813	pre-mRNA processing factor 4B	PRPF19	26.1288	26.0093	26.2807	20.4838	26.0481	26.3825	25.9153	25.9941	25.4912	25.7403	25.7052	26.0964	26.0911	26.2095	26.0291	26.3794	0.445627	0.236273	0.522189	A0A1D5PZS0	17	61.3	55.067	0	136.31	24470000000	588
A0A1D5PZU7	ENSGALG00010005485	pitrilysin metallopeptidase 1	PIN1	24.3017	22.179	24.2232	27.2567	24.7255	24.6826	23.2933	24.0532	24.6266	24.7616	24.6054	23.9189	24.0178	24.2367	23.841	24.0824	0.891055	0.522788	0.907777	A0A1D5PZU7	6	50	18.101	0	89.504	3773200000	149
A0A1D5Q004	ENSGALG00000037443	carnitine O-acetyltransferase	CRAT	22.1563	24.5181	22.2851	23.0441	24.1547	24.2364	23.816	22.6999	25.4	22.0523	23.9268	22.5344	23.1365	22.2085	22.0916	22.453	0.461404	0.788461	0.115616	A0A1D5Q004	5	12.3	75.361	0.000429	27.911	449810000	52
A0A1D5Q008	ENSGALG00010008516	MRE11 homolog, double strand break repair nuclease	MPI	23.5918	23.9293	23.2763	20.768	24.996	23.1954	25.1717	22.9331	24.18	24.5075	24.4342	23.4554	23.0724	24.65	23.4757	19.7898	0.959103	0.88203	0.0933829	A0A1D5Q008	8	35.7	45.847	0	51.494	1933300000	145
A0A1D5Q032	ENSGALG00010015101	cyclase associated actin cytoskeleton regulatory protein 1	CAP1	28.2629	28.2555	28.2383	25.4596	28.0001	28.9369	27.9872	28.4572	28.7277	28.4712	28.8361	28.2914	28.6621	28.678	28.2493	28.5441	0.131297	0.341716	0.285272	A0A1D5Q032	37	79.1	51.079	0	323.31	176730000000	1868
A0A1D6UPQ3	ENSGALG00000048103	Blood cell count	TARS	24.5023	23.6691	24.708	22.6956	25.3322	25.2423	25.3308	24.5808	25.0615	24.8006	25.3946	25.1462	23.8699	24.855	24.7424	24.9167	0.249998	0.223785	0.00965483	A0A1D6UPQ3	31	45.8	90.648	0	107.02	12180000000	524
A0A1D6UPR6	ENSGALG00000034001	sperm associated antigen 9	SOAT1	23.089	22.6231	23.3537	23.8968	18.423	22.8367	25.2522	22.5276	23.3692	22.5056	22.0369	23.1105	23.0203	23.3516	22.5338	22.801	0.904478	0.594944	0.452137	A0A1D6UPR6	9	21.2	64.033	0.00040667	23.875	1437000000	125
A0A1D6UPS7	ENSGALG00010010136	epoxide hydrolase 2	EPHX2	24.9455	21.0294	25.6229	22.0032	25.4567	24.885	21.9494	25.7649	22.5175	25.0564	24.2777	25.661	25.5123	25.3135	25.683	24.69	0.288122	0.223804	0.905579	A0A1D6UPS7	13	39.6	66.831	0	65.065	5095900000	190
A0A1D6UPS9	ENSGALG00000004553	sphingosine-1-phosphate lyase 1	SF3B3	25.3987	25.0491	25.3813	23.6383	25.2993	25.4189	25.6258	25.2761	24.3043	24.8818	24.0365	25.3191	25.1888	25.3471	25.2354	25.4895	0.54655	0.0365582	0.789087	A0A1D6UPS9	39	43.1	135.49	0	323.31	24726000000	897
A0A1D6UPT4	ENSGALG00010016598	apoptosis inducing factor, mitochondria associated 1	AIFM1	24.7408	24.1677	24.804	25.4791	23.1357	25.0029	24.373	25.0164	23.2757	24.5905	23.5085	24.7971	25.0924	25.2374	24.652	25.1417	0.874075	0.399756	0.053332	A0A1D6UPT4	21	39.2	75.014	0	129.16	9210300000	448
A0A1D6UPU5	ENSGALG00000016261	cytochrome b-245 beta chain	CYBB	23.2807	23.1611	23.4456	24.116	23.4866	24.7062	24.2981	22.2357	24.2487	24.5004	23.6402	23.811	25.3178	25.1141	23.6135	25.1388	0.0426452	0.230556	0.456035	A0A1D6UPU5	13	30.4	65.401	0	93.203	5412800000	151
A0A1D6UPU6	ENSGALG00010020890	ribosomal protein S15a	RPN2	25.9848	25.7862	26.0625	25.5604	25.4213	25.8311	25.3603	25.9745	25.017	25.3554	25.4321	26.0809	25.9579	26.1581	26.031	26.1411	0.873302	0.201346	0.0186593	A0A1D6UPU6;E1C8Z0;A0A1L1RNV0;A0A1L1RL15	18	40.8	73.598	0	323.31	29916000000	637
A0A1I7Q3Z7	MAPRE1	MAPRE1	MAPRE1	26.4307	26.5397	26.3414	25.7959	25.6318	26.5986	25.9729	26.3732	26.4943	26.0971	25.8738	26.3912	26.3103	26.5714	26.4668	26.3103	0.518028	0.831555	0.306118	A0A1I7Q3Z7	21	73.4	29.516	0	285.05	23819000000	531
A0A1I7Q402	ENSGALG00010024013	protein tyrosine phosphatase, receptor type J	PTPN1	23.4555	19.6468	23.3389	23.9432	22.0946	23.5352	24.1452	23.37	21.0333	23.28	22.7988	23.6287	23.1381	23.7322	23.1549	23.6643	0.858432	0.270534	0.970268	A0A1I7Q402;A0A3Q3AWY5;A0A3Q3AQ02	12	37.7	54.881	0	53.21	2912200000	151
A0A1I7Q403	ENSGALG00000042976	upstream binding transcription factor, RNA polymerase I	UBE2V1	24.2795	24.8698	24.6478	25.6128	26.3214	23.2821	25.661	24.8103	25.0079	24.6393	25.1619	24.8789	25.0115	25.049	24.7958	25.1238	0.950662	0.747396	0.899966	A0A1I7Q403	9	67.3	16.463	0.00045641	32.055	7018600000	240
A0A1I7Q413	ENSGALG00000011569	SCY1 like pseudokinase 2	SCIN	25.4349	25.3617	25.3005	25.5528	26.3544	26.351	26.4722	26.2944	26.0866	25.6675	25.6802	25.2832	26.1284	26.4683	25.2074	25.9337	0.611744	0.00259117	0.0489067	A0A1I7Q413;A0A1D5PBC3	33	62.2	81.842	0	323.31	33236000000	980
A0A1I7Q419	ENSGALG00000014432	ribosomal protein S20	RPS12	26.7199	26.7363	26.6285	24.0594	24.141	26.3485	25.8058	26.3894	26.1613	26.6971	26.2296	26.7446	26.4345	25.9711	26.4633	26.7362	0.211199	0.637521	0.730171	A0A1I7Q419;A0A1D5PNC6	11	76.9	13.529	0	191.97	30701000000	456
A0A1I7Q422	ENSGALG00010008107	tubulin, beta 3 class III	TTR	28.4552	28.3298	28.3787	27.8731	27.6976	27.2744	28.1281	28.6726	28.8488	28.8254	29.5846	28.5853	26.2116	28.0486	28.5317	27.5454	0.599096	0.0205946	0.120769	A0A1I7Q422	8	61.3	18.539	0	323.31	82586000000	755
A0A1I7Q423	ENSGALG00000002288	DNA ligase 3	LETM1	22.8716	22.4774	22.7295	24.8015	23.0516	22.9859	23.0208	23.0129	22.2651	22.3215	22.2838	22.9138	22.9942	22.9823	22.6012	22.263	0.088237	0.917197	0.439211	A0A1I7Q423	15	29.5	86.138	0	61.135	2045400000	176
A0A1I7Q445	ENSGALG00010005610	methylenetetrahydrofolate dehydrogenase	MSH6	23.2272	23.7531	23.6798	21.5059	22.4659	23.4931	21.9379	22.7494	23.1053	23.6983	23.1127	23.3437	22.9535	23.1466	23.0227	23.6054	0.244841	0.444893	0.710288	A0A1I7Q445;A0A1D5PH24	21	20	149.99	0	68.7	3071900000	249
A0A1L1RIN1	ENSGALG00000034591	transmembrane protein 14C	TMCO1	23.2575	25.4261	23.507	23.2081	23.4285	23.3467	23.6284	23.5069	22.3646	24.5183	24.2015	22.7979	24.9918	21.1164	24.0793	23.9561	0.780195	0.789538	0.704017	A0A1L1RIN1	2	15.4	21.296	0.00034364	14.754	1434900000	59
A0A1L1RIQ6	ENSGALG00010011802	vacuolar protein sorting 4 homolog B	VPS29	25.3913	24.9619	25.6198	25.4463	25.4864	25.7272	25.6437	25.421	24.8982	25.9592	25.5897	25.1667	25.5442	25.7915	25.3304	25.2743	0.908316	0.349928	0.670061	A0A1L1RIQ6;A0A1D5PNV6;F1NNQ3	10	61	20.517	0	137.19	8146100000	274
A0A1L1RIY4	ENSGALG00010029665	argininosuccinate lyase	ASL	24.3707	25.4248	24.3977	24.3362	24.3621	26.7725	23.8574	24.0182	25.8927	26.629	26.2704	25.1548	27.5901	27.3468	25.3544	26.4552	0.00450766	0.401874	0.550491	A0A1L1RIY4	23	47.4	62.94	0	323.31	27048000000	534
A0A1L1RIZ2	ENSGALG00000003574	calpain small subunit 2	CAPNS2	24.8963	24.7891	24.8197	22.4974	22.1647	25.482	23.9216	25.1248	22.3927	24.646	25.217	24.8367	25.0171	25.4116	25.0763	25.5129	0.356327	0.447255	0.375582	A0A1L1RIZ2	14	25.8	73.498	0	92.642	7134900000	196
A0A1L1RJ69	ENSGALG00000035717	heparan sulfate proteoglycan 2	HSPG2	25.8498	25.4671	25.9889	25.0114	25.6961	25.1077	25.7412	25.8554	24.1585	25.1425	24.5137	25.7016	25.8531	25.5011	26.6242	25.5888	0.436737	0.0645011	0.0744668	A0A1L1RJ69;A0A3Q2TRR9;A0A1D5PF99;A0A3Q2UIW4;A0A3Q2UCG1;A0A1D5P806	116	45	395.04	0	323.31	63395000000	2589
A0A1L1RJ89	ZMPSTE24	ZMPSTE24	ZMPSTE24	23.4194	23.7498	23.7886	21.2009	23.8215	23.7371	23.538	23.6162	21.2184	23.4061	22.9715	23.763	23.7079	24.0605	23.7078	23.9961	0.990728	0.0719459	0.652732	A0A1L1RJ89	10	33.8	53.532	0	68.394	3310900000	178
A0A1L1RJ90	ENSGALG00000004057	3-hydroxy-3-methylglutaryl-CoA lyase	HMGCL	23.2631	23.2613	23.55	24.8041	23.3225	23.8057	24.191	23.8971	23.2149	23.4125	24.1514	23.4166	23.4175	23.2317	23.2911	23.4296	0.195428	0.795891	0.540151	A0A1L1RJ90;F1P1E7	9	35.7	33.714	0	73.528	2470000000	148
A0A1L1RJP8	ENSGALG00000008586	tubulin beta 4B class IVb	TUB4A	21.8263	23.3916	24.6289	24.2743	23.1017	22.6456	23.3053	23.212	22.2966	21.4728	22.1104	22.3413	23.7209	23.3314	23.8702	23.6208	0.208913	0.127448	0.0110859	A0A1L1RJP8	26	55.9	55.274	0.00028074	7.8259	617950000	45
A0A1L1RJT5	ENSGALG00000035506	FAU, ubiquitin like and ribosomal protein S30 fusion	FAU	26.7717	26.6492	21.0681	23.7414	27.8378	26.1972	27.0789	26.2885	24.3871	26.612	26.365	26.9743	26.5205	27.0481	26.8924	27.1531	0.322615	0.0649229	0.354815	A0A1L1RJT5	3	13.2	10.155	0.00028377	8.1104	13338000000	178
A0A1L1RK55	ENSGALG00000002490	ubiquinol-cytochrome c reductase core protein II	UNC119B	23.1233	20.979	21.8075	22.4018	24.5777	22.5118	21.9907	22.2038	25.1575	23.7193	22.5343	22.3816	22.3629	22.4125	22.346	22.7897	0.321353	0.822769	0.110023	A0A1L1RK55	7	53.1	24.464	0.00034843	15.279	1144600000	94
A0A1L1RKA0	ENSGALG00010023076	DnaJ heat shock protein family	DNAJC7	22.1553	22.5904	22.3921	23.379	24.4092	22.6356	24.7491	22.6196	25.4319	22.7443	22.9404	22.9594	22.5367	22.5097	22.1389	22.5862	0.769032	0.911779	0.0420399	A0A1L1RKA0;A0A1D5P709	15	37.8	58.878	0.00047574	35.492	1390400000	145
A0A1L1RKB6	ENSGALG00010028099	paracaspase 2	PARVB	23.461	21.0315	23.7769	23.5643	24.3975	23.6299	24.4752	23.8188	23.442	23.8699	23.2745	23.4857	23.5117	23.5491	23.6706	23.7805	0.879622	0.100858	0.16996	A0A1L1RKB6;A0A1D5PVD4;A0A3Q2TSL7;E1C891	11	40.8	38.364	0	100.31	4268000000	234
A0A1L1RKB7	ENSGALG00010025130	ATPase sarcoplasmic/endoplasmic reticulum Ca2+ transporting 2	ATP2A2	26.1685	25.9026	26.1849	25.5626	26.1864	26.0955	26.3212	26.1342	24.7219	25.525	25.3358	25.8605	26.0946	26.2566	26.0577	26.2947	0.0601619	0.00364971	0.0666592	A0A1L1RKB7	36	35.7	114.78	0	323.31	25201000000	807
A0A1L1RKI2	ENSGALG00010002763	septin 11	SEH1L	23.6506	23.0163	23.6317	25.2203	23.7324	23.4919	23.3332	23.6174	23.6603	22.947	23.3047	23.3624	23.2869	23.7102	23.5904	23.7012	0.316663	0.874214	0.270021	A0A1L1RKI2;A0A1D5NZU0	10	39.4	39.784	0	69.478	1954300000	111
A0A1L1RKJ1	ENSGALG00000043929	heterogeneous nuclear ribonucleoprotein L-like	LOC100857331	22.6255	24.7325	21.5053	25.7653	23.4401	23.136	24.5899	22.5412	22.6753	23.021	23.4696	23.8927	22.5503	22.4083	22.3528	22.1753	0.211477	0.325912	0.556981	A0A1L1RKJ1	8	26.6	47.621	0.00033921	14.227	481960000	38
A0A1L1RKJ5	ENSGALG00000006876	cathepsin A	CTSA	25.8477	25.8795	25.8187	25.2719	24.0459	25.4409	23.3429	25.7378	26.2539	26.1624	26.2815	25.4454	25.3574	25.9969	25.6211	25.6263	0.0559598	0.0412066	0.305971	A0A1L1RKJ5;A0A1D5PV01	18	62.4	53.182	0	322.35	30077000000	748
A0A1L1RKS3	ENSGALG00000033666	NHP2 ribonucleoprotein	NFIA	23.6402	23.1816	23.7941	23.5607	24.2968	23.0743	24.284	23.8946	22.1626	23.0083	21.0014	23.394	23.0696	22.9727	24.1988	23.2438	0.0298971	0.074646	0.366262	A0A1L1RKS3;A0A1D5PA51;Q90929;Q90928;Q90927;F6U2E7;F1NT77	6	18.4	61.94	0.000258	5.6322	1515700000	67
A0A1L1RKT0	ENSGALG00010020248	nucleolar and coiled-body phosphoprotein 1	NMT1	24.79	24.8966	24.8172	23.1837	24.3049	25.067	23.8733	24.7929	24.5277	24.7337	24.257	24.7522	24.8465	24.876	24.688	25.0317	0.348209	0.468947	0.693745	A0A1L1RKT0	15	43.2	56.865	0	323.31	11109000000	397
A0A1L1RKU5	ENSGALG00000009545	solute carrier family 25 member 12	SLC12A7	24.5761	22.3413	24.6224	22.4147	24.6894	22.3606	23.806	19.998	20.1622	24.8605	20.2067	24.7777	22.0228	21.5545	22.6085	22.1098	0.388078	0.520223	0.851561	A0A1L1RKU5;A0A1D5P9V5	5	7.1	120.3	0.0002849	8.1991	252290000	37
A0A1L1RKY9	ENSGALG00010013465	caldesmon 1	CALD1	26.4498	25.9608	26.2476	27.3704	26.7265	25.1069	27.0293	26.7201	26.0019	25.7939	25.4748	25.5044	25.4404	25.2543	26.6123	25.4003	0.0316621	0.842052	0.883224	A0A1L1RKY9	28	40.8	60.154	0	323.31	23862000000	679
A0A1L1RL74	ENSGALG00000016894	DnaJ heat shock protein family	DNAJC3	24.3497	24.0543	24.0555	23.605	21.2003	23.9434	22.8467	24.1731	23.6364	24.0178	23.6893	24.4863	24.6311	24.1939	24.1273	24.4271	0.114449	0.437279	0.0871783	A0A1L1RL74;F1P053	14	48.9	53.038	0	130.58	5482800000	255
A0A1L1RLA6	ENSGALG00010017701	protein phosphatase 2 regulatory subunit B'epsilon	PPP1R7	25.0277	25.188	24.751	21.9545	24.421	25.0661	24.1045	24.8947	25.3686	25.1566	25.3732	24.8333	24.9398	25.1752	25.1505	25.2784	0.0945509	0.677575	0.597573	A0A1L1RLA6;A0A1D5P8C5	20	62.4	40.611	0	323.31	10340000000	485
A0A1L1RLF4	ENSGALG00000031158	ornithine aminotransferase	NUP85	22.4257	24.0014	22.6829	22.839	23.8513	22.001	23.1071	22.317	22.3856	22.9458	22.8741	22.9001	22.2883	22.6982	22.5666	22.6479	0.412736	0.498821	0.919984	A0A1L1RLF4;F1NRW5	10	18	88.069	0.0004931	38.234	1016400000	90
A0A1L1RLH7	ENSGALG00010015795	proteasome 26S subunit, non-ATPase 10	PSMC1	25.7714	25.8875	25.833	23.926	25.9362	25.7528	25.8434	25.6593	25.9453	25.6325	25.9677	25.7817	25.721	25.8022	25.73	25.5438	0.454487	0.537526	0.26241	A0A1L1RLH7;F1NSP7	23	50.6	56.143	0	323.31	21041000000	601
A0A1L1RLL0	ENSGALG00010019093	ribosomal protein L32	RPL24	27.3154	27.122	27.432	25.6035	25.9647	27.249	25.9712	27.4194	26.7534	27.2295	26.601	27.7139	27.4626	27.4763	27.483	27.7118	0.113055	0.710734	0.309234	A0A1L1RLL0	7	34	17.688	0	63.849	33034000000	375
A0A1L1RLN6	ENSGALG00000001571	myosin IF	MYL6	29.0715	29.1384	29.014	28.2256	28.1635	28.7211	28.4333	29.2216	28.9535	28.9802	28.1772	29.074	28.8997	28.7274	29.2461	29.2951	0.409019	0.96404	0.258005	A0A1L1RLN6;A0A3Q2U5H1	11	82.7	16.838	0	323.31	177950000000	828
A0A1L1RLR2	ENSGALG00000002655	integrin subunit alpha V	IST1	23.6893	23.7007	23.6938	22.9059	22.513	24.3448	23.0605	23.7119	23.4289	22.0859	23.0264	23.2683	24.1991	23.8244	23.4772	23.7257	0.797351	0.19442	0.115306	A0A1L1RLR2	11	44.8	39.739	0	103.64	2295600000	128
A0A1L1RLU2	ENSGALG00010015865	VRK serine/threonine kinase 1	VPS33A	22.6995	22.6279	22.6274	24.9484	22.4415	23.0873	23.5055	22.4504	22.8279	22.4888	24.8356	22.6174	22.9499	22.7113	22.6287	23.1174	0.951324	0.426984	0.987033	A0A1L1RLU2	11	28.1	68.546	0	54.575	1103200000	131
A0A1L1RM23	ENSGALG00010004034	NEDD8 ubiquitin like modifier	NDUFS4	23.6193	23.2781	23.7367	20.7464	21.6187	23.9123	22.9432	24.0956	22.4454	21.6195	23.3196	23.5268	23.2221	23.5168	23.6787	23.6717	0.799605	0.3017	0.632005	A0A1L1RM23	9	27.9	32.699	0	91.062	2248200000	130
A0A1L1RM52	ENSGALG00000013899	vacuolar protein sorting 45 homolog	VPS26A	24.3463	24.5975	24.4782	22.1108	24.207	24.2718	24.7819	24.3648	25.099	24.5173	24.3281	24.3352	24.6474	24.6035	24.3966	24.636	0.205788	0.42611	0.427831	A0A1L1RM52	13	52.5	37.995	0	105.51	8521200000	306
A0A1L1RM96	ENSGALG00000008473	plexin D1	PLRG1	22.8517	23.2081	23.4017	24.0476	24.2086	22.8414	23.4212	23.0523	25.7678	22.7344	22.3018	23.3321	22.916	23.4996	23.1264	23.3938	0.991254	0.741287	0.735208	A0A1L1RM96	14	43.4	57.121	0	46.357	2201800000	178
A0A1L1RMC0	ENSGALG00000030411	proteasome subunit alpha 7	PSMA1	25.9483	26.0565	25.6494	23.8683	25.3314	26.3032	26.1835	25.8877	26.2802	26.4033	26.5156	26.0778	25.9592	25.7532	25.833	25.9861	0.139776	0.849865	0.108233	A0A1L1RMC0	15	74.7	29.325	0	277.33	29823000000	814
A0A1L1RME0	ENSGALG00000006751	Thy-1 cell surface antigen	THOC1	23.2455	23.1364	23.4839	21.9948	24.1671	23.1864	23.5367	23.3372	23.6328	22.4963	23.6701	23.3286	23.2506	23.1184	23.2809	23.3257	0.993778	0.273568	0.216357	A0A1L1RME0;A0A1L1RN55	11	25.9	76.36	0	75.304	1686100000	104
A0A1L1RMH9	ENSGALG00000004710	tropomodulin 3	TMEM120A	22.9019	22.7725	22.4722	22.7127	22.8368	22.5953	22.7503	22.4988	22.764	21.9574	25.4203	22.4634	23.2334	22.5453	22.9901	22.8249	0.420417	0.715491	0.798137	A0A1L1RMH9;F1P5H9;A0A1L1RTV7	5	16	40.421	0.00052356	43.33	1138400000	90
A0A1L1RMP5	ENSGALG00000050763	PBX homeobox interacting protein 1	PARP9	23.0868	22.7126	23.3598	21.8504	22.5056	24.6678	22.5962	23.1928	22.2806	22.8881	23.767	23.2332	25.0901	24.6638	23.692	24.0527	0.0793709	0.0305409	0.277895	A0A1L1RMP5	22	42.1	86.625	0	124.32	4959900000	247
A0A1L1RMY8	ENSGALG00010028153	mesencephalic astrocyte derived neurotrophic factor	M6PR	23.1273	24.7133	23.4415	20.6452	22.5722	21.8583	22.8223	20.0588	25.5199	22.3512	22.9891	23.4406	23.4774	23.6346	23.0437	23.4468	0.112465	0.314212	0.453707	A0A1L1RMY8;A0A1D5PCQ6	5	26.5	36.535	0.00036982	18.044	1215900000	76
A0A1L1RN08	ENSGALG00010028375	lamin B2	LMAN1L	24.8326	24.6604	25.0808	24.5537	25.0684	24.7037	25.127	25.176	22.6035	24.2953	24.414	25.084	24.4629	25.1748	24.9392	24.6958	0.148435	0.120482	0.415699	A0A1L1RN08;A0A1D5NT90	21	51.7	56.518	0	217.33	13429000000	551
A0A1L1RN09	ENSGALG00000014194	SAMM50 sorting and assembly machinery component	S100A13	24.8036	25.2015	25.015	24.6522	23.0385	22.713	25.4006	24.7248	22.9201	24.7612	23.404	24.7082	25.1756	24.1166	25.131	24.7897	0.87496	0.913218	0.0538531	A0A1L1RN09	3	43.8	10.938	0	83.293	2994400000	53
A0A1L1RN32	ENSGALG00000050831	fatty acyl-CoA hydrolase precursor, medium chain-like	LOC426820	23.9659	23.7129	24.0947	24.0276	22.1491	23.1161	22.4836	22.8114	23.4516	24.5619	23.2224	23.3465	24.0997	23.2568	23.1468	24.1198	0.15117	0.0159569	0.0147059	A0A1L1RN32	25	29.2	134.34	0	90.191	3764600000	299
A0A1L1RND5	ENSGALG00000035386	NCK associated protein 1 like	NCAPD2	23.7978	23.6214	23.5873	23.4988	24.066	23.8971	22.0517	22.8264	22.928	23.7796	23.3003	24.158	23.4663	23.5455	23.5101	23.7894	0.618752	0.505725	0.429601	A0A1L1RND5;A0A1D5P4P8	31	34.6	155.3	0	222.93	4329300000	331
A0A1L1RNG8	ENSGALG00000011301	leucine rich repeat containing 40	LPCAT3	24.0704	23.1396	22.1475	24.3036	21.7336	24.4699	23.5749	22.7252	24.1923	21.1462	22.258	22.1428	22.6582	22.6597	22.1539	22.1845	0.117948	0.762884	0.793732	A0A1L1RNG8	4	14.2	57.214	0.00033091	13.293	474850000	52
A0A1L1RNP9			ZNF207	24.8655	23.971	25.0946	23.7916	24.9761	25.0272	25.1218	24.6434	23.2238	24.0935	24.3033	24.2177	23.0668	24.9163	24.5542	23.8184	0.0436873	0.296835	0.527687	A0A1L1RNP9;A0A1D5PMM8;A0A1D5PN34	7	18.8	47.896	0	87.698	4034400000	123
A0A1L1RNR4	ENSGALG00010023927	karyopherin subunit beta 1	KNG1	23.8929	23.6597	24.8544	23.614	20.5066	22.4641	22.8494	23.144	23.7614	24.7671	25.0813	24.071	22.7499	23.112	23.1233	22.4333	0.193519	0.000779743	0.794705	A0A1L1RNR4	13	34.1	62.02	0	51.84	3338600000	206
A0A1L1RNT6	ENSGALG00010019212	ribosomal protein L22	RPL14	26.8078	26.9198	26.5608	26.7419	26.7892	26.2957	26.7949	26.4769	26.4738	26.7773	26.3362	26.7023	26.5586	26.393	26.5134	26.9729	0.461594	0.555931	0.361879	A0A1L1RNT6;A0A1L1RL76	7	55	13.946	0	53.705	21186000000	323
A0A1L1RNU2	ENSGALG00010029495	ribosomal protein L38	RPL31	27.8686	27.8339	27.8152	23.9099	27.2704	28.1255	27.4049	27.8939	27.6424	27.8057	27.3213	27.9072	28.0653	28.0999	27.8045	27.7995	0.307538	0.303701	0.601737	A0A1L1RNU2;A0A1L1RT94	7	36.8	15.63	0	84.433	36222000000	323
A0A1L1RNV8	ENSGALG00010005317	coiled-coil-helix-coiled-coil-helix domain containing 3	CHCHD3	23.8061	22.1513	22.6414	23.2731	21.2385	23.1852	23.2554	22.532	21.5721	21.8179	24.6467	22.6025	23.0339	22.6575	22.4199	23.2854	0.990221	0.813127	0.529842	A0A1L1RNV8	7	36.3	27.447	0.00030779	10.495	924530000	73
A0A1L1RNY8	ENSGALG00000045705	H2A histone family, member X	H2AFX	30.9888	30.6138	31.314	30.214	30.9526	30.8858	31.0733	31.4255	29.5961	30.4996	29.8047	31.3814	30.9137	31.1753	31.4037	31.1456	0.447929	0.0392594	0.297219	A0A1L1RNY8	10	55.9	15.045	0	323.31	310750000000	808
A0A1L1RNZ5	ENSGALG00010016989	RHOG family member 2	RFC5	22.3877	23.9035	22.9344	22.4102	22.5775	22.379	22.7014	23.2936	24.1097	21.4752	22.1015	22.815	22.1563	22.2749	24.6238	24.414	0.726003	0.564628	0.362149	A0A1L1RNZ5;A0A1L1RM00	8	36.7	37.038	0	62.154	980720000	109
A0A1L1RP17	ENSGALG00010020696	MOB kinase activator 1A	MIA3	25.4872	23.2574	22.4688	24.7812	22.9878	22.3177	22.9181	22.0895	26.4695	21.6487	22.2663	22.1193	22.3068	21.954	22.3935	22.0395	0.359283	0.102017	0.733062	A0A1L1RP17	9	6.6	221.69	0.00035575	16.202	724640000	84
A0A1L1RP39	ENSGALG00010011428	ubiquinol-cytochrome c reductase binding protein	UGP2	25.1477	25.4496	24.9911	23.5534	24.9538	25.331	24.7646	25.5164	25.2561	25.2355	26.244	25.4415	25.2523	25.1305	24.9313	25.2858	0.165653	0.942414	0.174471	A0A1L1RP39	23	50.3	55.633	0	323.31	14591000000	545
A0A1L1RP46	ENSGALG00000011272	RAB5A, member RAS oncogene family	RAB1B	27.8874	28.1999	27.5592	26.1891	26.7023	28.0537	26.5057	27.5497	28.3412	27.9671	28.0142	27.7008	27.8577	27.6842	27.8016	27.5468	0.0965275	0.379951	0.964116	A0A1L1RP46;A0A1D5PE33	12	63.9	22.708	0	323.31	49313000000	404
A0A1L1RP66	ENSGALG00010015085	proteasome 26S subunit, non-ATPase 2	PSMC6	25.3633	25.6592	25.2491	22.7627	25.5993	25.4136	25.3875	25.3992	25.7269	25.3874	25.5826	25.3197	25.4032	25.3218	25.2541	25.4948	0.348754	0.430511	0.248018	A0A1L1RP66;A0A1L1RYL5	19	54.3	45.797	0	323.31	20370000000	499
A0A1L1RPC1	ENSGALG00010028597	nucleoporin 188	NUGGC	22.4913	21.1447	22.5259	23.1137	22.6069	22.8358	21.738	22.93	24.7653	23.1612	22.5673	22.6973	24.2031	23.1178	22.5335	23.3003	0.0477143	0.80451	0.78716	A0A1L1RPC1	17	30.8	86.862	0	80.662	2686600000	171
A0A1L1RPC6	ENSGALG00000001986	valosin containing protein	VAPA	24.2092	24.5659	24.4344	23.0173	24.3644	24.1596	23.8635	24.5035	23.9078	23.9193	24.0955	24.6765	24.5113	24.5698	24.5109	24.6039	0.339907	0.205093	0.590667	A0A1L1RPC6;A0A1D5PQJ6	13	65.9	27.755	0	69.065	8652000000	442
A0A1L1RPD0	ENSGALG00010008358	histone PARylation factor 1	HPF1	22.7779	22.8708	22.8785	25.4562	23.8753	22.6581	23.0497	22.2755	24.2674	22.6566	19.6366	22.7137	22.1865	22.5642	22.2489	21.4853	0.128822	0.567431	0.79213	A0A1L1RPD0;A0A3Q2U936;F1NZ67;A0A3Q2U7T4;A0A3Q2U0U6;A0A1L1RML2	10	35.4	38.013	0.00039557	21.784	1001200000	110
A0A1L1RPP7	ENSGALG00010022538	WAS/WASL interacting protein family member 1	WDR44	22.6957	25.2275	22.6188	21.8474	22.954	23.041	24.9103	22.9727	23.8158	22.3143	24.2006	22.499	23.0156	23.0013	22.9893	23.0374	0.732642	0.863086	0.578832	A0A1L1RPP7;E1C1F5	10	15.1	95.067	0.00040064	22.608	1571100000	130
A0A1L1RPQ6	ENSGALG00010001482	transformer 2 alpha homolog	TPM4	26.0931	26.1684	25.7043	26.22	26.4269	26.1732	26.3371	25.7294	25.7178	26.0458	26.0667	25.8611	25.6888	25.7746	25.7827	25.8375	0.0313612	0.883949	0.225889	A0A1L1RPQ6	27	60.9	28.639	0	158.86	23011000000	554
A0A1L1RPV2	ENSGALG00000049450	immunoglobulin lambda-like polypeptide 1	Ig-like domain-containing protein	25.9517	25.8344	26.1176	27.1194	25.6688	23.4963	21.8358	25.7345	25.9002	25.6988	24.7281	25.2426	24.0116	25.5515	23.3791	24.8112	0.59757	0.0194885	0.339109	A0A1L1RPV2	8	19	53.458	0	52.653	8600500000	236
A0A1L1RPY6	ENSGALG00010007926	eukaryotic translation initiation factor 3 subunit E	EIF3E	25.688	25.4812	25.8266	22.3662	25.7352	26.0167	25.6792	25.545	24.4199	25.4574	24.9236	25.8389	26.0963	25.9801	25.6759	26.1207	0.555023	0.0800558	0.917038	A0A1L1RPY6;A0A1D5PIX9	25	62.7	52.148	0	323.31	24394000000	719
A0A1L1RPZ3	ENSGALG00000014841	HD domain containing 2	HDDC2	24.1076	21.8202	23.2133	25.6414	23.2803	23.9963	23.001	19.923	24.1456	22.6783	23.8685	23.2743	22.8271	22.7286	25.2435	22.8955	0.638381	0.399377	0.452857	A0A1L1RPZ3;F1N9Z8	4	29.1	22.433	0.00038835	20.605	902870000	80
A0A1L1RQ04	ENSGALG00000007541	syntaxin 16	STMN1	25.2459	25.4047	25.2792	23.6304	25.6818	25.2685	26.1714	25.6924	25.616	25.2671	25.2183	25.369	23.6986	25.0381	25.6152	24.9459	0.528234	0.669712	0.0486025	A0A1L1RQ04	7	27.9	19.622	0.00042644	27.133	7840100000	301
A0A1L1RQ08	ENSGALG00010022438	ribophorin II	RPL7A	26.8753	26.822	27.0584	26.7231	27.3671	27.05	27.4458	26.8185	26.2916	26.7214	26.51	26.9865	27.1396	27.074	26.8449	26.8018	0.0805381	0.0185456	0.877221	A0A1L1RQ08;A0A452J886	21	52.2	31.201	0	221.12	66967000000	1076
A0A1L1RQ91	ENSGALG00010009385	glucose-6-phosphate isomerase	GPI	27.8108	28.1582	27.617	25.9173	27.7108	28.3043	27.6701	27.7369	28.56	28.609	28.6601	27.9092	28.0215	27.9895	27.6451	27.9122	0.072655	0.912008	0.0911838	A0A1L1RQ91;F1NIJ6;A0A1D5PRS4;A0A1L1RPE8	35	67.6	62.13	0	323.31	122870000000	1570
A0A1L1RQM2	ENSGALG00010003988	enolase-phosphatase 1	ENOPH1	22.532	22.0202	21.9045	21.8719	23.0287	23.5485	21.5943	24.1428	25.6911	23.3248	22.247	21.8792	23.1636	23.5287	22.9303	23.3518	0.211234	0.375097	0.336055	A0A1L1RQM2;A0A1D5PNK0	5	32.8	33.897	0.0004042	23.452	874550000	60
A0A1L1RQM9	ENSGALG00000032843	aladin WD repeat nucleoporin	AAAS	23.1112	22.2255	23.5019	27.0115	21.9828	22.83	27.3975	22.8016	24.2681	22.5712	24.0037	23.1108	22.9238	23.1882	22.9644	23.2053	0.500994	0.713155	0.902543	A0A1L1RQM9	8	14.9	85.99	0.00045558	31.913	1231000000	96
A0A1L1RQQ0	ENSGALG00000002377	enolase 1,	ENO1	29.8761	30.2089	29.7847	27.5048	29.6559	30.3819	29.5483	30.1074	30.6276	30.4172	30.9096	30.1647	30.452	30.1775	29.7035	30.1846	0.0653518	0.798329	0.178858	A0A1L1RQQ0;A0A1L1RKH8;A0A1L1RNS0;F1NZ78;A0A1D5PSH6	42	82.9	47.332	0	323.31	632820000000	4114
A0A1L1RQQ1	ENSGALG00010028088	apolipoprotein A-I binding protein	APOA1BP	25.2023	25.3299	25.1603	22.3871	21.876	24.8457	23.6085	24.76	25.5404	25.0827	25.6192	24.9167	24.7994	24.5859	24.9749	24.7898	0.102841	0.240021	0.812484	A0A1L1RQQ1	10	66.2	25.939	0	296.98	9841200000	345
A0A1L1RR71	ENSGALG00010001692	aldehyde dehydrogenase 18 family member A1	ALDH18A1	22.9793	22.6649	22.9695	22.9302	23.2846	23.0771	23.495	22.9277	23.1209	22.2419	23.3347	23.3558	22.9549	22.7596	23.5924	23.2738	0.831369	0.231926	0.620762	A0A1L1RR71;A0A1D5PL38	17	29.9	87.386	0	55.739	2763300000	232
A0A1L1RR91	ENSGALG00000006564	DnaJ heat shock protein family	DNAJB11	24.0606	23.8735	24.1469	23.7011	24.2845	23.2028	24.5419	23.6815	23.4585	23.9903	23.3647	24.1624	24.5362	24.5766	24.1685	24.6762	0.373112	0.086196	0.0735148	A0A1L1RR91;F1NVY5	9	22.9	40.381	0	48.457	4868200000	203
A0A1L1RR94	ENSGALG00000012039	proteasome subunit alpha 3	PSAP	28.4562	28.7888	28.7004	23.6453	28.311	28.8921	28.3829	28.3248	28.9916	29.4509	29.1234	28.6778	29.1747	28.7834	28.4299	29.1647	0.131994	0.492962	0.348116	A0A1L1RR94;E1BSP1;A0A1D5PAE3	20	49.5	57.16	0	323.31	89483000000	709
A0A1L1RRA5	ENSGALG00010014390	secreted protein acidic and cysteine rich	SOD1	27.882	27.9789	27.9021	27.2918	28.3342	27.7307	27.7316	28.2104	28.3095	28.626	29.1535	27.9289	27.6567	27.5961	27.8343	27.4485	0.309926	0.0972756	0.00834407	A0A1L1RRA5;F1N8Q1	9	89	15.689	0	323.31	58973000000	504
A0A1L1RRC3	ENSGALG00000003108	SMG6 nonsense mediated mRNA decay factor	SMARCE1	23.4206	23.2329	23.7388	22.8722	23.0941	23.4102	24.3777	23.5003	22.3108	22.8449	21.9656	23.6306	23.7531	23.9464	23.4574	23.8284	0.359104	0.0203298	0.145725	A0A1L1RRC3;F1NCC9	11	42.2	42.928	0	100.21	3580500000	234
A0A1L1RRM0	ENSGALG00000032732	WASH complex subunit 5	VTA1	22.9573	22.3986	23.0723	23.5609	23.2227	23.6757	23.2414	22.9965	22.5994	22.7851	21.6157	22.9344	23.2694	23.4723	23.2347	23.2873	0.263075	0.0183427	0.208376	A0A1L1RRM0	8	26.3	42.897	0.00046318	33.119	2109200000	134
A0A1L1RRN4	ENSGALG00000034630	peptidylprolyl isomerase like 1	PPIB	27.8088	27.8145	28.0704	27.7132	27.3781	27.5232	27.1582	27.7347	28.0861	27.6653	27.8453	27.9094	28.2308	28.2598	28.0252	28.0114	0.00200088	0.427648	0.0033013	A0A1L1RRN4	20	67.7	24.308	0	303.79	106790000000	1171
A0A1L1RRR1	ENSGALG00010001525	eukaryotic translation elongation factor 1 alpha 1	EEF1A1	30.2399	30.1663	30.1383	29.024	29.4927	29.7666	29.4145	29.9665	30.271	30.2265	30.2896	30.2185	29.9441	29.9531	29.9369	29.7909	0.08248	0.0959901	0.729593	A0A1L1RRR1;A0A1D5P5X9;A0A1I7Q425	29	68.9	51.779	0	323.31	474280000000	2319
A0A1L1RRY6	ENSGALG00000000352	translocase of inner mitochondrial membrane 44	THUMPD3	19.3818	24.6966	22.5651	24.2285	21.3869	22.5213	23.0835	24.1559	22.3484	22.9234	22.7926	22.6712	22.7229	22.9175	22.3353	22.7084	0.913045	0.967444	0.952497	A0A1L1RRY6	12	24.4	54.878	0.00041964	25.724	1387200000	136
A0A1L1RS19	ENSGALG00010011386	cathepsin B	CTSB	26.6926	26.7867	26.9216	25.775	25.4271	26.9923	24.969	26.9674	26.6812	28.0329	26.8368	26.7394	28.2944	27.5253	27.2042	27.6019	0.0116539	0.858063	0.166471	A0A1L1RS19	18	55.6	39.65	0	320.41	50092000000	758
A0A1L1RSB5	ENSGALG00000032468	sorting nexin 17	SNRPF	25.3983	25.9587	25.2696	25.4239	26.4928	25.483	19.5125	25.498	22.2774	24.6979	23.8584	25.1619	25.9462	25.2297	25.4443	25.356	0.880288	0.896906	0.136641	A0A1L1RSB5	6	58.1	9.7251	0	183.93	7107400000	152
A0A1L1RSD2	ENSGALG00000002542	glucuronidase beta	GUSB	25.7182	25.5835	25.2455	22.3056	21.1753	25.1568	23.5478	24.8206	25.9505	25.997	25.7717	25.1587	24.9908	25.3783	25.1651	25.5013	0.0573592	0.247288	0.647741	A0A1L1RSD2	15	31.8	75.906	0	116.17	11162000000	366
A0A1L1RSF4	ENSGALG00000010244	aldo-keto reductase family 1 member A1	AKR1A1	25.508	25.8715	25.4002	23.5433	25.8794	25.921	25.7196	25.3282	26.2332	26.0646	26.1842	25.6674	26.1324	25.6262	25.5299	25.7073	0.107013	0.558822	0.132717	A0A1L1RSF4;A0A1L1RXF9;F1N9F8;A0A1L1RPK9	22	78.3	37.092	0	283.65	25939000000	858
A0A1L1RSG1	ENSGALG00000007205	cytochrome c oxidase subunit 6A1	COX6A1	26.8811	26.5183	26.9839	27.1155	25.3437	26.7433	27.843	27.3075	22.1948	26.867	26.6678	26.8861	27.0147	27.1703	26.7357	27.2201	0.453501	0.325741	0.282019	A0A1L1RSG1	4	58.3	11.815	0.00038956	20.873	18470000000	198
A0A1L1RSI2	ENSGALG00000040465	zinc finger E-box binding homeobox 2	YWHAH	29.2315	29.5879	29.1155	28.0059	29.1698	29.5967	29.099	29.0668	29.9679	29.5452	29.7347	29.0191	29.2022	29.257	29.0738	29.2017	0.22634	0.75158	0.156394	A0A1L1RSI2	25	80.9	28.478	0	323.31	289480000000	1394
A0A1L1RSJ4	ENSGALG00000011309	plexin C1	PLOD2	23.9262	23.9949	23.8793	23.2437	23.2324	22.601	25.2185	22.3309	23.4227	21.9329	24.2765	24.0329	23.2481	23.0029	24.0789	23.5295	0.803355	0.686383	0.61026	A0A1L1RSJ4;A0A1D5P079;F1NXB0	21	36.6	87.01	0	112.36	4177200000	266
A0A1L1RSJ8	ENSGALG00000008939	far upstream element binding protein 1	FUBP1	25.4196	25.1133	25.5287	25.8659	25.7894	25.3767	25.553	25.3871	25.3912	25.1622	24.8549	25.2115	25.0017	25.2474	25.2924	25.2082	0.0114996	0.735952	0.957454	A0A1L1RSJ8;E1BX03;A0A1L1RJU6;A0A1D5P0R0	22	42.9	65.129	0	123.63	22444000000	706
A0A1L1RSP5	ENSGALG00000015200	DAZ associated protein 1	DAZAP1	24.848	24.7487	25.019	22.4612	24.1257	24.9014	24.0339	24.5544	21.2831	24.765	24.2706	24.9127	23.9137	24.9318	24.8116	25.1612	0.886254	0.366688	0.501356	A0A1L1RSP5;Q5ZM92;F1NTG9	9	35.2	40.699	0	153.71	7122100000	181
A0A1L1RT07	ENSGALG00000043828	hexosaminidase subunit alpha	HEXA	25.1951	24.62	25.3439	20.7396	24.0092	24.6586	22.9239	25.5789	25.2702	24.7248	25.4253	25.0728	25.0671	25.4288	25.3226	25.323	0.108792	0.704551	0.901716	A0A1L1RT07	18	39.6	70.601	0	162.4	11368000000	425
A0A1L1RT49	ENSGALG00010027592	microtubule associated protein 1S	MAGOH	24.4713	24.5379	24.4624	23.2292	24.5263	24.4153	23.1936	23.9889	24.9032	24.5845	24.3315	24.6091	24.2439	24.2295	24.0336	24.1301	0.241969	0.21778	0.517331	A0A1L1RT49	10	64.3	17.96	0	54.944	5927800000	312
A0A1L1RTG4	ENSGALG00000045045	GDP-D-glucose phosphorylase 1	GDPGP1	22.8269	22.9132	22.161	21.8396	24.6148	22.993	21.9541	22.3392	22.4774	23.4072	22.7143	22.1494	22.32	22.3025	22.0279	22.5908	0.568586	0.820606	0.217639	A0A1L1RTG4	5	20.3	57.33	0.00041806	25.422	798670000	102
A0A1L1RTK2	ENSGALG00000002563	tropomyosin 4	TOR1B	22.7076	22.5382	22.9155	23.8991	22.398	23.0731	24.4391	22.1699	23.7611	22.8168	22.3021	22.6554	22.9304	23.1937	22.4318	23.204	0.766274	0.93146	0.942494	A0A1L1RTK2	5	15.4	44.748	0.00032637	12.701	913650000	89
A0A1L1RTK9	ENSGALG00000045352	eukaryotic translation initiation factor 4B	EIF4B	24.5846	24.5651	24.5824	24.0457	24.7027	24.226	24.6405	24.2809	24.8351	24.6662	24.356	24.5281	24.0176	24.009	23.9099	24.2469	0.250105	0.0317015	0.0234273	A0A1L1RTK9	19	26.6	97.948	0	273.56	9671300000	465
A0A1L1RTN0	ENSGALG00010022623	DNA topoisomerase I	TNS1	24.9079	23.5299	25.1361	24.3095	23.6586	23.9877	23.4342	24.9698	24.948	24.0694	22.4781	24.683	24.3103	24.1334	25.3072	24.3786	0.907333	0.970786	0.252559	A0A1L1RTN0;A0A1L1RRE9	33	33.9	185.98	0	99.953	7524700000	395
A0A1L1RTR9	ENSGALG00000006782	mitochondrial ribosomal protein L46	MRPL12	25.2872	25.3649	25.4452	26.2451	24.1757	25.4558	25.5658	25.6823	23.2703	25.1294	25.5377	25.4142	25.3327	25.3445	25.2484	25.6189	0.407803	0.792334	0.202475	A0A1L1RTR9	5	40.7	20.471	0	192.5	7646100000	175
A0A1L1RU24	ENSGALG00000037946	RNA binding motif protein 4B	LOC419429	23.4604	23.1586	23.6107	26.1654	24.9416	25.2908	25.061	24.646	22.3033	23.1365	22.5838	23.4977	23.5971	24.5195	23.9939	23.9465	0.015953	0.023806	0.756428	A0A1L1RU24;A0A1D5P4D3;A0A3Q2UK93	16	31.6	68.041	0	157.28	4932700000	218
A0A1L1RU52			TPM1	25.0178	25.1348	24.9439	26.1138	20.4286	25.6456	25.3801	25.296	25.3666	25.2308	24.7207	24.9509	25.1138	25.407	24.7939	25.2015	0.596672	0.433257	0.382789	A0A1L1RU52	27	73	28.753	0	59.934	7411800000	210
A0A1L1RUB9	ENSGALG00010003187	ras homolog family member G	RFC4	23.9528	23.9406	23.8089	23.6446	22.0181	23.853	24.2536	23.7454	24.7411	23.4986	21.6889	23.6835	23.5005	23.7794	23.4472	24.1276	0.823398	0.944423	0.424541	A0A1L1RUB9	7	25.7	39.722	0	148.1	2960700000	120
A0A1L1RUE7	ENSGALG00000050267	calumenin-like	LOC107049719	25.8207	25.0768	25.7031	23.3295	23.3571	25.3263	23.6222	24.614	24.1576	25.8644	26.0094	25.4799	25.2926	24.4393	25.5586	24.5275	0.232235	0.211053	0.717813	A0A1L1RUE7	3	21.6	21.314	0	323.31	5600300000	98
A0A1L1RUM8	ENSGALG00000044661	cathepsin G	CTSG	26.0883	26.0281	26.0637	25.29	24.2836	23.9537	24.7235	24.6432	27.0532	26.9197	27.6443	26.5036	22.4862	24.0231	25.5692	25.5676	0.176919	0.000311571	0.18424	A0A1L1RUM8	8	42.3	27.082	0	204.17	15445000000	489
A0A1L1RUT1	ENSGALG00000005357	coatomer protein complex subunit beta 2	COPB2	25.6708	25.5372	25.6207	25.2085	26.1595	25.7361	26.1984	25.5616	25.558	25.3139	24.833	25.718	25.8533	25.7274	25.8166	25.7223	0.310884	0.0101102	0.943864	A0A1L1RUT1	38	52.5	103.14	0	323.31	30156000000	969
A0A1L1RUU9	ENSGALG00010014080	myosin IB	MYL12B	28.6367	28.6341	28.6441	27.2807	28.2867	28.5842	28.436	28.845	28.2847	28.294	27.3152	28.842	28.9303	28.7577	29.0341	28.9062	0.608327	0.0696997	0.336247	A0A1L1RUU9;A0A1L1RM08	14	83.7	19.883	0	323.31	138390000000	899
A0A1L1RUW5	ENSGALG00010029323	nucleolar protein 11	NMI	23.9002	23.118	23.9023	23.5129	23.2476	25.0349	23.723	23.8682	24.0449	23.9476	22.7755	23.2333	25.3589	25.2521	24.1201	24.7505	0.204567	0.0127614	0.113621	A0A1L1RUW5;E1C8E8	14	46.2	42.97	0	226.75	6593900000	229
A0A1L1RUZ3	ENSGALG00010027419	polypyrimidine tract binding protein 1	PSME3	24.2703	24.0733	24.0786	24.6625	24.3553	24.4772	24.4332	23.6837	24.4042	24.2155	24.3391	24.3342	24.2037	23.9929	23.7353	24.0619	0.47772	0.184829	0.275987	A0A1L1RUZ3	7	17.3	46.548	0	90.784	5167000000	191
A0A1L1RV17	ENSGALG00000013352	splicing factor 3b subunit 4	SETD3	22.4077	22.4081	22.4614	24.7412	24.1271	22.5193	23.1309	22.1486	23.5708	22.1154	22.4488	22.3717	22.7772	22.5523	22.2511	22.4703	0.309997	0.866583	0.911338	A0A1L1RV17;A0A1D5PBS7	7	15.8	69.379	0.00035063	15.503	973830000	114
A0A1L1RV25	ENSGALG00000042254	nucleolar RNA helicase 2-like	LOC416755	23.2289	22.9518	23.296	25.3438	22.9364	23.3776	22.5003	21.8775	22.2165	23.1159	22.7472	23.0109	23.3939	23.6258	23.0112	23.0612	0.635664	0.451825	0.044714	A0A1L1RV25	19	29.3	115.18	0	91.631	3687300000	311
A0A1L1RV30	ENSGALG00010022642	SEC13 homolog, nuclear pore and COPII coat complex component	SDF2L1	22.8512	22.2053	22.6002	24.5205	22.9734	22.7513	23.4381	23.8148	23.8224	21.6639	25.6169	22.8712	22.591	23.0268	22.8805	22.8945	0.958974	0.667245	0.419036	A0A1L1RV30	5	40.6	21.229	0.00033467	13.668	1438200000	108
A0A1L1RV80	ENSGALG00000031216	flotillin 2	FLOT2	24.2647	24.2346	24.3859	23.1065	23.5806	23.9869	23.117	23.902	21.8314	23.5324	23.2126	23.8312	23.8652	23.8214	24.0633	23.6953	0.258108	0.490632	0.076838	A0A1L1RV80;A0A1D5PCD1;Q5ZHQ3	18	51.6	47.142	0	90.743	6840600000	443
A0A1L1RVM1	ENSGALG00010003024	SGT1 homolog, MIS12 kinetochore complex assembly cochaperone	STX8	22.0078	22.8723	22.7573	24.7231	22.9825	23.0912	24.8179	22.5061	24.6208	22.7422	22.5992	22.317	22.75	23.185	22.6217	23.0137	0.620208	0.931667	0.650042	A0A1L1RVM1;F1P0S2;A0A1D5PGL9	7	50.2	26.569	0.00036887	17.925	1043500000	85
A0A1L1RVP3	ENSGALG00010029657	coiled-coil-helix-coiled-coil-helix domain containing 2	CHCHD2	23.7377	21.2539	22.5111	23.1207	22.4612	23.2646	24.8753	22.9868	25.159	23.5974	23.4486	22.6575	22.7343	22.217	23.2113	22.885	0.656741	0.823408	0.0940035	A0A1L1RVP3	3	29.1	15.248	0.00037893	19.162	811950000	61
A0A1L1RVU7	ENSGALG00000013018	TP53RK binding protein	TPM3	25.5768	22.8739	25.329	22.4741	25.786	25.1979	25.0933	25.3993	25.2207	24.9792	24.86	25.5055	26.0853	25.467	26.1273	25.2658	0.119656	0.0478141	0.425986	A0A1L1RVU7;A0A1L1RJZ6	33	72.6	29.022	0.00031817	11.786	6799900000	137
A0A1L1RVW9	ENSGALG00000009433	BCL2 associated athanogene 3	BAG3	22.9627	22.8039	22.8783	21.4025	23.1324	21.834	21.5951	22.3266	22.4458	23.1153	21.1876	22.6126	21.2571	22.1597	22.8441	25.4471	0.63945	0.793695	0.445078	A0A1L1RVW9;F1NY41	6	17.8	47.07	0.00033944	14.241	497410000	59
A0A1L1RVY5	ENSGALG00010021887	nuclear transport factor 2	NUP54	22.5401	22.0844	22.9066	23.6082	24.1164	22.6702	24.1774	22.0398	23.4439	18.3383	23.9427	24.0543	22.7086	23.0568	22.5908	23.0873	0.638505	0.571087	0.974181	A0A1L1RVY5;F1NZ34	11	33.6	55.228	0.00040404	23.362	1490100000	137
A0A1L1RW02	ENSGALG00010021095	5'-nucleotidase, cytosolic II	NRP1	24.9356	24.7866	24.8868	24.3266	24.8639	24.4311	24.9839	25.1599	24.6091	24.7935	24.6084	24.6623	24.0526	24.5942	25.1212	24.4757	0.257123	0.953005	0.461115	A0A1L1RW02	27	48.4	102.51	0	144.4	18742000000	787
A0A1L1RW70	ENSGALG00000006118	zinc finger CCCH-type containing 18	YTHDF3	22.0616	22.2948	22.0231	22.3532	22.7372	20.9592	23.8347	21.975	19.169	22.6686	21.8928	22.2234	21.406	21.6291	21.8351	23.8908	0.459304	0.452276	0.666887	A0A1L1RW70;Q5ZLM1;A0A1D5NU17	6	10	62.117	0.00028777	8.45	609000000	86
A0A1L1RWF6	ENSGALG00010024510	calponin 3	CNN3	26.0327	26.2381	26.4762	25.4283	24.6014	23.6571	24.7221	25.928	25.9752	25.6723	25.7921	26.1324	26.261	22.9168	26.4808	26.0521	0.589959	0.0978639	0.407947	A0A1L1RWF6	8	38.7	36.61	0	295.66	12370000000	174
A0A1L1RWG9	ENSGALG00010022979	laminin subunit alpha 5	KRT24	25.7628	23.0183	26.6113	27.0928	26.9953	23.7112	26.8124	25.5127	25.4326	23.746	25.3458	26.6022	26.4206	26.4595	23.4191	21.4375	0.374463	0.700331	0.595247	A0A1L1RWG9	26	58.4	46.038	0	323.31	13126000000	337
A0A1L1RWJ7	ENSGALG00000004293	plasminogen	PLAA	23.1773	22.6189	23.3656	21.7183	22.3928	23.7083	23.24	23.463	22.4999	23.8806	23.2386	23.563	22.4922	23.5684	23.4923	23.8482	0.270461	0.409823	0.509674	A0A1L1RWJ7;A0A1D5NTN7	23	43.8	87.25	0	123.36	3882800000	356
A0A1L1RWM3	ENSGALG00000039775	SHC adaptor protein 1	SH3BGRL3	26.1432	26.3209	26.0076	24.1992	25.281	26.5198	25.0961	26.3782	26.5055	26.6213	26.5446	26.1362	26.3393	26.3206	26.1738	26.3035	0.0689621	0.979386	0.619761	A0A1L1RWM3;A0A1D5PXA6	7	72	10.463	0	173.45	20958000000	427
A0A1L1RWX8	ENSGALG00010017601	vaccinia related kinase 3	VPS35	25.8654	25.981	25.9032	21.7049	24.866	25.921	24.2602	25.7182	25.7067	26.0568	25.5301	25.8251	25.8667	25.8301	25.7369	25.818	0.197605	0.754332	0.798369	A0A1L1RWX8;F1NVF0	37	52	91.74	0	323.31	29853000000	928
A0A1L1RX26	ENSGALG00010010303	eukaryotic translation termination factor 1	ETF1	24.4432	24.3529	24.2592	23.9938	24.6965	24.3871	24.7468	24.183	23.72	24.3901	23.7152	24.4728	24.7007	24.5539	24.1026	24.5272	0.468686	0.0509104	0.606618	A0A1L1RX26	18	52.6	49.03	0	108	7796800000	369
A0A1L1RX65	ENSGALG00000037401	isocitrate dehydrogenase 3	IDH3A	25.8502	26.1903	26.0451	22.8223	26.011	26.1604	25.1541	25.9418	26.6461	26.2211	26.3362	25.7901	26.1363	25.6986	25.8316	25.774	0.239131	0.818531	0.277377	A0A1L1RX65	15	41.5	39.79	0	323.31	19650000000	371
A0A1L1RX77	ENSGALG00010013345	decorin	DCN	25.5545	24.1219	25.9927	26.8057	27.0035	24.6644	27.034	25.7769	25.455	23.2046	24.5266	25.9857	26.0829	24.441	27.4842	25.7502	0.411753	0.188917	0.595176	A0A1L1RX77	17	54.1	39.627	0	323.31	21794000000	638
A0A1L1RXA3	ENSGALG00010019985	uridine monophosphate synthetase	UCHL3	26.4084	26.605	26.3487	25.6041	26.9652	27.0423	27.057	26.4667	26.7339	27.0113	27.2697	26.6595	26.5843	26.4846	26.5067	26.9498	0.201007	0.282425	0.0121057	A0A1L1RXA3	13	80	26.288	0	247.2	29425000000	476
A0A1L1RXF5	ENSGALG00000017715	tubulointerstitial nephritis antigen like 1	TIAL1	24.9647	24.5241	25.0346	24.7693	23.4417	24.9815	24.2042	24.951	24.094	24.4775	23.6263	24.5228	24.9152	25.1931	24.6814	25.1611	0.913785	0.417787	0.0180137	A0A1L1RXF5	10	39.4	41.098	0	48.792	4857000000	174
A0A1L1RXR5	ENSGALG00000003799	ubiquitin specific peptidase 4	UQCRQ	26.0578	25.8448	26.1346	23.538	21.9088	25.9316	23.7362	26.1527	25.4057	25.8126	25.2234	26.2955	26.0758	26.0565	25.8588	26.1664	0.141333	0.623934	0.296076	A0A1L1RXR5	5	70.7	9.6178	0	103.63	10200000000	224
A0A1L1RXT6	ENSGALG00000003307	transmembrane p24 trafficking protein 2	TLN2	24.6105	24.2075	24.9449	24.6439	22.3272	23.766	22.0984	24.3528	23.3557	23.8153	22.6893	24.2782	23.3852	23.3955	24.1521	23.7148	0.445606	0.0749243	0.038702	A0A1L1RXT6	49	31.7	270.26	0	323.31	6829600000	508
A0A1L1RXY9			EFTUD2	25.2398	24.8573	25.3236	24.4678	25.5861	25.2213	25.3046	25.1555	23.4614	24.5365	23.7119	25.0058	25.1406	25.3299	25.1191	25.4243	0.0675286	0.00600669	0.112613	A0A1L1RXY9;A0A1L1RYY6	45	66.7	104.38	0	323.31	28931000000	1152
A0A1L1RXY9	ENSGALG00010021934	elongation factor Tu GTP binding domain containing 2	EFTUD2	29.2557	29.163	29.2282	27.8084	28.2773	29.2925	28.4319	29.5693	28.7534	29.0066	29.1624	29.3727	29.1902	29.2258	29.0528	29.0958	0.371289	0.848518	0.939208	A0A1L1RY04	32	65.6	68.409	0	323.31	413820000000	2849
A0A1L1RY04	ENSGALG00000038801	ATP synthase, H+ transporting, mitochondrial F1 complex, beta polypeptide	ATP5B	24.8732	24.3875	24.9232	22.3705	23.7212	24.7375	24.7204	24.6057	25.0239	24.3594	23.4656	24.4345	24.5527	24.1831	24.3074	24.6718	0.825871	0.581176	0.789859	A0A1L1RY50;A0A1D5P5X7;F1P5P5	9	25.2	65.555	0	148.76	4738000000	176
A0A1L1RY95	ENSGALG00010028081	ubiquilin 4	UBE2N	27.3655	27.3915	27.3636	27.6868	28.1423	27.8353	27.9586	27.418	27.4525	27.1705	27.3764	27.2096	27.5413	27.5813	27.3365	27.5468	0.0270822	0.010477	0.35139	A0A1L1RY95;A0A1D5PNL3;A0A3Q2UEL0	13	56.4	25.414	0	195.52	40415000000	424
A0A1L1RYE4	ENSGALG00000006143	phosphatidylinositol 4-kinase type 2 alpha	PGR2/3	24.959	26.0338	24.5456	22.1142	26.2298	25.0331	26.0846	24.4468	26.255	26.241	26.7153	26.016	23.0771	25.4741	25.197	25.1289	0.307769	0.622588	0.0335507	A0A1L1RYE4	6	38.8	17.282	0	323.31	17683000000	222
A0A1L1RYG0	ENSGALG00010012275	KIAA1429	KCTD12B	25.3524	25.1554	25.4217	25.8113	26.5431	26.0101	26.5866	25.5105	25.4927	25.7242	25.9956	25.5377	25.2651	25.2163	25.5953	25.8676	0.243609	0.154294	0.0198383	A0A1L1RYG0;A0A3Q3AXW0	13	58.5	32.664	0	186.65	15689000000	433
A0A1L1RYK0	ENSGALG00000006753	ATP synthase, H+ transporting, mitochondrial F1 complex, gamma polypeptide 1	ATP5C1	26.0603	26.0898	25.8027	24.7782	25.4633	25.5484	25.2648	26.2532	25.5115	25.8997	26.0726	26.3339	25.8177	25.7031	25.799	25.7596	0.343164	0.581364	0.751726	A0A1L1RYK0;A0A1D5P0U8	13	56.5	32.723	0	266.52	20929000000	499
A0A1L1RYW0	ENSGALG00010001133	eukaryotic translation initiation factor 2A	EIF2A	23.5395	22.5295	23.6788	23.1744	22.9939	24.0168	22.6684	23.3903	22.6255	23.2301	22.9532	23.6026	23.4315	23.9297	23.4512	23.8046	0.581162	0.222406	0.282251	A0A1L1RYW0	20	55.3	64.477	0	126.77	4396600000	249
A0A1L1RZ64	ENSGALG00010014334	3-hydroxy-3-methylglutaryl-CoA synthase 1	HMGCS1	23.2814	24.1393	23.3876	24.5638	22.8747	23.6573	24.6572	24.3922	22.3315	23.4386	24.8695	24.2379	21.2235	23.4619	23.2478	23.2	0.199454	0.350612	0.298703	A0A1L1RZ64;A0A1D5P9U3;F1N9T0	10	30.8	57.668	0	65.161	1169400000	74
A0A1L1RZC3	ENSGALG00010016849	WAS protein family member 2	VSIG10L	24.35	23.9542	22.479	23.9142	23.4952	22.7443	23.6457	22.4123	22.9048	23.3235	21.8889	22.2436	22.5667	22.3335	22.8117	22.8078	0.0277887	0.377132	0.315602	A0A1L1RZC3	4	11.8	48.388	0.00027632	7.3405	435000000	41
A0A1L1RZD1	ENSGALG00010026457	structure specific recognition protein 1	SRSF7L	25.5997	25.9027	25.344	26.9091	26.6071	25.2802	26.4955	26.5465	22.2979	22.3897	24.5745	26.2888	26.3666	26.1812	25.8507	26.414	0.0765371	0.0317258	0.0840969	A0A1L1RZD1;Q5ZMI0;A0A1D5NVD4	7	46.7	15.621	0	65.91	9760500000	149
A0A1L1RZK1	ENSGALG00000010127	glyoxalase I	GLO1	24.7612	24.3972	25.2672	25.6402	23.8258	24.5859	23.7555	24.6843	25.2206	25.2707	25.5116	24.5386	24.7211	24.7137	24.5725	24.6992	0.194619	0.0115728	0.432126	A0A1L1RZK1	12	68.9	20.553	0	82.508	6879900000	226
A0A1L1RZK3	ENSGALG00010006063	KDEL motif containing 1	KANK3	23.5071	23.178	24.0984	22.588	25.6485	22.7419	24.8394	24.0073	25.2119	23.1592	22.5863	23.3151	22.575	22.8001	23.8814	22.5131	0.254824	0.727382	0.121219	A0A1L1RZK3;R4GFK2;E1BVV2	11	17.9	105.99	0	111.69	2526800000	219
A0A1L1RZR1	ENSGALG00010023057	platelet activating factor acetylhydrolase 1b catalytic subunit 2	P4HA1	23.8258	23.8318	23.416	24.5123	23.0925	22.9681	21.184	22.9359	23.1471	23.0839	24.0218	23.8801	23.6052	23.2048	23.4963	23.101	0.45632	0.0207715	0.0650332	A0A1L1RZR1;E1BY52;A0A1D5P4R2	15	36	61.044	0	68.872	2344100000	157
A0A1L1RZS5	ENSGALG00000015787	RNA guanylyltransferase and 5'-phosphatase	RIDA	24.2797	24.199	24.287	23.9191	23.7894	23.9115	23.3523	25.8292	24.4911	24.4863	26.0883	25.209	23.2397	23.4008	23.6031	23.8623	0.772247	0.0504881	0.0389592	A0A1L1RZS5;A0A3Q2UGT8	7	56.8	14.821	0	122.07	5459100000	225
A0A1L1RZU5	ENSGALG00000015549	GrpE like 1, mitochondrial	GRPEL1	22.6943	23.0592	23.4009	25.7375	23.6472	24.0518	23.9201	23.3166	23.7313	23.4878	23.9383	23.7591	24.0425	23.4366	23.487	23.7664	0.951915	0.962211	0.938769	A0A1L1RZU5	5	35	26.527	0.00037272	18.368	1872500000	104
A0A1L1RZU7	ENSGALG00000040373	exosome component 2	EXOSC2	22.8412	22.9676	22.7711	24.2685	25.558	23.0873	24.8693	22.5318	23.0792	22.865	22.4196	22.6916	22.6513	23.0476	22.6456	23.0844	0.0746431	0.298092	0.406565	A0A1L1RZU7	5	26.9	32.437	0	54.957	1132200000	94
A0A1L1RZW1	ENSGALG00010025557	VPS29 retromer complex component	VDAC3	24.6425	24.4402	24.6517	25.0513	25.1916	24.3359	25.2456	24.6845	23.1406	24.3215	24.1273	24.4927	24.7976	24.7533	24.9258	24.7644	0.0898273	0.0322852	0.142036	A0A1L1RZW1;A0A1L1RKA6	11	51.9	30.403	0	144.14	12589000000	408
A0A1L1S091	ENSGALG00000006543	phosphofructokinase, liver type	PEBP1	27.6993	27.7587	27.6345	25.3362	27.7612	27.7779	27.6418	27.8552	28.2538	28.0582	28.4138	27.6044	27.2746	27.4648	27.6232	27.6764	0.267493	0.901369	0.0734784	A0A1L1S091	16	80.5	20.729	0	323.31	73610000000	827
A0A1L1S0C5			SNX1	24.5355	24.2996	24.477	24.6283	25.2334	24.6248	25.2742	24.5221	23.2321	24.0813	24.223	24.4383	24.5736	24.7208	24.6046	24.3538	0.0314733	0.0136695	0.69069	A0A1L1S0C5	23	47.7	58.092	0	182.69	11147000000	520
A0A1L1S0D5	ENSGALG00000009570	ATPase H+ transporting V1 subunit D	ATP6V1D	23.6436	23.4546	23.0571	24.1817	23.3061	24.4745	23.3572	23.4409	24.0655	23.4629	24.8701	22.9635	24.558	24.1552	23.6043	23.7364	0.309612	0.698971	0.851627	A0A1L1S0D5;E1BT00	8	42.5	28.236	0	81.219	2884900000	153
A0A1L1S0D8	ENSGALG00000031741	protein tyrosine kinase 2	PTBP1	27.2817	27.2148	27.4177	25.686	26.5201	27.4437	26.8316	27.3853	27.1923	27.0896	26.7323	27.3231	27.1829	27.4267	27.2437	27.2318	0.41299	0.50556	0.932537	A0A1L1S0D8;F1P5K0;A0A1D5PRK6	23	63.7	59.898	0	323.31	72820000000	1075
A0A1L1S0P1	ENSGALG00010021027	phospholipase A2 group IVA	PIT54	27.507	27.2904	27.5403	26.5878	26.7846	26.6167	27.1486	27.4418	27.9388	28.6021	29.3934	28.0308	27.7733	27.7945	27.6782	27.2367	0.00150929	0.0337475	0.191895	A0A1L1S0P1	23	58.5	50.847	0	323.31	101440000000	879
A0A1L1S0Q5	ENSGALG00000000150	ribosomal protein L9	RPL37A	24.8525	22.2703	24.7781	23.6272	24.2261	23.9266	24.4905	24.2252	22.8361	24.4337	24.0717	24.8627	24.4343	24.1862	24.6388	24.8722	0.540508	0.309295	0.851972	A0A1L1S0Q5	3	17.7	19.6	0.00049702	38.686	2640600000	134
A0A1L1S0X5	ENSGALG00010020685	ribosomal protein L6	RPL34	25.3221	24.9923	25.0953	24.4433	23.0098	22.7114	22.5715	25.1526	23.5001	24.4598	24.4151	22.6205	26.2553	25.4264	24.9807	25.409	0.269123	0.840662	0.00135652	A0A1L1S0X5	2	12.8	13.306	0.00027248	6.9832	6639900000	143
A0A1L1S0X6	ENSGALG00000045676	negative elongation factor complex member E	NECAP2	25.0091	24.9727	24.9215	21.8698	25.686	25.6085	25.6218	25.2684	20.7118	24.6999	24.0133	24.929	25.5711	25.9056	25.1439	25.3625	0.61309	0.0239492	0.668255	A0A1L1S0X6;F1NN78	7	49.2	28.877	0	213.5	7877400000	164
A0A2Z5EM90	ENSGALG00000041618	zinc finger protein 777	LOC415664	23.4701	23.4944	23.6285	22.7501	21.4524	23.529	21.7478	23.7851	22.0234	23.5614	23.9631	23.1657	23.4311	23.1415	23.19	23.49	0.502108	0.466929	0.290769	A0A2Z5EM90;F1NGR3;A0A1D5P9X5	12	71.5	27.434	0	51.444	2012400000	124
A0A3Q2TRY2	ENSGALG00000011251	TBC1 domain family member 5	TAOK3	25.9114	25.3415	22.2608	21.2958	23.6085	23.2184	24.4803	23.3479	20.969	23.4633	22.5677	22.5742	23.0171	23.1097	22.9561	22.8959	0.148289	0.668145	0.626282	A0A3Q2TRY2;F1N9U1	9	14.9	105.38	0.00041894	25.542	1465600000	117
A0A3Q2TRY3	ENSGALG00010012436	complement factor H	CFH	23.1752	23.2567	23.7161	21.5597	23.3203	22.7689	23.1482	23.8753	23.3709	23.0472	23.2904	23.1921	24.2559	24.9445	24.3969	24.3112	0.0188795	0.01322	0.128698	A0A3Q2TRY3;A0A3Q3AK26;E1C7P4;A0A3Q2TXN4;A0A3Q3AX54	25	30.1	147.86	0	100.71	3892800000	253
A0A3Q2TS12	ENSGALG00000015612	LDL receptor related protein associated protein 1	LOC776067	23.0799	22.5925	23.45	23.5665	21.5005	22.8994	22.5941	23.5714	23.0578	22.4335	22.0682	22.734	22.2732	22.7485	23.7591	23.1821	0.692479	0.856721	0.149467	A0A3Q2TS12;A0A1L1RLU5;A0A3Q2U8L2;A0A3Q2U120;A0A1L1RLF5	28	24	187.94	0	102.25	2327200000	250
A0A3Q2TS15	Uncharacterized protein	Uncharacterized protein	Uncharacterized protein	25.1185	20.6125	24.946	24.5096	24.7536	25.7334	24.6588	24.9394	21.7057	25.3006	24.7316	25.2691	24.6416	25.1781	24.5858	24.7933	0.87025	0.229243	0.637353	A0A3Q2TS15	5	1.1	673.18	0.00025981	5.7937	4559000000	84
A0A3Q2TSE9	ENSGALG00010024787	seryl-tRNA synthetase 1	SAG	23.1879	22.9146	22.8964	24.2473	22.2577	22.7916	22.9251	22.7442	24.3055	22.5193	23.6326	22.4263	22.7486	23.0391	23.0463	22.8759	0.790256	0.135257	0.56894	A0A3Q2TSE9;A0A3Q2UBD3;A0A3Q2U492;A0A3Q2TUV7	6	24.6	45.732	0.00032895	13.021	1395200000	95
A0A3Q2TSK1	ENSGALG00010019934	triokinase and FMN cyclase	TIMM50	23.5293	23.4558	23.3628	22.8928	21.2369	23.3013	21.6453	23.5407	23.1222	23.3324	22.9117	23.577	23.5613	23.7466	23.3831	23.7153	0.102194	0.423456	0.0675243	A0A3Q2TSK1	7	27	26.284	0	52.011	2561600000	137
A0A3Q2TSS2	ENSGALG00000001717	solute carrier family 16 member 1	SKAP2	22.9507	22.97	23.0437	24.224	23.7311	24.3099	26.3683	23.3286	22.6291	23.7654	22.4243	23.5635	24.8478	24.1275	23.1399	23.9767	0.502462	0.0381468	0.816826	A0A3Q2TSS2;A0A1D5PJV7;A0A3Q2TY01	11	35.4	38.582	0	125.29	3075400000	142
A0A3Q2TSX5	ENSGALG00000046826	Glycogen [starch] synthase	LOC101749377	25.9891	25.4745	26.2401	23.8381	26.026	25.9809	25.6078	25.9217	25.5801	25.4765	25.3441	26.0084	25.7148	26.0261	25.9936	26.0414	0.637172	0.167389	0.788326	A0A3Q2TSX5;A0A1L1RMH8	17	58.2	56.307	0	323.31	25606000000	560
A0A3Q2TTG3	ENSGALG00010001066	solute carrier family 33 member 1	SLC25A24	24.3819	24.0198	24.4422	23.3659	23.6821	24.4056	24.2276	24.4283	24.6968	23.5703	23.3973	23.9472	24.0615	24.4473	24.6557	24.2956	0.946968	0.197073	0.465567	A0A3Q2TTG3;E1BW83;A0A3Q2UJU4	16	46.3	52.529	0	153.8	5372700000	255
A0A3Q2TTX4	ENSGALG00010027210	GTPase, IMAP family member 8	GIMAP8	23.6389	21.7311	23.7741	25.98	23.3255	24.1339	23.465	23.0869	23.9421	22.7135	21.6528	25.2438	22.2239	21.7634	21.2482	21.4942	0.0909334	0.125399	0.258825	A0A3Q2TTX4;A0A1D5P9D1;A0A1L1RYR2;A0A1L1RYJ2	12	27.5	82.894	0	58.73	730190000	52
A0A3Q2TU19	ENSGALG00010029571	eosinophil peroxidase	EPX	23.6452	24.3126	24.5346	24.4495	24.6989	22.3227	24.4142	23.9633	24.8461	25.1512	25.2871	22.7306	23.5787	25.2757	24.3751	25.1392	0.290125	0.750385	0.613091	A0A3Q2TU19;A0A1D5P7W1	27	43	82.648	0	314.74	11405000000	412
A0A3Q2TU20	ENSGALG00000002929	thyroid hormone receptor interactor 12	TRAPPC3	22.7585	25.1041	23.0821	24.771	22.7143	24.2751	22.7805	23.9409	23.7765	22.4812	23.7502	20.23	23.2818	23.5159	22.9485	23.0019	0.170392	0.910807	0.326726	A0A3Q2TU20	6	35.2	22.201	0.00030075	9.6998	1276600000	67
A0A3Q2TUG2			Ecm29	22.5433	22.7191	22.8387	22.6561	22.6328	22.9473	22.9893	22.1342	21.421	22.5972	22.3704	23.3756	22.6676	22.7363	22.8143	22.958	0.780645	0.471352	0.438013	A0A3Q2TUG2;F1NCU5	30	26.2	204.43	0	133.04	2728800000	292
A0A3Q2TUH0	ENSGALG00010024558	prefoldin subunit 5	PDXK	25.2641	25.1633	25.4768	22.4548	24.496	26.3139	24.865	25.093	25.5558	26.1705	26.3894	25.6334	27.1548	25.8844	25.3287	25.4005	0.0457048	0.531025	0.537506	A0A3Q2TUH0;A0A1D5PVA2	19	78.3	34.958	0	323.31	27440000000	660
A0A3Q2TUW7	ENSGALG00010021807	cell division cycle 42	CDC42	26.5976	26.6831	26.5795	25.8033	26.0647	26.709	26.1525	26.3205	27.1227	26.8315	26.555	26.4878	26.4824	26.2685	26.4396	26.6188	0.137678	0.203147	0.529986	A0A3Q2TUW7;A0A1D5PD33	9	57.7	21.703	0	243.39	36337000000	696
A0A3Q2TV38			FLNA	27.462	27.4573	27.5692	24.6847	27.2864	26.5121	27.3399	27.3338	27.4871	27.2425	27.3365	27.1836	26.4998	26.5058	27.898	26.9113	0.667323	0.967042	0.412616	A0A3Q2TV38;A0A3Q2TYY9	18	57.5	43.293	0	323.31	48236000000	803
A0A3Q2TVA4	ENSGALG00000054753	ubiquitin-like modifier-activating enzyme 1	LOC107050351	23.1697	23.1378	24.6641	24.7002	22.9056	23.4448	23.7902	23.8206	23.3191	22.674	23.1468	23.9803	22.8855	23.5372	22.624	23.6187	0.141103	0.392615	0.616408	A0A3Q2TVA4;A0A3Q2TTE3	4	35.3	35.176	0	58.659	1367700000	84
A0A3Q2TVA9	ENSGALG00000040832	complement factor D	CFD	25.8469	25.4926	26.0073	24.6057	25.6338	25.4691	25.6892	26.074	26.0052	25.8992	26.3131	25.7205	26.5037	26.4708	26.3364	25.8265	0.0190498	0.203847	0.858739	A0A3Q2TVA9;A0A1D5NTE9;A0A3Q2U7P5	14	40	49.504	0	163.64	21944000000	508
A0A3Q2TVK1	ENSGALG00000001688	septin 5	SELENOM	22.5708	25.7838	23.4461	21.3525	24.12	23.0049	24.3098	21.3992	22.5781	24.2037	22.5037	23.4784	24.0269	22.1946	23.7791	23.0709	0.976939	0.998199	0.905056	A0A3Q2TVK1	3	29.6	16.946	0	105.69	802540000	67
A0A3Q2TVT5	ENSGALG00000030081	src kinase associated phosphoprotein 2	SH3GLB2	24.8955	23.2329	22.9259	20.9396	22.9616	23.8843	23.8376	23.7005	23.0843	21.1904	22.2742	23.1407	24.0219	23.8841	23.0792	23.7812	0.632044	0.0804796	0.505197	A0A3Q2TVT5	8	29.4	45.334	0.00050251	39.772	1590600000	87
A0A3Q2TVX8			UFC1	24.9096	24.8722	24.6263	23.541	25.1123	25.4599	23.4403	24.8245	24.5296	25.198	24.9643	24.8338	24.9923	25.4876	24.8045	24.8191	0.248996	0.543933	0.89704	A0A3Q2TVX8;A0A3Q2UDR4	5	30.2	24.32	0.00053135	45.291	4737900000	177
A0A3Q2TVY3	ENSGALG00010022275	voltage dependent anion channel 2	VAT1	25.6416	25.7788	25.5964	21.6399	25.4937	25.2857	24.6189	25.3266	25.5686	25.304	25.3382	25.3335	25.4259	25.2402	25.7716	25.1073	0.389872	0.627625	0.62784	A0A3Q2TVY3;A0A3Q2UAT9;A0A3Q3AXP4;F1NBS9;A0A3Q2TY82	20	57.5	42.453	0	156.94	14252000000	518
A0A3Q2TVZ0	ENSGALG00000035417	transcription elongation factor B subunit 1	TBCE	23.0251	22.7987	22.0965	23.1774	21.6735	24.3631	24.9404	23.3979	22.8668	22.8213	23.0547	23.6134	23.5696	23.3411	22.9936	23.5417	0.91835	0.190385	0.500195	A0A3Q2TVZ0;F1NVX8	7	22.9	54.392	0	110.97	1404800000	73
A0A3Q2TW17			k2	23.3823	23.3665	23.693	23.169	24.611	24.6104	24.449	24.1046	24.0011	23.1084	23.62	23.9051	24.6545	24.5182	24.2372	24.7953	0.223857	1.83942e-05	0.609964	A0A3Q2TW17	6	39.7	21.968	0.00039984	22.446	4060900000	158
A0A3Q2TW68	ENSGALG00010027923	adenosine monophosphate deaminase 2	AMPD2	21.5963	21.0085	22.6796	22.1628	22.7264	24.3594	26.0413	22.8924	23.5135	25.2451	23.5774	22.7162	22.8015	22.6969	22.6878	22.6933	0.550902	0.294858	0.00802537	A0A3Q2TW68;A0A3Q3AXW9;A0A1D5P970	7	11.7	101.83	0.00030921	10.702	656600000	58
A0A3Q2TWD9	ENSGALG00010016384	GNAS complex locus	GNAS	23.8669	23.9699	24.1309	24.8611	23.8977	24.0346	24.0741	23.9218	24.5577	23.8849	23.8705	23.7181	23.3762	23.6649	24.0246	23.7229	0.160756	0.124099	0.796397	A0A3Q2TWD9;A0A1D5PDG4	13	40.5	48.466	0.00043783	29.134	2790300000	175
A0A3Q2TWE1	ENSGALG00000039830	DExH-box helicase 30	DHX30	22.1123	20.8146	22.0089	24.154	23.3858	22.4617	23.9836	22.0442	23.3923	21.9295	22.7786	22.0742	22.0703	22.2029	22.7251	22.1408	0.654555	0.635583	0.309318	A0A3Q2TWE1;A0A3Q2UCW3;A0A1D5PIN7;A0A3Q2U0G0;A0A3Q2TSG4	10	11	131.92	0.00047529	35.398	856890000	127
A0A3Q2TWF2	ENSGALG00000039299	LIM and SH3 protein 1	LAMTOR1	21.6547	24.3356	23.1637	24.7759	25.652	22.9612	24.2685	23.5306	24.7154	22.3938	23.5686	22.9458	22.7384	23.1681	22.9533	23.3185	0.298119	0.807994	0.365351	A0A3Q2TWF2	6	64.6	17.687	0.00049407	38.328	1584200000	105
A0A3Q2TWG2	TU22_RS16465	TU22_RS16465	TU22_RS16465	24.3191	24.0694	24.1295	22.7939	24.1073	24.1878	24.5656	24.028	23.2278	23.7559	22.6495	24.2455	23.9482	23.9366	23.8459	24.209	0.265365	0.0996824	0.816312	A0A3Q2TWG2	15	38.1	59.205	0	322.61	7197700000	370
A0A3Q2TWH1	ENSGALG00010018533	prenylcysteine oxidase 1	PCCA	22.7055	22.7344	22.3896	20.1074	23.2036	22.9814	23.1337	22.045	23.2566	22.3263	23.3566	23.0777	22.5463	22.4875	22.5714	22.4719	0.354105	0.617268	0.0888028	A0A3Q2TWH1;A0A3Q2TX81;F1P0M2	21	35.3	73.878	0.00044703	30.639	1558600000	168
A0A3Q2TWJ0	ENSGALG00000028979	fructosamine 3 kinase related protein	FN3KRP	23.2666	22.7245	23.4266	24.1547	21.7662	23.3554	22.6949	22.8144	22.3336	22.7828	26.441	22.4481	22.823	23.7211	22.6787	23.2018	0.623281	0.326117	0.76334	A0A3Q2TWJ0;R4GG02	5	29.6	31.577	0.00045065	31.258	1136400000	76
A0A3Q2TWN1	ENSGALG00000052199	small nuclear ribonucleoprotein D2 polypeptide	SMPDL3A	24.7088	24.0234	21.5738	24.9506	23.7231	22.8053	24.6379	23.202	23.6639	21.7934	24.2053	23.3644	23.0578	18.9602	21.5558	23.182	0.106279	0.228051	0.358355	A0A3Q2TWN1	4	15	53.569	0.00038285	19.738	823780000	45
A0A3Q2TWP3	Uncharacterized protein	Uncharacterized protein	Uncharacterized protein	21.8601	24.2534	24.261	21.7653	22.273	24.9605	24.1068	24.7568	24.3744	24.2523	24.2345	24.3199	24.3052	24.5328	24.6197	24.8294	0.0787104	0.203331	0.463242	A0A3Q2TWP3	8	25.5	45.669	0	165.14	3164200000	142
A0A3Q2TWP4	ENSGALG00000008873	DNA polymerase epsilon 3, accessory subunit	PNAT3	24.0825	23.9531	24.5636	25.0635	23.0975	25.3974	23.9089	24.1214	23.3927	24.9777	24.6158	24.619	25.4846	25.5782	25.2604	25.7938	0.0548453	0.219078	0.0506879	A0A3Q2TWP4	19	60.1	36.279	0	60.494	10915000000	387
A0A3Q2TWQ7			VWFD	23.613	21.5382	23.1427	24.9793	22.2286	23.3558	25.6605	23.9612	25.9373	24.558	21.1779	24.409	23.5432	23.7142	23.6814	22.5612	0.852549	0.91282	0.451933	A0A3Q2TWQ7	2	15.1	30.028	0.0003882	20.584	936330000	42
A0A3Q2TWU6	ENSGALG00010000529	stress induced phosphoprotein 1	STAM	24.1664	21.1432	23.0894	20.1829	23.1031	22.2337	24.4365	25.3971	24.2951	21.464	21.644	22.4749	22.2891	22.6063	22.4569	22.3215	0.44073	0.248878	0.221546	A0A3Q2TWU6;A0A1D5NTC8	5	22.2	46.948	0.00046189	32.887	532950000	37
A0A3Q2TX12	ENSGALG00000012061	glycerol-3-phosphate dehydrogenase 1	GPD1L2	23.4525	22.7942	23.2072	22.6206	23.5559	24.9072	22.1231	25.3568	23.0047	24.4378	24.5414	25.0857	22.3499	24.6632	22.8209	21.2172	0.982177	0.643242	0.0494619	A0A3Q2TX12;F1NFY2	13	45.6	38.462	0	59.343	2476500000	172
A0A3Q2TX28			PLCG1	21.3686	23.8956	21.4627	21.1881	25.5791	21.7407	22.9317	24.222	21.8227	23.5055	21.9491	20.9943	21.4547	21.8964	21.5493	22.4813	0.183598	0.257958	0.144595	A0A3Q2TX28;F1NN68	10	15.2	133.27	0.00037793	19.034	513900000	64
A0A3Q2TX69	ENSGALG00000013872	SEH1 like nucleoporin	SEC31B	22.7736	20.9243	22.7562	21.802	21.1933	22.8439	22.5946	22.9164	23.3806	22.3187	21.958	22.5264	22.2772	22.3572	22.8107	22.8674	0.347291	0.614963	0.679994	A0A3Q2TX69;A0A3Q2TZ13	11	16.9	132.49	0.00051653	42.106	1317400000	136
A0A3Q2TXG3	ENSGALG00000010900	SPC25, NDC80 kinetochore complex component	SON	23.3711	24.0902	23.1445	25.8239	22.5922	25.09	23.7355	21.1448	21.025	22.1112	24.2658	22.7261	23.8898	22.8789	22.656	22.7554	0.212487	0.726847	0.266203	A0A3Q2TXG3;A0A3Q2U7R0	22	13.3	324.45	0.00052083	42.974	1159300000	89
A0A3Q2TXL9	ENSGALG00010005526	striatin 3	STIP1	26.3356	26.3719	26.151	25.4854	26.205	26.5769	26.0801	26.0075	26.6443	26.4377	26.9252	26.3576	26.6324	26.4694	26.1109	26.3368	0.0406104	0.809743	0.276982	A0A3Q2TXL9	39	54.9	62.058	0	323.31	45508000000	1138
A0A3Q2TXM3	ENSGALG00000051266	ATP synthase, H+ transporting, mitochondrial F1 complex, epsilon subunit	ATP5E	23.3958	23.6525	24.0327	22.3794	23.0316	22.7004	22.4699	24.1969	26.6119	23.5275	23.3494	24.4484	23.9627	24.2795	23.7291	23.7584	0.0557113	0.392556	0.761206	A0A3Q2TXM3	2	35.3	5.7928	0.0011674	3.8174	1286700000	54
A0A3Q2TXM6	ENSGALG00000032335	MARCKS like 1	MAP2K3	23.7161	24.0619	24.0671	22.6253	24.1336	24.2252	25.1171	24.0499	22.616	24.1342	23.5388	23.8366	24.602	24.3625	22.9897	24.2589	0.532799	0.0695495	0.714133	A0A3Q2TXM6;A0A1D5PD64	6	24.9	39.361	0.00038462	20.064	2575600000	103
A0A3Q2TXQ0	ENSGALG00000037172	IK cytokine	Ig-like domain-containing protein	26.8674	26.8381	21.1288	23.7034	23.8277	23.8835	23.3074	21.676	23.418	27.0724	27.7856	26.5133	23.288	23.6597	23.3897	21.2554	0.499266	0.0242823	0.339441	A0A3Q2TXQ0	4	56	10.447	0	137.97	7877500000	72
A0A3Q2TY54			PLD	24.0571	21.9406	22.1317	19.3488	23.7393	24.1346	25.1673	22.5974	25.6783	22.5203	22.3107	21.5813	23.0452	21.9282	21.6181	22.1002	0.696606	0.431123	0.0713838	A0A3Q2TY54	4	22.5	22.87	0.00027042	6.7547	306420000	41
A0A3Q2TY95	ENSGALG00010004281	vimentin	VAV3	23.8958	23.8309	20.2721	25.0387	23.5405	22.6351	22.9083	25.3686	21.6282	21.7564	21.563	21.3781	22.4871	22.4344	22.9114	22.6118	0.0468945	0.275222	0.586688	A0A3Q2TY95;Q8UUX6	8	15.9	91.525	0.0003785	19.102	762390000	73
A0A3Q2TYJ3	ENSGALG00000032220	elastin	ELN	24.6325	21.4697	25.0506	24.3641	26.0112	20.2131	26.4154	23.9646	23.8814	24.4298	26.2743	23.6658	20.463	27.0257	26.7233	24.0222	0.645492	0.909784	0.906905	A0A3Q2TYJ3	10	34.4	68.41	0	323.31	6990100000	155
A0A3Q2TYK9	ENSGALG00010009083	mediator complex subunit 30	MCU	24.2979	22.9535	24.0568	23.0107	24.3031	23.6545	22.9001	23.9506	22.1605	23.9232	23.9568	24.0408	24.1836	23.7076	23.7467	23.8988	0.854382	0.471889	0.718526	A0A3Q2TYK9;E1BWX3;A0A1D5P9H3	10	42.3	34.679	0	109.98	3355200000	149
A0A3Q2TYY3	ENSGALG00000006388	interleukin 16	Ig-like domain-containing protein	27.3644	27.2467	27.5278	21.1883	24.5618	25.1356	25.2331	23.8721	21.529	27.3846	27.6808	21.8479	20.4646	24.2831	24.2219	21.709	0.217765	0.242736	0.7516	A0A3Q2TYY3;A0A3Q2TXP7;A0A3Q2TX27	4	56	10.425	0	230.95	7720700000	88
A0A3Q2TYZ3	ENSGALG00000007874	interleukin 18	Ig-like domain-containing protein	24.3407	22.1921	23.0555	23.5617	23.0322	22.4774	25.9747	21.0579	24.9816	23.1009	23.6567	22.7837	22.9093	22.8747	24.9588	21.1965	0.896501	0.591995	0.739082	A0A3Q2TYZ3;A0A3Q2UFX8	3	41.4	10.312	0.0011701	3.8691	317730000	33
A0A3Q2TZ64	ENSGALG00010012900	ring-box 1	RBMS1	23.6426	23.8896	23.5821	26.0934	23.9291	22.1095	23.8482	23.6425	24.2112	22.8315	22.3505	23.2277	23.8763	21.7794	23.4898	23.8588	0.2142	0.414395	0.317868	A0A3Q2TZ64;O73664;A0A3Q2TWL1	3	18.1	40.256	0.00047371	35.252	2089500000	96
A0A3Q2TZA4	ENSGALG00010022972	alpha-2-macroglobulin	A2M	24.2467	24.4489	24.2966	23.6084	22.4858	23.4433	24.3622	24.3481	25.2325	24.7964	25.1204	23.9613	25.4791	24.3545	24.0279	23.3153	0.105479	0.201605	0.992505	A0A3Q2TZA4;A0A3Q2TSE8	10	64.8	33.785	0	65.485	2309900000	99
A0A3Q2TZT0	ENSGALG00000007145	integrin subunit beta 1	ISYNA1	26.3759	26.8197	26.0166	21.0451	21.6854	24.5411	22.2706	25.2536	26.4601	26.7183	26.1877	26.1327	23.8899	24.4434	25.4407	25.2657	0.136224	0.0728093	0.994353	A0A3Q2TZT0;A0A3Q3A611;A0A1D5PY86	26	66.1	60.599	0	323.31	29638000000	767
A0A3Q2TZW3	ENSGALG00000004088	formin binding protein 1	FNBP1	24.0253	23.7061	24.1538	25.3497	25.3879	24.7222	25.2485	24.1577	26.7694	23.1831	23.3359	23.8079	24.4615	24.9614	24.2524	25.0719	0.82037	0.334487	0.87455	A0A3Q2TZW3;A0A3Q3ADT5;A0A3Q2UE53;A0A1D5NV97;E1BYF8;A0A3Q2TVY5;A0A3Q2ULC7	23	51.9	64.084	0	323.31	7497800000	336
A0A3Q2U035	ENSGALG00000034965	disco interacting protein 2 homolog B	DIP2B	22.2541	21.7342	24.2859	25.8886	22.7066	22.5199	23.0732	21.5552	23.4335	23.1061	24.6993	22.8843	23.4716	22.2676	22.3695	22.0379	0.956615	0.0928655	0.943012	A0A3Q2U035;A0A1D5NXF6	14	12.5	170.63	0	47.755	390500000	46
A0A3Q2U0F7	ENSGALG00000012422	SH3 domain binding protein 1	SFXN3	23.5425	24.9099	23.7767	24.1072	23.5532	23.1359	25.1814	23.6483	22.2624	22.262	22.8099	23.2065	23.9017	23.5403	23.9195	23.3072	0.0175775	0.195702	0.0632071	A0A3Q2U0F7;F1NV15;A0A3Q2UCZ8	11	42.5	35.378	0.00044903	30.968	2600100000	149
A0A3Q2U0H3	ENSGALG00010005150	activated leukocyte cell adhesion molecule	ALCAM	23.2533	23.2601	23.4839	24.7292	26.6582	23.3617	23.6566	22.7453	24.8311	24.8932	23.5938	23.1513	22.2159	22.6448	23.9562	22.6686	0.483584	0.47095	0.156429	A0A3Q2U0H3;A0A1L1RJ39;A0A3Q2UDY0	10	28.4	60.867	0.0003614	16.989	1701500000	136
A0A3Q2U0N7	ENSGALG00000034575	methylthioribose-1-phosphate isomerase 1	MPP1	24.2221	24.1615	24.2574	25.2732	22.0818	24.327	24.6792	23.7081	23.9732	24.1531	20.272	23.7564	23.9124	24.49	24.1712	24.0565	0.401562	0.768838	0.118349	A0A3Q2U0N7	11	35.6	48.011	0	76.96	2620400000	132
A0A3Q2U0Q5	ENSGALG00000016886	FERM, ARH/RhoGEF and pleckstrin domain protein 1	FARP1	23.6793	23.5805	23.5966	25.1345	22.761	22.9006	22.9664	23.5747	23.7664	23.2119	21.908	23.3625	23.2079	23.1854	23.8442	23.3996	0.356223	0.337996	0.0524115	A0A3Q2U0Q5;R9PXQ2;R4GFM0;A0A3Q2U8R2	18	24.4	118.25	0	76.047	3345000000	263
A0A3Q2U0S7	ENSGALG00000016231	DEAD-box helicase 3, X-linked	DDX3X	26.8086	26.6553	26.8955	26.179	26.5983	26.7251	26.6772	26.6525	26.2305	26.6023	25.7754	26.8328	26.7762	27.0225	26.7248	26.8926	0.777949	0.0965955	0.134555	A0A3Q2U0S7;Q5F491	36	57	70.556	0	323.31	58492000000	936
A0A3Q2U0X6	ENSGALG00000001791	uncharacterized oxidoreductase-like	LOC112530215	22.3935	25.8099	22.0097	23.6238	23.6054	23.2373	24.533	21.9824	22.5378	22.3729	24.4305	24.0985	22.108	22.7885	22.6565	22.4838	0.432779	0.413401	0.535266	A0A3Q2U0X6	4	9.7	64.621	0.00034795	15.201	734200000	71
A0A3Q2U122	Uncharacterized protein	Uncharacterized protein	Uncharacterized protein	25.2123	26.0932	25.163	23.652	22.3995	24.899	24.1979	24.6462	26.0445	24.8924	25.0379	25.6995	25.1633	24.3619	25.3043	25.3244	0.122616	0.126724	0.477348	A0A3Q2U122	3	27.7	12.789	0	116.32	5947100000	117
A0A3Q2U150	Uncharacterized protein	Uncharacterized protein	Uncharacterized protein	23.9998	24.1194	23.658	25.7294	22.8811	23.3523	25.3399	24.0516	24.1459	23.8734	24.1762	23.5888	23.5104	23.5393	23.4464	23.3573	0.248909	0.210701	0.9867	A0A3Q2U150;A0A3Q3AER1	11	8.3	146.84	0.00049652	38.66	3965900000	214
A0A3Q2U186	ENSGALG00000012782	biogenesis of lysosomal organelles complex 1 subunit 5	BLOC1S5	24.0519	24.2364	23.936	24.9209	21.3298	24.6953	22.7335	24.2489	25.9052	24.6384	24.0336	24.5677	24.6182	25.142	24.7332	24.3169	0.0524848	0.241055	0.31492	A0A3Q2U186	6	48.6	22.875	0	70.708	3566300000	96
A0A3Q2U1E0	ENSGALG00010027097	SLIT-ROBO Rho GTPase activating protein 2	SPINK2	24.3924	26.2699	21.0796	21.8267	23.7992	23.9469	24.269	23.4863	22.5007	24.7601	26.6538	24.4299	24.7901	20.2166	23.1532	24.3054	0.812745	0.592807	0.298177	A0A3Q2U1E0;A0A3Q3AH65	3	42	8.6822	0	118.53	5344000000	154
A0A3Q2U1R7	ENSGALG00010019337	exportin 1	WDR7	22.897	23.1078	23.9901	24.0783	21.7429	22.4458	22.0964	21.8383	22.5134	23.3467	22.2695	22.6518	20.0282	22.261	21.9182	22.3492	0.100496	0.00289347	0.539414	A0A3Q2U1R7;A0A1D5PRZ9;A0A1D5PJ83;A0A1D5PTF9	6	7.9	158.94	0.00035689	16.359	379320000	46
A0A3Q2U1U6			RRM	24.9368	25.663	22.8458	24.9188	24.8166	22.3638	22.1658	22.9563	22.607	23.6248	23.3936	22.2246	22.1463	22.6439	22.5672	22.3409	0.0296792	0.0462898	0.310992	A0A3Q2U1U6	8	22.2	51.854	0.00038037	19.457	899990000	78
A0A3Q2U1X8	ENSGALG00000052026	serine peptidase inhibitor, Kazal type 2	SPC25	23.2435	25.7556	22.5299	23.5054	24.3538	25.2774	22.9162	23.3254	25.4814	20.5536	22.9897	20.9613	23.6518	24.1713	21.6366	23.9297	0.245484	0.504704	0.684831	A0A3Q2U1X8	2	21.2	14.937	0.00115	3.607	965620000	32
A0A3Q2U252	Pyr_redox_2 domain-containing protein	Pyr_redox_2 domain-containing protein	Pyr_redox_2 domain-containing protein	24.348	24.0505	24.2266	24.2475	24.878	25.3196	24.8024	24.7209	23.4916	23.2419	23.6312	24.2096	25.2956	25.1977	24.8049	25.1851	0.187494	3.9113e-06	0.0164909	A0A3Q2U252;A0A1D5P3J7	18	44	42.256	0	208.84	8685400000	314
A0A3Q2U280	ENSGALG00000005670	sarcolemma associated protein	SLC44A1	22.7639	21.3506	23.0941	23.7702	22.9677	21.7753	23.3005	21.9071	22.4145	22.3405	22.4546	22.1374	21.4764	22.5063	22.5912	22.269	0.339472	0.588123	0.852193	A0A3Q2U280;F1NU04	7	13.2	72.495	0.00037523	18.75	819420000	89
A0A3Q2U295	ENSGALG00000050799	chromosome 19 open reading frame 43	C19orf43	21.6191	21.9841	22.9626	24.0922	24.0567	23.0655	24.3356	23.4134	22.6375	23.302	23.2925	20.5822	21.4968	22.8695	22.8405	22.1605	0.122262	0.343321	0.245651	A0A3Q2U295;A0A3Q3ATF2	3	36.7	15.798	0.00050839	40.711	1164700000	83
A0A3Q2U2C4	ENSGALG00000012915	minichromosome maintenance complex component 4	MBD3	22.984	22.8756	22.7942	22.3092	21.2081	22.6859	25.0374	22.8938	23.4406	22.5566	22.4804	25.4839	18.5486	22.668	22.9121	22.6881	0.743033	0.314951	0.206148	A0A3Q2U2C4;A0A3Q3AW20;A0A1D5PBX2;Q5ZLX8	10	46	33.217	0.00051256	41.346	1004200000	101
A0A3Q2U2D3			RIX1	23.9369	23.5563	24.0588	22.3224	22.7065	23.4857	22.6222	24.0678	22.8057	21.2995	22.9337	23.6788	23.6668	23.7263	24.1139	24.2423	0.923456	0.195938	0.0637453	A0A3Q2U2D3	5	33.1	33.189	0	75.717	2363300000	120
A0A3Q2U2F9	Uncharacterized protein	Uncharacterized protein	Uncharacterized protein	24.5071	24.0346	24.602	24.163	24.2431	23.7385	23.7348	24.0824	23.3003	23.4079	22.317	23.9287	24.3894	24.6471	24.4952	24.8081	0.273932	0.0303748	0.000924275	A0A3Q2U2F9	17	52.3	54.39	0	323.31	6975400000	306
A0A3Q2U2L2	ENSGALG00010002511	vacuolar protein sorting 36 homolog	VPS16	23.1459	22.4381	22.4355	24.5632	21.9013	22.9321	24.5993	22.6053	23.1185	21.8427	23.0454	22.6845	22.8297	22.9683	22.7239	22.7886	0.438144	0.982108	0.727719	A0A3Q2U2L2;A0A1D5PZL3	14	27	91.359	0.0005144	41.811	1378700000	128
A0A3Q2U2R1	ENSGALG00010017665	C-terminal binding protein 1	CTBP1	24.8704	24.9875	24.9054	21.0097	23.5899	24.9206	23.3547	25.3379	24.4175	24.8112	23.8639	24.9356	24.637	25.0303	25.2443	25.5344	0.249318	0.413382	0.83148	A0A3Q2U2R1;A0A3Q2U748;A0A1D5P770	16	50.5	46.845	0	245.11	11348000000	375
A0A3Q2U2Y3	LAIKA domain-containing protein	LAIKA domain-containing protein	LAIKA domain-containing protein	24.6472	24.2367	24.4526	24.7756	24.9365	24.4534	24.9992	24.6588	22.73	23.6733	24.465	24.4164	24.6311	24.5107	24.614	24.9967	0.111305	0.0320817	0.188671	A0A3Q2U2Y3;A0A3Q2TRP3	12	30.7	53.306	0	103.35	4481100000	197
A0A3Q2U2Y6	ENSGALG00000009466	SEC23 interacting protein	SDHC	24.3158	22.8008	24.1966	21.2242	22.6603	24.0038	22.8556	24.0615	24.5994	23.9201	24.1051	24.2846	24.668	24.2356	24.1279	24.3574	0.0304698	0.65599	0.868523	A0A3Q2U2Y6	7	62.1	15.361	0.00041719	25.29	2952900000	159
A0A3Q2U335			ADF-H	25.6728	25.7719	25.8339	24.8787	21.4939	26.0714	22.7116	25.7954	25.3836	25.4817	24.8858	25.6223	26.1246	26.2074	25.8381	26.2504	0.132349	0.528871	0.0750163	A0A3Q2U335	8	71.8	13.208	0	323.31	21134000000	354
A0A3Q2U340			CLASP1	22.2657	21.9595	22.2663	23.5406	24.5547	23.8822	24.3788	23.4501	24.2282	21.8079	20.1638	22.1487	21.44	21.8103	21.7834	21.7772	0.0121435	0.237355	0.0619603	A0A3Q2U340;E1BVC3;A0A3Q2U411;A0A1D5NYY2;A0A1D5P7I0	16	17.2	161.5	0.00050277	39.801	679690000	92
A0A3Q2U374	ENSGALG00010018506	N-acetyl-D-glucosamine kinase-like	LOC107050604	24.6034	25.0103	24.6235	24.6682	24.5029	24.5691	24.8213	24.7039	25.1425	24.6355	25.2404	24.6824	24.4187	24.7176	24.6875	24.4563	0.580364	0.0623424	0.210741	A0A3Q2U374;A0A3Q2U289	11	40	39.914	0	106.45	7002100000	521
A0A3Q2U387	ENSGALG00010029387	serpin family F member 1	SEPTIN8	23.9269	23.7329	24.0781	24.781	24.2725	24.2946	22.4855	23.9677	24.2063	23.7393	23.6614	24.0008	24.1718	24.2812	24.6647	24.3477	0.469366	0.86411	0.12812	A0A3Q2U387;A0A1D5P7L6;A0A1D5PIY2	12	39.9	51.855	0	105.15	3767800000	182
A0A3Q2U396	ENSGALG00000007040	ArfGAP with coiled-coil, ankyrin repeat and PH domains 2	ACAP2	23.0567	21.962	23.1904	21.1974	24.0368	23.064	24.2154	23.3369	23.1292	25.3777	22.7458	23.1373	23.6155	23.5249	23.1307	21.1707	0.663773	0.573952	0.0616866	A0A3Q2U396;A0A3Q2UML5	14	25.6	92.762	0	88.658	1210400000	84
A0A3Q2U3C3	ENSGALG00010009388	transmembrane p24 trafficking protein 7	TM9SF3	23.413	22.6034	23.1117	22.8978	24.2021	22.9023	22.9058	23.866	25.5824	23.6236	21.3565	23.4752	23.211	23.0911	23.3177	23.4187	0.761137	0.825469	0.464952	A0A3Q2U3C3;F1NRG5	9	18	63.018	0.00039857	22.248	1918300000	134
A0A3Q2U3D6	ENSGALG00000006802	laminin, beta 2	KTN1	26.7173	26.2573	26.7863	26.0758	26.8341	26.975	27.0435	26.698	25.3909	26.2412	26.0424	26.5659	27.0541	27.0282	26.7617	26.9055	0.295309	0.00149713	0.18514	A0A3Q2U3D6;E1C2P9;A0A3Q2UDX5;A0A1D5P9E9	66	52.1	152.92	0	323.31	43778000000	1286
A0A3Q2U3E6	ENSGALG00010015669	inositol polyphosphate-4-phosphatase type I A	ILF3	24.631	24.2651	24.6734	24.707	24.9764	24.3885	24.4561	24.5323	23.4269	24.0367	24.0245	24.3013	24.3842	24.5965	24.4144	24.69	0.0212395	0.0416439	0.0542651	A0A3Q2U3E6;A0A3Q2TRP9;A0A3Q2TRZ9;A0A1D5PR95;A0A3Q2U573	28	37.6	90.037	0	189.2	12006000000	576
A0A3Q2U3I1	ENSGALG00010017407	epsin 2	EPN2	24.5201	24.6831	24.0687	22.9867	23.5604	24.7222	22.5193	24.2631	24.8009	24.6694	23.9252	22.4739	25.01	24.4955	24.401	24.2278	0.435316	0.752555	0.318133	A0A3Q2U3I1;A0A3Q3B230;A0A3Q2U2K2;A0A1D5P094;A0A3Q2UI02	7	24.4	52.482	0.00038941	20.864	2698200000	99
A0A3Q2U3J8	ENSGALG00010016597	FRY like transcription coactivator	FRYL	22.4974	22.2992	20.6827	24.9163	18.71	22.9874	22.809	22.7844	22.4097	24.0673	23.1176	22.0864	22.0913	22.0156	21.9585	21.9159	0.735096	0.256049	0.918705	A0A3Q2U3J8;A0A3Q2TZG3;A0A3Q3AKG6;A0A3Q3AL96;F1P1A1;A0A3Q2TTE8;A0A3Q2UBG7	10	5.3	339.23	0.00041	24.163	245300000	42
A0A3Q2U3P2	ENSGALG00000010689	mago homolog, exon junction complex core component	LYGL	23.2102	23.4538	23.6207	22.8975	21.72	24.3972	22.365	20.5718	21.5729	21.8668	22.6991	21.6377	24.9422	23.8014	23.8605	23.4544	0.670305	0.279031	0.00539546	A0A3Q2U3P2	8	61.7	20.638	0	73.186	1224300000	63
A0A3Q2U3Q5	ENSGALG00000006037	minichromosome maintenance complex component 2	MAT2L2	25.377	25.3236	25.5445	24.9125	25.7542	24.0032	25.9269	25.1352	23.6341	25.7665	23.9785	25.0409	25.6068	25.4799	24.975	25.6229	0.507653	0.306858	0.213492	A0A3Q2U3Q5	9	40.5	20.501	0.00039825	22.225	6581400000	115
A0A3Q2U3U3	ENSGALG00000011036	heterogeneous nuclear ribonucleoprotein A2/B1	HNRNPA2B1	27.3688	27.3786	27.8009	27.1801	28.0366	27.7037	27.7531	27.6087	27.7169	27.4041	27.3111	27.6515	27.3774	27.823	27.4394	27.3319	0.392418	0.174228	0.114754	A0A3Q2U3U3;Q5ZME1;A0A3Q2U0R8;F6T6F1;A0A1D5PVH5	27	63	36.259	0	323.31	89329000000	1268
A0A3Q2U3V9	ENSGALG00000051412	astrocytic phosphoprotein PEA-15-like	LOC100858647	23.6243	27.067	27.1383	28.4331	27.0242	24.9161	21.7433	27.7339	27.2502	26.9244	28.7265	27.6905	27.4397	27.626	27.6067	27.1511	0.0924729	0.436018	0.569187	A0A3Q2U3V9	7	65.5	12.421	0	125.86	17630000000	139
A0A3Q2U3Y0	ENSGALG00000005750	switching B cell complex subunit SWAP70	SUMO1	22.7679	24.2948	24.2546	23.0529	21.8375	23.9981	24.7175	23.9698	22.0523	23.6213	23.7114	23.7368	23.0529	24.3596	23.6994	22.3648	0.55603	0.895618	0.958292	A0A3Q2U3Y0	3	20.7	14.951	0.00096712	4.3952	2246800000	75
A0A3Q2U421	ENSGALG00000016052	DSCR3 arrestin fold containing	DSCR3	20.1025	22.699	22.2774	24.4341	25.4849	22.8453	22.1662	22.1133	24.2608	24.8025	22.408	24.9375	22.3004	22.4302	22.3009	22.6818	0.467295	0.512158	0.0909258	A0A3Q2U421;E1BSI1	5	23.4	32.255	0.00029351	9.0285	667880000	65
A0A3Q2U460	ENSGALG00000004002	lysophospholipase 2	LY75	20.9891	23.3262	19.5963	24.0542	23.4572	23.2974	23.2177	23.0359	26.1634	23.8909	23.6931	21.9486	21.3265	23.6337	23.3325	23.2399	0.301399	0.881896	0.137935	A0A3Q2U460;F1NC84;A0A3Q2U3M3	14	13	199.59	0.00048972	37.908	783900000	64
A0A3Q2U4H1	ENSGALG00010024848	extended synaptotagmin 1	ESYT1	25.1494	25.1111	25.2723	24.451	24.5398	25.0585	24.7993	25.2884	23.3527	24.4705	24.0553	25.2013	25.2997	25.188	25.4534	25.4374	0.524905	0.0514409	0.0286974	A0A3Q2U4H1	33	41.1	114.18	0	323.31	25516000000	838
A0A3Q2U4H8	ENSGALG00010017266	phosphomannomutase 2	PLXNA1	20.6509	23.806	20.6956	27.5158	23.1499	24.0259	21.2144	21.8592	23.9974	22.683	25.0307	23.5427	22.2518	21.9184	21.2968	22.0415	0.983338	0.188884	0.479401	A0A3Q2U4H8;F1N804	10	7.3	213.37	0.00033512	13.712	370850000	46
A0A3Q2U4J3	ENSGALG00010028142	peptidase, mitochondrial processing alpha subunit	PLXNB2	23.6711	23.3585	23.4317	22.5912	22.0635	22.381	22.1879	23.4413	22.6754	23.1594	22.5519	22.9438	22.9704	22.6461	23.5022	22.8301	0.93421	0.217866	0.0709101	A0A3Q2U4J3;A0A1D5NYA7	28	24.3	202.21	0	56.672	2421900000	244
A0A3Q2U4K3	ENSGALG00010002192	glutathione transferase	LOC112530170	24.5219	24.4906	24.4054	27.2982	23.4785	24.2008	23.9336	24.4463	21.6079	24.1497	23.2321	24.2998	23.9543	24.2912	24.4909	24.5669	0.137552	0.871298	0.0454782	A0A3Q2U4K3	10	40.4	26.483	0	195.19	3279800000	172
A0A3Q2U4N9	ENSGALG00000029569	GTPase IMAP family member 7-like	LOC425607	24.1082	24.3243	24.0452	23.9665	23.2598	20.5808	23.5493	22.9039	23.8058	23.253	21.866	22.803	24.1345	23.8034	24.0633	21.9778	0.789711	0.322759	0.0462659	A0A3Q2U4N9;A0A3Q3A8P5;A0A3Q2U7S1	11	23.7	70.33	0.0003879	20.563	1227500000	63
A0A3Q2U4V6	ENSGALG00010002669	interleukin 4 induced 1	Ig-like domain-containing protein	25.2142	21.9602	25.4642	24.4568	24.368	20.6296	22.3866	23.2768	24.0122	23.2081	25.3027	23.8065	24.8633	23.6677	22.375	20.4317	0.988641	0.0875998	0.818314	A0A3Q2U4V6;A0A3Q2TX22;A0A3Q2U637;A0A3Q2U540;A0A3Q2U291;A0A3Q2UPH3	3	40.6	10.729	0	250.93	1483100000	51
A0A3Q2U4X3	ENSGALG00010017364	AKT serine/threonine kinase 1	AKT1	23.2661	23.4152	23.2949	22.5232	22.5803	23.4194	22.3298	21.9559	26.9898	23.916	23.6091	23.019	23.377	23.1888	23.1628	23.3185	0.0661194	0.10789	0.56662	A0A3Q2U4X3;F1NMS0	19	46	55.795	0.00051546	41.935	2532200000	198
A0A3Q2U554	ENSGALG00010018649	hydroxyacylglutathione hydrolase	HAGH	23.5557	20.1927	23.7512	24.1826	23.1276	23.6248	22.494	23.9627	23.5365	24.0657	23.9809	23.877	23.9445	24.189	23.865	23.1578	0.179572	0.765973	0.656683	A0A3Q2U554;A0A1D5P901	11	46.7	33.435	0	108.96	4165700000	248
A0A3Q2U578			H3-3	30.0383	30.4475	30.1925	30.6021	31.0538	30.1616	30.8712	30.9626	29.3837	29.585	28.6875	29.6729	30.4528	30.2695	30.4736	30.1725	0.0012408	0.000983601	0.116525	A0A3Q2U578;A0A452J857	9	42.9	10.927	0	50.216	265770000000	827
A0A3Q2U596	ENSGALG00000028551	glutathione S-transferase-like	LMNB2	27.7094	27.2584	27.878	28.0457	28.0203	27.1897	28.1188	27.7541	26.6122	26.9716	26.4756	27.262	27.2429	27.5711	27.7481	27.4187	0.00490367	0.0577251	0.0943344	A0A3Q2U596;F1NP51	53	60.6	73.683	0	323.31	118970000000	1953
A0A3Q2U5G8	Uncharacterized protein	Uncharacterized protein	Uncharacterized protein	24.3453	24.6479	24.1954	22.8017	23.3184	24.6917	24.1735	23.9438	24.6957	24.4641	24.0341	24.4528	24.461	24.2768	24.0383	24.2359	0.249317	0.816531	0.719457	A0A3Q2U5G8	8	30.2	39.877	0	76.484	5554500000	249
A0A3Q2U5I9	ENSGALG00010014859	trafficking protein particle complex 3	TRAF3IP3	22.1286	21.3178	22.6047	24.1405	23.7137	23.4385	21.8403	22.4686	22.9265	24.0277	22.0196	22.7784	22.4349	22.9371	21.899	23.4654	0.821864	0.945454	0.541024	A0A3Q2U5I9;A0A1L1RM61	3	13	45.155	0.0003885	20.678	698180000	52
A0A3Q2U5L2	ENSGALG00010023165	casein kinase 2 alpha 2	CSNK2A2	23.035	24.1325	22.7197	24.6938	23.1646	23.5422	22.7168	23.2061	25.2633	22.0902	24.7163	22.9139	23.4401	23.6349	23.0621	23.7172	0.661297	0.411772	0.824329	A0A3Q2U5L2	12	45.7	43.191	0	47.451	1739600000	141
A0A3Q2U5M7	ENSGALG00000011290	ribosomal protein L15	RPEL1	23.3593	23.5967	23.3855	20.8837	23.797	24.0727	23.7545	23.4095	26.0061	23.5655	24.0709	23.5335	23.499	23.5236	23.1782	23.5075	0.214896	0.924735	0.0617797	A0A3Q2U5M7	6	36.3	37.028	0	80.406	2832800000	152
A0A3Q2U5M8	ENSGALG00000014716	interleukin 6 signal transducer	Ig-like domain-containing protein	25.3351	25.6294	26.3172	27.5579	25.4174	26.3113	23.9209	22.8817	25.4601	25.8774	26.8185	26.2563	24.8846	25.4063	23.7981	24.687	0.964752	0.0121115	0.870851	A0A3Q2U5M8	5	69.3	10.279	0	54.498	4606600000	185
A0A3Q2U5M9	ENSGALG00000036359	RuvB-like helicase	LOC107050456	25.0234	25.0793	25.1468	25.4158	22.6896	25.6304	22.5746	23.7234	23.5978	25.2046	22.5015	24.9209	26.384	25.7984	25.5007	26.0896	0.246399	0.704881	0.00426617	A0A3Q2U5M9;A0A3Q2UIK1;A0A3Q2TZX8	14	19.3	89.969	0	86.439	4892600000	122
A0A3Q2U5Q3	ENSGALG00010012011	hook microtubule tethering protein 3	HOOK3	23.2907	23.6064	23.4487	22.9185	24.137	23.4413	18.4827	23.0636	21.5736	23.2468	22.9871	23.4758	22.9663	23.4109	23.5048	23.3871	0.699479	0.700769	0.284855	A0A3Q2U5Q3;F1NKH3;A0A3Q3AI01;A0A3Q2UA27	10	20.6	80.579	0	68.065	2737800000	188
A0A3Q2U5S4	ENSGALG00000014688	zyxin	ZEB2	22.2399	22.4549	20.13	24.4337	23.7489	21.5168	22.6659	24.527	25.2134	22.6273	21.307	21.7421	21.2272	21.8366	21.9272	22.1292	0.525215	0.921613	0.242162	A0A3Q2U5S4;A0A1D5P8M0;A0A0U4VU53	6	8.2	127.57	0.00034095	14.412	595480000	63
A0A3Q2U5W6	ENSGALG00010012604	activated RNA polymerase II transcriptional coactivator p15-like	LOC107050955	23.988	23.6838	24.2792	24.2414	22.1661	23.7549	23.4478	23.928	25.1867	23.1016	22.2986	23.9757	23.9319	24.3316	24.0315	24.5129	0.547939	0.834377	0.116898	A0A3Q2U5W6;A0A3Q2UFB1	17	33.7	78.325	0	226.12	4423500000	255
A0A3Q2U611	ENSGALG00010020108	RNA polymerase II associated protein 1	RNPEP	25.0514	25.3616	24.9581	22.2521	24.9671	25.6483	25.0086	24.3639	25.7539	25.9479	25.5011	25.1275	25.2796	25.2378	24.4107	24.6524	0.213514	0.908256	0.144139	A0A3Q2U611;F1NS13;A0A3Q2U7G9	29	43.2	102.25	0	273.69	23164000000	878
A0A3Q2U656	ENSGALG00000052354	SON DNA binding protein	SNX4	22.1238	22.3321	22.4622	25.1946	24.3662	21.7941	24.6367	22.4509	23.2089	24.3585	22.3813	22.5704	22.1145	22.0403	22.6302	22.3143	0.416414	0.616697	0.32581	A0A3Q2U656;E1BQF6	10	28.4	46.734	0.00040241	22.98	938980000	108
A0A3Q2U6M0	ENSGALG00010009400	ciliary neurotrophic factor receptor	CNTFR	25.5237	25.4092	25.6526	25.4649	24.867	24.0502	24.685	25.0841	25.816	25.8588	25.8352	25.0985	24.5131	24.4017	25.044	24.7819	0.648129	0.000130893	0.707095	A0A3Q2U6M0;A0A1I7Q448;A0A3Q2UIS1;A0A3Q2ULF7;A0A3Q2U2H9	8	28.3	42.795	0	209.76	9750800000	253
A0A3Q2U6P2	ENSGALG00000012044	ankyrin 2	ANK2	25.0014	24.7909	24.8569	24.0877	23.0692	24.3888	25.5111	24.8455	26.189	23.8858	25.8208	24.2726	24.4633	24.1218	25.6473	24.3284	0.540356	0.478087	0.84615	A0A3Q2U6P2;A0A3Q2UDA2;A0A3Q2UDG9;A0A3Q2UGN7;A0A1D5P124;A0A3Q3AGP4;A0A3Q2U1R3;A0A3Q2TWS4;F1NG08;A0A1D5P758	23	9.4	421.34	0.00048662	37.459	2666700000	122
A0A3Q2U6W6	ENSGALG00000047498	heterogeneous nuclear ribonucleoprotein U like 1	HNRNPUL1	23.836	23.5975	23.7177	24.1409	22.0525	23.8309	23.8795	23.7049	24.0617	23.0993	22.8341	23.477	23.4687	23.5805	23.7182	23.6635	0.693097	0.690155	0.213684	A0A3Q2U6W6	10	20	92.862	0	47.711	2565300000	177
A0A3Q2U743	A2M_recep domain-containing protein	A2M_recep domain-containing protein	A2M_recep domain-containing protein	25.1843	25.2674	25.6933	26.1588	24.9137	23.8807	24.2858	25.4297	26.1573	25.551	26.5137	24.9756	24.1208	25.7038	25.4603	24.3532	0.459367	0.0166413	0.930807	A0A3Q2U743;A0A1D5PCD2;A0A3Q2U6J1;A0A3Q3AU25;A0A3Q2UCY5;A0A3Q2TX90	20	40.3	61.085	0	109.01	11410000000	458
A0A3Q2U753	ENSGALG00000007337	LIM domain containing preferred translocation partner in lipoma	LOC769729	24.1821	24.4606	24.4098	23.7325	24.3641	24.7643	24.3574	24.2062	24.5705	23.9914	21.7696	23.6906	24.1296	24.9096	24.4228	24.3079	0.330441	0.104105	0.304277	A0A3Q2U753;A0A3Q2UIJ5	3	17.7	19.632	0.00030012	9.6573	3706600000	120
A0A3Q2U784	ENSGALG00000002189	sorting nexin 1	SNRPD2	24.8495	24.7497	25.0448	22.3051	25.0161	24.4132	24.9411	25.0104	24.2621	24.3983	24.0014	24.6358	25.1383	24.9664	24.7189	25.0692	0.758018	0.0903324	0.953184	A0A3Q2U784	6	31.5	16.22	0	150.24	7891700000	334
A0A3Q2U787	ENSGALG00000046614	S100 calcium binding protein A13	RTN3	24.2541	23.9616	24.7258	24.6633	24.7041	24.8932	23.5919	22.6095	22.2443	23.6561	24.2547	25.4564	26.0548	24.8458	25.5147	25.012	0.339438	0.294001	0.0589945	A0A3Q2U787;A0A3Q2UDA0;A0A3Q2TYZ8;A0A3Q2UCK2;A0A3Q2TY49	2	9.5	25.988	0.00033047	13.211	3636400000	90
A0A3Q2U7A5	ENSGALG00000041625	LSM5 homolog, U6 small nuclear RNA and mRNA degradation associated	LRRC47	22.3464	22.0643	22.6778	24.0498	24.3986	22.7005	24.8012	22.5121	22.9594	22.5014	21.7471	24.0862	22.2851	22.2745	22.6408	22.1099	0.188145	0.722139	0.163736	A0A3Q2U7A5	11	35.2	60.859	0.0004529	31.545	1067200000	108
A0A3Q2U7F4	ENSGALG00000003053	peroxiredoxin 6	PPP6R3	22.8703	22.8557	22.8218	27.0428	23.2248	23.0513	23.3296	22.7512	23.4432	23.054	23.1266	23.0509	23.1644	23.251	21.8569	23.2412	0.415249	0.343323	0.650062	A0A3Q2U7F4	13	18.9	99.761	0.0005102	40.961	1522700000	122
A0A3Q2U7I7	ENSGALG00000038589	alpha/beta hydrolase domain-containing protein 14B-like	LOC107051177	24.7714	24.6861	25.0525	23.3336	24.6589	24.9967	24.7915	25.0044	23.7169	24.211	23.7125	24.723	24.7017	25.1418	24.7487	24.9476	0.474973	0.0261821	0.422182	A0A3Q2U7I7;A0A1D5PII6	26	54	51.043	0	145.38	14919000000	587
A0A3Q2U7R8	ENSGALG00010023110	LIM domain and actin binding 1	LGALS2	24.7165	24.4526	24.8653	23.3782	24.8802	25.6995	24.7704	24.647	24.4833	24.4969	24.681	23.7822	24.4136	25.3049	25.0075	23.2216	0.451758	0.257104	0.43844	A0A3Q2U7R8;E1C0Z4	9	64.1	14.702	0	67.283	7137200000	255
A0A3Q2U7V2	ENSGALG00000050803	GIPC PDZ domain containing family member 1	GIPC1	24.5533	22.3467	22.9764	25.5932	23.4303	19.0313	24.1211	22.8029	22.5783	22.787	22.5514	23.3892	23.0211	22.4884	24.0949	22.6256	0.819993	0.380819	0.240212	A0A3Q2U7V2;A0A3Q2UCX4	6	15.5	55.056	0.00049505	38.515	1075000000	119
A0A3Q2U7V5	ENSGALG00010023084	tetratricopeptide repeat protein 38	LOC420860	21.3658	23.8824	24.1095	23.8132	24.5802	21.5299	21.3104	22.1964	24.6553	23.853	23.8534	24.3657	24.5386	24.5742	24.2108	24.3809	0.0139348	0.536414	0.284986	A0A3Q2U7V5	2	39.6	10.986	0.00038625	20.286	2213900000	73
A0A3Q2U7Y4	ENSGALG00010013254	secretion associated Ras related GTPase 1B	SAE1	24.3774	24.2358	24.5572	24.2424	25.036	24.6632	24.9121	24.4311	24.3336	24.6654	24.6704	24.6096	24.5264	24.7099	24.5777	24.6768	0.66785	0.0243374	0.0708045	A0A3Q2U7Y4;A0A3Q2TV78;A0A3Q2UHL9	17	60.3	37.523	0	59.639	8555300000	369
A0A3Q2U825	ENSGALG00000016392	ribosomal protein S7	RPS28	22.559	21.7065	25.2111	21.9355	27.5605	27.2697	27.4895	27.2531	27.2122	21.9677	25.1468	27.4882	28.0477	27.8961	26.8339	27.3167	0.100579	0.00102209	0.133583	A0A3Q2U825	6	44.9	7.8409	0	97.867	18270000000	161
A0A3Q2U839	ENSGALG00000011128	proteasome 26S subunit, non-ATPase 14	PSMC5	25.7909	25.9131	25.6595	24.4793	25.5071	25.8252	25.3888	25.5358	25.7277	25.8033	25.9832	25.8546	25.5998	25.6691	25.6482	25.7964	0.182846	0.866379	0.460432	A0A3Q2U839;F1NU79;A0A3Q2TZA6	27	63	47.594	0	323.31	22774000000	707
A0A3Q2U8C2	ENSGALG00000049273	chromosome 19 open reading frame 70	C19orf70	23.3083	23.8827	23.8573	23.5863	23.5696	22.3241	27.896	23.6325	24.1164	20.2064	23.3068	21.9198	23.7069	23.8015	23.5252	23.0693	0.187726	0.245816	0.774141	A0A3Q2U8C2;A0A3Q2TUN2	4	63.5	13.47	0.00046816	33.868	1425100000	71
A0A3Q2U8F1	ENSGALG00000041213	Rho GTPase activating protein 17	ARHGAP17	24.8567	24.7103	24.7525	24.78	25.0175	25.0952	24.8741	24.6379	24.5306	24.6323	23.9339	24.6333	24.7578	25.1148	24.8373	24.9058	0.130643	0.0149563	0.135337	A0A3Q2U8F1;A0A3Q2U7Q5;A0A3Q2U8M0;A0A1D5P8B1	13	24.2	91.216	0	178.69	8033200000	271
A0A3Q2U8K0	Uncharacterized protein	Uncharacterized protein	Uncharacterized protein	24.8396	24.0532	24.9128	23.5449	23.8832	22.7412	21.3133	23.8571	21.2179	25.6113	26.1999	24.3335	22.8487	23.9172	23.6575	23.0395	0.757931	0.101327	0.761283	A0A3Q2U8K0	8	44.1	33.165	0.00039952	22.419	3476300000	135
A0A3Q2U8X6	ENSGALG00010005503	dynein light chain Tctex-type 1	DYNLT1	24.3797	24.6056	24.2789	23.7775	24.1435	24.8078	24.3404	24.4369	24.7186	24.4406	25.4709	24.6343	24.8251	24.8564	24.3633	24.7317	0.0321446	0.885249	0.401194	A0A3Q2U8X6;F1P561	2	30.1	12.408	0	133.14	4072700000	120
A0A3Q2U939	ENSGALG00010027948	pre-mRNA processing factor 4	PRMT3	22.4386	22.5589	22.5909	24.5035	22.4146	22.9579	25.0405	23.4884	24.2519	22.5729	22.5524	22.3832	22.1782	22.367	22.3452	22.771	0.21825	0.935759	0.288381	A0A3Q2U939;F1NYG2	4	14.2	57.55	0.00029138	8.8132	1039700000	93
A0A3Q2U968	ENSGALG00010028079	inter-alpha-trypsin inhibitor heavy chain 3	ITGAD	22.7163	23.3066	21.944	22.4063	23.8074	24.1244	23.0579	23.386	22.9749	22.7571	21.6043	22.9115	23.5296	23.8026	23.5898	24.724	0.620565	0.00129397	0.547217	A0A3Q2U968;A0A1D5PYR9	27	33.5	110.93	0	124.61	4328000000	314
A0A3Q2U983	ENSGALG00000016831	PCI domain containing 2	PC	23.1272	23.0411	23.8236	22.0954	22.2483	20.502	22.5248	27.1371	20.8052	23.8732	24.1242	25.0532	23.0409	23.0317	23.3438	23.4007	0.758911	0.919554	0.847105	A0A3Q2U983	12	58.4	34.402	0	88.99	2734200000	132
A0A3Q2U989	Uncharacterized protein	Uncharacterized protein	Uncharacterized protein	24.5348	24.1736	24.3419	20.7111	22.7904	22.7455	22.8555	22.6037	24.3532	24.4867	22.2585	24.5469	22.5226	19.514	20.5556	24.7587	0.784577	0.104464	0.397245	A0A3Q2U989	3	51.7	14.721	0	69.355	2040600000	73
A0A3Q2U9K8	ENSGALG00000008265	programmed cell death 11	PCK2	23.1797	23.3434	24.0361	24.518	23.983	20.3869	17.9716	28.2495	20.4311	26.3871	27.3221	27.3516	18.1498	21.3967	21.2839	18.6723	0.697304	0.0434334	0.161459	A0A3Q2U9K8	26	77.8	45.096	0	323.31	12651000000	401
A0A3Q2U9L1	Uncharacterized protein	Uncharacterized protein	Uncharacterized protein	26.4509	26.3644	26.4863	26.3932	25.952	23.8537	25.8044	26.148	26.4902	26.1886	25.4291	25.7873	24.8193	26.0571	24.2288	25.2164	0.268398	0.0195499	0.898541	A0A3Q2U9L1	29	67	62.666	0	323.31	32006000000	962
A0A3Q2U9L4	ENSGALG00000037968	apoptosis inhibitor 5	API5	26.0739	26.0707	25.954	25.9451	25.6124	24.4261	25.8268	25.8016	25.275	25.7685	25.2407	25.651	25.3726	25.7662	25.7233	25.6044	0.3958	0.237981	0.0740351	A0A3Q2U9L4	22	45.2	58.691	0	323.31	14050000000	378
A0A3Q2U9M2	ENSGALG00010027114	filamin B	FLNB	27.0785	27.2694	26.9973	25.086	27.13	27.1012	27.0363	26.9421	27.2384	27.1813	27.2749	26.9869	27.7052	27.1224	27.1257	27.0942	0.176048	0.337755	0.523204	A0A3Q2U9M2;A0A1D5PXM1	156	74.1	280.76	0	323.31	266680000000	5587
A0A3Q2U9M3			A0A3Q2U9M3	25.0441	19.9615	23.9855	23.158	24.0209	23.0963	23.366	24.064	22.603	25.8922	25.808	25.203	22.2455	23.9002	23.379	22.4352	0.416673	0.38179	0.104945	A0A3Q2U9M3	3	41.5	9.7115	0.00033456	13.662	1494600000	50
A0A3Q2U9M9			GOLGA3	21.646	22.6827	21.8485	22.5864	22.8138	21.9699	21.608	23.2017	22.9542	24.8655	22.5047	21.6062	21.7499	22.0192	21.7441	21.7093	0.813457	0.262768	0.119184	A0A3Q2U9M9;E1BXY6	14	14.7	166.48	0.00048333	36.763	765130000	97
A0A3Q2U9T0	ENSGALG00010011817	3-ketodihydrosphingosine reductase	KCNAB2	24.6023	24.6196	24.581	24.271	24.1751	25.1768	24.2598	24.4926	25.0521	25.3518	24.7718	24.6597	25.1274	25.4443	24.5147	25.1012	0.0167878	0.78713	0.820121	A0A3Q2U9T0;A0A1D5NZT5;A0A1D5NXI3;A0A1D5PIY6	13	55.3	40.982	0	168.19	7993300000	228
A0A3Q2U9U9	ENSGALG00010011414	poly	OXSR1	23.1731	25.0118	24.8606	22.4212	23.2447	22.4704	23.3798	22.9528	24.5922	22.9049	23.0634	22.8646	22.7565	23.3611	22.8428	21.0989	0.298224	0.0920832	0.988826	A0A3Q2U9U9;E1C6W3	11	30.6	58.115	0.00042391	26.623	1061500000	86
A0A3Q2UA96	ENSGALG00000048034	chaperonin containing TCP1 subunit 3	CCT3	27.7524	27.8937	27.7279	26.3229	27.7087	28.1935	27.6103	27.7241	27.8932	27.832	28.2278	27.9133	28.0567	27.9736	27.6816	28.0068	0.131938	0.412561	0.323956	A0A3Q2UA96;A0A1D5P2D9	39	63.1	68.699	0	323.31	91680000000	1436
A0A3Q2UAA1	ENSGALG00010003909	DnaJ heat shock protein family	DNAJB1	22.883	21.6389	22.8706	25.0334	23.7513	23.1703	22.4717	22.8043	24.8195	22.8651	22.701	23.0274	23.2412	23.0191	22.6229	23.1154	0.832805	0.66095	0.751023	A0A3Q2UAA1	10	43.5	37.995	0.0004268	27.358	1764400000	130
A0A3Q2UAA5	ENSGALG00010025837	acyl-CoA dehydrogenase family member 10-like	LOC107051274	29.0291	28.6369	29.0762	27.6449	25.8639	26.5515	25.8218	26.2083	28.9949	28.9716	29.6984	28.8406	26.3161	27.2543	26.5752	26.3075	0.0509881	2.09851e-07	0.954467	A0A3Q2UAA5	4	52.6	12.905	0	126.67	48505000000	508
A0A3Q2UAD4	ENSGALG00000035676	Parkinson disease 7 domain containing 1	PDCD2	22.7373	22.5255	22.5487	24.4038	23.53	23.6637	25.0305	22.3466	23.8796	23.2442	25.365	22.1561	22.3979	22.7065	22.3849	21.3798	0.437837	0.417942	0.0693369	A0A3Q2UAD4;F1NEB5	5	12.4	71.605	0.00038226	19.652	395460000	42
A0A3Q2UAF8	ENSGALG00010003019	TAP binding protein	SYNCRIP	26.5586	26.8253	26.4695	25.6651	26.6106	26.1696	26.4703	26.3441	26.9431	26.6589	26.3935	26.4577	26.077	26.3287	26.1928	26.2185	0.89748	0.216024	0.177253	A0A3Q2UAF8;A0A1D5PJG4;F1NZU2	25	42.7	69.609	0	323.31	24872000000	578
A0A3Q2UAH3	ENSGALG00010024148	UDP-glucose glycoprotein glucosyltransferase 1	UBTF	23.2587	25.0075	23.406	24.9769	21.9353	22.9411	23.6319	23.6847	23.4145	24.1032	24.1236	23.4109	22.8801	23.1355	23.1971	23.0859	0.585486	0.0189752	0.534276	A0A3Q2UAH3;A0A3Q2U943;A0A1D5P0C5	16	23.6	82.314	0	113.29	2327500000	180
A0A3Q2UAH8	ENSGALG00010002587	dedicator of cytokinesis 1	DOCK1	22.4629	22.3513	22.7314	24.63	23.8746	22.209	22.5825	21.1063	22.5125	22.9793	22.7983	22.92	21.9897	23.5498	23.0797	21.8552	0.942327	0.395821	0.64829	A0A3Q2UAH8;A0A1D5NWG7	20	15.3	213.74	0.00043573	28.828	816290000	116
A0A3Q2UAJ7	ENSGALG00000010761	mitochondrial ribosomal protein L37	MRE11	22.782	22.6114	22.5265	20.787	23.8332	22.8954	23.7298	25.7858	21.6474	22.6254	22.5213	22.4671	22.7102	22.3943	22.4912	22.6854	0.118936	0.0209258	0.0658953	A0A3Q2UAJ7;F1NYL0	10	20.4	79.995	0.0004223	26.121	782270000	74
A0A3Q2UAK1	ENSGALG00010020305	exportin 7	WDR81	25.3633	21.4904	21.8798	23.5012	21.0609	24.0849	25.0091	22.1372	23.6116	23.9566	22.408	21.6398	22.384	22.6098	22.2833	22.3543	0.561064	0.73141	0.71619	A0A3Q2UAK1;R4GFY3;A0A1D5PJY0	10	8.2	212.67	0.00036088	16.922	662460000	69
A0A3Q2UAL0	ENSGALG00010019230	spastic paraplegia 21	SPAG1	22.1816	23.056	23.3439	20.6176	22.4448	22.84	23.4492	22.6016	23.4689	22.7712	22.6494	22.5404	23.3711	22.7607	22.408	22.9093	0.426856	0.464038	0.471839	A0A3Q2UAL0	4	10.5	65.035	0.00027412	7.1783	531290000	45
A0A3Q2UAM0	ENSGALG00000030162	IQ motif containing GTPase activating protein 3	INTS7	21.6501	22.9134	21.7116	20.3035	22.6753	21.6239	21.5969	21.5339	20.6145	24.1969	24.7695	21.6697	21.8471	22.1745	21.6894	21.9073	0.317915	0.562097	0.355365	A0A3Q2UAM0;F1NPA4	8	12.1	107.95	0.00039047	21.143	758780000	99
A0A3Q2UAT0	ENSGALG00010018244	CHM, Rab escort protein 1	CHM	23.4273	23.8711	23.218	25.6375	23.8721	24.1884	23.7721	25.1781	23.7458	23.4335	23.6266	23.4067	24.0556	23.526	22.9071	23.4046	0.0892185	0.847528	0.674867	A0A3Q2UAT0;A0A1D5PAT3;A0A1D5P9D9	10	22.1	73.102	0.00038197	19.602	1669300000	108
A0A3Q2UB37	ENSGALG00010017922	MER proto-oncogene, tyrosine kinase	ME1	26.8229	27.058	26.8027	24.6104	24.5861	26.2184	25.6333	26.5752	27.5017	27.1134	26.9093	26.3587	25.4339	25.9646	26.2561	26.0752	0.30941	0.0611557	0.558964	A0A3Q2UB37;F1P0Y6;A0A1D5P779	33	66	72.704	0	323.31	41678000000	1106
A0A3Q2UB91	ENSGALG00010016182	engulfment and cell motility 2	ELMO2	23.0462	23.233	23.3737	25.4837	24.0816	23.6526	21.8282	23.0834	24.2531	23.9048	23.8071	23.1667	24.118	23.5516	23.2198	23.4224	0.616689	0.325985	0.614676	A0A3Q2UB91;E1C122	17	36.9	82.861	0	85.01	3158200000	209
A0A3Q2UBD2	ENSGALG00000013726	phosphoribosylaminoimidazole carboxylase and phosphoribosylaminoimidazolesuccinocarboxamide synthase	P4HA2	23.2368	21.3373	22.0215	21.4377	25.1084	21.7564	24.6771	23.6492	21.1101	23.1639	22.3004	22.1155	21.3721	22.6839	22.5501	21.8254	0.156814	0.113431	0.0913371	A0A3Q2UBD2;A0A3Q2U3S1;F1P1W4;A0A3Q2TYL2	8	25.3	58.004	0.000344	14.79	408580000	48
A0A3Q2UBF5	ENSGALG00000008010	protein tyrosine phosphatase non-receptor type 1	PTK2	23.7679	23.2604	23.771	19.6809	24.0654	23.5498	23.9309	23.4211	23.0031	22.958	22.2448	23.3936	23.607	23.4794	23.7585	23.6242	0.882507	0.0990438	0.701148	A0A3Q2UBF5;A0A1D5NY34;A0A3Q2U9D2	17	22.9	118.98	0	79.518	4614000000	276
A0A3Q2UBG0	ENSGALG00010021795	uncharacterized LOC107057310	LOC107051359	23.121	23.1279	23.121	22.019	23.7839	23.7762	24.0407	22.8137	23.3927	23.6817	23.7071	22.9758	23.2305	23.6364	23.064	23.5941	0.421934	0.142328	0.0919513	A0A3Q2UBG0;A0A3Q2UEI1	8	57.4	21.829	0.00041271	24.575	2741800000	217
A0A3Q2UBH5	ENSGALG00010021629	dehydrogenase/reductase 7B	DHRS7B	21.9849	22.4121	21.4028	23.7257	22.4068	21.7599	24.186	23.4259	24.0699	23.6605	18.2402	21.8416	22.322	22.2843	22.2517	21.9588	0.456347	0.601485	0.840572	A0A3Q2UBH5;F1NH35	5	21	33.823	0.00028868	8.4972	471220000	54
A0A3Q2UBJ7	ENSGALG00010009594	histidine triad nucleotide binding protein 1	HINT1	22.9681	22.5375	23.3162	24.086	24.5946	23.1408	24.596	23.236	23.1298	22.9183	23.8115	23.4691	22.0864	23.4051	23.0296	23.1626	0.193239	0.693412	0.112327	A0A3Q2UBJ7;A0A3Q2UCL2;R4GGS3	4	39.2	16.915	0.00041034	24.206	1564600000	96
A0A3Q2UBQ4			unc-45	22.5824	20.7062	24.182	23.9455	23.1931	24.8115	24.5652	25.0451	24.0147	23.529	24.0108	23.3773	21.7161	23.2866	22.1523	23.5441	0.418618	0.636864	0.0245534	A0A3Q2UBQ4	2	15.7	20.113	0.00043668	28.95	993850000	50
A0A3Q2UBV6	ENSGALG00000014106	PPFIA binding protein 1	POSTN	25.8344	24.7195	26.1307	25.7094	24.1345	25.0764	24.3213	25.4276	24.3756	24.5862	25.5379	25.3098	25.7748	24.6141	26.169	25.5274	0.828808	0.644636	0.0379208	A0A3Q2UBV6;F1N8W3;A0A3Q2UC30;A0A3Q2TUR8;A0A3Q2U321;F1P4N9;A0A3Q2U1B0	27	51.4	89.666	0	323.31	13535000000	473
A0A3Q2UC01	ENSGALG00000034860	butyrylcholinesterase	BCHE	22.8108	20.9429	24.9107	23.9782	23.7554	26.0599	22.569	22.7294	25.9923	21.2821	22.5923	22.2314	21.9005	22.3976	22.3773	21.888	0.279605	0.868052	0.356717	A0A3Q2UC01;F1NV99	10	28.4	68.436	0.00039651	21.916	489010000	58
A0A3Q2UC69	ENSGALG00000035013	WD repeat domain 11	WAPL	21.3621	20.4545	22.5156	19.9898	22.4962	22.3659	22.4003	26.0764	24.346	22.0486	23.4712	22.4537	21.5087	21.5908	22.0305	22.2398	0.680517	0.414105	0.0131952	A0A3Q2UC69;F1NF28;A0A1D5NV62;A0A1D5PYQ6;A0A3Q2U7Y6	11	14.6	132.35	0.00043346	28.452	798800000	90
A0A3Q2UC74	ENSGALG00000034855	hexokinase 2	HK2	23.9021	23.9216	23.9914	24.17	23.6662	24.8122	23.3864	23.6752	24.0444	24.1377	24.1839	23.7844	25.0566	24.7084	23.9055	24.7449	0.0917232	0.294151	0.128281	A0A3Q2UC74;A0A3Q2UE29;A0A1D5PEV5;A0A3Q2TWI9;A0A3Q2U8S5;A0A3Q2TRS0;A0A3Q2U6V1	37	45.8	110.8	0	185.46	13758000000	724
A0A3Q2UCF3	ENSGALG00010002781	eukaryotic translation initiation factor 3, subunit G	EIF3G	25.7581	26.0668	25.4075	23.8126	24.9649	25.7096	25.1088	25.7074	25.6379	25.6703	25.3778	25.7423	25.6572	25.7577	25.5465	25.3239	0.343425	0.893254	0.794317	A0A3Q2UCF3;A0A1D5PV41;A0A3Q3AA40	10	38.8	33.647	0	124.03	7385800000	189
A0A3Q2UCH4	ENSGALG00010002472	cell division cycle 37	CDC37	25.3239	25.3524	25.3738	24.2893	25.69	25.5154	25.7852	25.4206	25.286	25.3034	25.5527	25.4215	25.5713	25.6312	25.165	25.6594	0.507237	0.0614276	0.215013	A0A3Q2UCH4	16	26.6	58.882	0	251.59	18311000000	403
A0A3Q2UCJ8	ENSGALG00010024616	armadillo repeat gene deleted in velocardiofacial syndrome	ARVCF	22.9913	26.0129	24.8223	23.1879	23.2256	23.17	24.0912	23.5601	24.6764	22.9036	21.8173	23.0056	22.824	23.1693	22.9363	23.2048	0.11366	0.41389	0.493725	A0A3Q2UCJ8;A0A3Q2UJT7;A0A3Q2UN82;A0A3Q2UCR2;A0A3Q2UDS9;A0A1D5PQC1;A0A3Q2U0X1	14	25.1	99.25	0	147.62	1184600000	104
A0A3Q2UCK3	ENSGALG00000038102	transforming growth factor beta regulator 4	TBCC	21.8641	21.9248	23.9332	24.6201	24.2954	24.6366	22.265	24.3176	24.6851	20.7104	23.4236	23.7486	24.2435	21.944	24.0829	24.3112	0.898403	0.358057	0.834545	A0A3Q2UCK3	8	29.1	38.813	0	81.114	2095600000	109
A0A3Q2UCS4	ENSGALG00010022500	uncharacterized LOC100857820	LMNA	26.3562	25.4393	26.751	26.9051	26.293	24.7786	26.3952	26.458	24.1444	24.8924	24.6901	25.8136	26.0064	26.0403	26.2458	25.5	0.0371796	0.311504	0.0447678	A0A3Q2UCS4	27	67	31.048	0	200.4	31576000000	696
A0A3Q2UCV3	ENSGALG00000011300	topoisomerase	TOM1L2	23.2105	23.6582	23.2724	22.7135	24.1222	20.2257	20.4602	23.6516	24.9672	23.5019	21.506	21.846	21.0103	22.2115	21.179	23.0173	0.717178	0.141805	0.998865	A0A3Q2UCV3;F1NIQ4;A0A3Q2TZG8;A0A3Q2TXR5	3	11.9	57.986	0.00048077	36.353	858760000	60
A0A3Q2UCZ2	ENSGALG00010016385	huntingtin	HTT	23.917	22.2311	25.6765	26.8971	21.9002	23.0315	22.3364	22.7597	23.6416	23.9804	23.1259	22.8772	22.6978	22.3364	22.3278	23.0642	0.303679	0.0185993	0.232733	A0A3Q2UCZ2;E1BZK0	15	7.4	342.46	0.0004845	36.943	657710000	82
A0A3Q2UD05			NRPB2	23.4103	22.909	23.3553	23.2368	23.6635	23.4968	23.2755	23.3235	20.4072	23.005	22.0989	23.2548	23.5076	23.6406	23.4466	23.7083	0.199355	0.0330292	0.10236	A0A3Q2UD05	8	46	35.035	0	77.524	2868600000	121
A0A3Q2UD98			EMI	22.4213	23.63	20.6535	21.1796	22.3791	22.1539	22.9494	24.574	22.6977	21.9867	19.8427	22.3902	21.8076	21.1532	23.619	22.0788	0.379608	0.240156	0.620634	A0A3Q2UD98	3	6.4	60.46	0.00026702	6.3677	348520000	38
A0A3Q2UDI2	ENSGALG00010008596	histone cluster 1, H2B-V-like	HIST1H2B5L	32.144	32.1989	32.269	32.9286	32.1822	32.0517	32.4152	32.7799	31.8848	31.7	31.4256	32.048	31.9549	32.4733	32.0666	32.0363	0.0156609	0.27938	0.211994	A0A3Q2UDI2	18	74.6	13.951	0	323.31	779040000000	2039
A0A3Q2UDL9	ENSGALG00010007952	ER membrane protein complex subunit 2	EMC2	22.8175	22.8774	23.1358	23.0599	22.393	22.9456	24.1827	23.0712	23.2793	22.3704	22.5577	22.7538	23.4205	23.3721	23.0719	23.2431	0.816501	0.128946	0.424486	A0A3Q2UDL9;A0A1D5NVZ7;A0A1D5NZ02	8	40.7	34.884	0	69.126	1851300000	128
A0A3Q2UDM7	ENSGALG00000013177	branched chain amino acid transaminase 1	BCAT1	25.483	25.8047	25.3411	23.9167	25.0768	25.5566	25.0354	24.7116	26.1954	26.0739	25.4827	25.1188	25.6704	25.3893	25.1941	25.8496	0.0848455	0.672941	0.78462	A0A3Q2UDM7;A0A3Q3AF25;E1BSF5;A0A3Q2U4M1	20	52.8	43.025	0	299.57	15778000000	463
A0A3Q2UDT6	ENSGALG00010008966	nuclear receptor binding protein 1	NPEPPS	25.4774	25.6287	25.3298	24.2501	25.7088	25.8487	25.6755	25.3145	25.9308	25.9234	26.213	25.4999	25.5836	25.5605	25.2928	25.461	0.157636	0.898805	0.0344566	A0A3Q2UDT6;A0A1D5PKA9	46	48.6	124.22	0	323.31	47759000000	1371
A0A3Q2UE24	ENSGALG00000010303	epoxide hydrolase 1 like	EPHX1L	23.6509	23.2362	23.4655	25.1147	23.7283	21.5378	22.2807	27.0029	25.1312	23.6538	24.4747	26.0478	24.2526	23.8204	23.4751	23.6333	0.436718	0.38202	0.574402	A0A3Q2UE24;E1C7F4	13	49.9	52.126	0	61.426	2767000000	141
A0A3Q2UE34			SSO2635	21.5374	22.9396	23.4296	21.8989	20.4687	23.7012	21.8829	24.222	23.7624	23.6129	24.1148	23.4507	22.3692	23.0298	21.9109	22.99	0.227324	0.323924	0.23161	A0A3Q2UE34	12	55.1	32.538	0	76.955	1886400000	168
A0A3Q2UED6	ENSGALG00000002764	ATPase Na+/K+ transporting subunit beta 3	ATP1B3	24.5823	24.1126	23.7906	21.3149	23.835	23.8357	23.3705	23.8295	23.6392	23.7133	24.1816	23.8133	22.9039	23.274	23.8818	23.6506	0.903312	0.858669	0.402003	A0A3Q2UED6	7	30.1	32.712	0.00039293	21.468	2017400000	120
A0A3Q2UEG2	ENSGALG00010026163	catenin delta 1	CTNND1	24.774	24.5821	24.9274	24.0745	23.9268	24.5438	23.9882	24.7992	24.4653	24.5128	23.7742	24.7742	24.5142	24.4174	24.7879	24.4333	0.96606	0.750807	0.25925	A0A3Q2UEG2;A0A3Q2U7N3;A0A3Q2U1A5;Q5ZJ21	31	47.5	104	0	323.31	11001000000	682
A0A3Q2UEG8	ENSGALG00010022972	alpha-2-macroglobulin	A2M	24.9224	25.1439	25.127	23.3051	26.1862	24.4888	23.1927	25.341	26.1241	25.7276	25.8625	25.2578	24.5527	25.5074	25.3821	24.3572	0.161682	0.482269	0.275173	A0A3Q2UEG8;A0A3Q2U324	4	25.2	16.869	0.00035075	15.508	4781900000	145
A0A3Q2UEK8	ENSGALG00000041494	golgin B1	GOLGB1	21.8166	20.7865	21.7198	21.9679	23.9405	20.8827	23.4878	21.7861	24.1295	25.1103	21.4341	22.3459	21.6858	22.1585	21.9401	21.853	0.366113	0.734765	0.0660994	A0A3Q2UEK8;A0A3Q2UGP4;A0A1D5PB54;A0A3Q2UID9	24	11	358.25	0.00044563	30.491	600230000	90
A0A3Q2UEL1	ENSGALG00000013383	peptidylprolyl isomerase E	PPCS	23.8381	23.6292	23.9147	20.6901	24.0239	24.8034	23.843	24.3154	23.8305	24.2091	24.8426	24.546	24.9484	24.8412	24.1412	24.722	0.0622762	0.0976219	0.301516	A0A3Q2UEL1;F1NF80	11	36	43.713	0.00052798	44.409	6711200000	251
A0A3Q2UEQ5			FIS1	24.2703	23.8669	23.8492	25.0647	24.1269	24.1341	22.9255	24.2172	21.1611	24.0947	23.8695	23.9178	24.1644	24.1945	24.3283	24.1202	0.442027	0.530294	0.12443	A0A3Q2UEQ5	5	38.1	17.663	0	51.081	2225000000	118
A0A3Q2UES1	FERM_M domain-containing protein	FERM_M domain-containing protein	FERM_M domain-containing protein	22.1049	24.5101	19.8689	22.4641	24.1552	21.4004	22.8263	21.5678	22.3677	22.4393	23.3175	22.1086	22.8323	22.8477	21.1342	23.5975	0.74006	0.822428	0.875571	A0A3Q2UES1	7	18.6	37.754	0.00033784	14.055	833270000	63
A0A3Q2UF03	ENSGALG00000023806	phosphatidylinositol transfer protein alpha	PIK3R1	23.6343	23.4112	23.8172	23.6292	24.8236	25.1394	24.6847	24.2112	23.6009	24.0412	22.8202	23.953	24.3758	25.0282	24.117	24.7837	0.702866	0.000255875	0.772461	A0A3Q2UF03;A0A3Q3ACS4;A0A3Q2TZX7;E1C8M4;A0A1D5PUK7	13	25.3	76.606	0	76.11	5138100000	247
A0A3Q2UF08	ENSGALG00010027211	hepatoma-derived growth factor-related protein 2	HDGFRP2	24.5802	23.5424	24.5124	22.7554	22.591	23.9122	24.4146	24.1893	24.3677	24.4067	23.2022	24.2815	23.7826	23.6307	24.263	24.1655	0.566413	0.801209	0.961741	A0A3Q2UF08;R4GK64	10	22.5	71.927	0	82.529	3306100000	134
A0A3Q2UF40	ENSGALG00010006080	drebrin-like	LOC107051050	26.1784	26.0523	26.1445	24.708	26.138	26.6239	26.4612	25.9862	26.1434	26.3521	26.8103	26.498	26.3624	26.3291	26.2502	26.5055	0.0980569	0.304338	0.158081	A0A3Q2UF40;A0A3Q2UBH6;A0A3Q2UK59;A0A3Q2UFB8	19	72.3	39.945	0	323.31	34652000000	808
A0A3Q2UF48	Peptidase S1 domain-containing protein	Peptidase S1 domain-containing protein	Peptidase S1 domain-containing protein	23.6136	24.0342	23.7624	22.9774	20.4933	24.8094	23.6285	24.5167	23.0062	23.9084	24.1116	23.0323	22.4482	23.6221	23.37	22.7697	0.725036	0.533779	0.838113	A0A3Q2UF48	6	28.7	20.38	0.0003012	9.744	1585000000	119
A0A3Q2UF74	ENSGALG00010021689	myosin phosphatase Rho interacting protein	MOGS	23.3006	23.0364	23.5003	22.5378	23.3847	23.2229	23.2064	24.0951	24.6081	22.9352	22.6028	23.5385	23.9512	24.0378	23.7833	24.1084	0.151239	0.10693	0.76236	A0A3Q2UF74	23	43.7	91.966	0	125.18	5352300000	423
A0A3Q2UF90	ENSGALG00000006427	cysteinyl-tRNA synthetase	CARS	24.0623	23.8696	23.9749	22.0561	22.8899	24.3609	22.7471	23.3119	23.5199	24.4357	24.4762	23.9619	24.5218	24.1478	23.7151	24.2878	0.0502129	0.890504	0.732372	A0A3Q2UF90	30	41.4	95.356	0	156.15	6593600000	374
A0A3Q2UFW2	ENSGALG00010018959	ubiquitin like modifier activating enzyme 5	U2AF2	26.2466	26.047	26.3087	26.1002	26.0469	26.2143	26.0236	26.0003	26.0502	25.7314	25.3252	26.1786	25.9814	25.956	26.1045	26.2907	0.144591	0.486622	0.120973	A0A3Q2UFW2	14	32.9	75.971	0	323.31	31353000000	670
A0A3Q2UFZ9	ENSGALG00000046867	Uncharacterized protein	ASNA1	24.9294	25.2984	24.8633	26.2542	24.1701	24.8135	24.0387	25.0614	25.0308	24.701	25.1752	25.0841	25.2159	25.1797	25.3767	25.4044	0.322858	0.241853	0.0216887	A0A3Q2UFZ9	9	46.8	36.834	0	118.06	7690300000	263
A0A3Q2UG33	ENSGALG00000004813	isoleucyl-tRNA synthetase	IARS	24.0581	24.2123	24.0128	20.3073	23.7172	24.6394	23.5852	23.8638	24.1781	24.2232	24.5946	24.2995	24.2608	24.1233	23.9052	24.1703	0.19843	0.556836	0.32375	A0A3Q2UG33;E1BQH2;A0A1D5P2D5	46	47.4	144.77	0	208.65	13855000000	788
A0A3Q2UG55	ENSGALG00010003299	RAD23 homolog A, nucleotide excision repair protein	RAB9B	22.8239	24.4544	24.9288	22.3859	23.8193	21.512	24.3343	22.8606	24.2243	21.8258	22.8928	22.2638	27.3491	23.449	22.651	22.2939	0.978611	0.696697	0.30668	A0A3Q2UG55;E1BVF5	4	31.3	22.76	0.00032552	12.622	677080000	53
A0A3Q2UG80			MECP2	22.5814	23.5892	23.3077	21.7944	24.5186	22.9316	25.7886	22.7351	23.5166	21.9978	19.6468	20.9725	22.1143	23.5863	23.2777	23.3705	0.0945388	0.0431318	0.759223	A0A3Q2UG80	7	42.8	21.52	0.00040177	22.813	1595700000	90
A0A3Q2UGJ5	ENSGALG00010018756	EMAP like 4	EML4	22.4877	22.0988	22.4557	21.1812	22.8757	22.5204	20.9821	22.6474	23.603	26.4089	24.4768	22.5559	22.6311	22.4718	22.8245	22.6778	0.0205284	0.173937	0.0880403	A0A3Q2UGJ5;F1NH66;A0A1D5NU87;A0A1D5PVG7;A0A3Q2UD04;A0A3Q2UFH9	13	18.9	105.89	0.00036724	17.792	1236900000	118
A0A3Q2UGQ0	Uncharacterized protein	Uncharacterized protein	Uncharacterized protein	24.5115	23.9378	22.5697	22.7574	22.1863	24.2514	21.0517	22.9981	23.3269	23.2004	23.3404	23.5323	23.7933	23.1817	22.5835	22.4631	0.747384	0.208601	0.596428	A0A3Q2UGQ0;A0A1L1RL58	9	10.9	134.22	0	59.337	1823100000	121
A0A3Q2UGT3	ENSGALG00000015132	cadherin 2	CDH2	24.473	24.6261	24.4901	23.0261	26.5082	24.4124	25.0709	24.5128	24.9112	24.9169	24.5031	24.3241	24.6078	24.5612	24.4849	24.556	0.921481	0.197706	0.111772	A0A3Q2UGT3	14	29.4	93.905	0	140.25	6740900000	316
A0A3Q2UGX4	ENSGALG00000015216	spleen associated tyrosine kinase	SUN1	22.1799	22.0666	22.9981	23.8261	23.9069	19.1608	22.4533	22.081	24.3628	23.656	26.7518	21.9208	22.3721	22.159	21.7585	22.0048	0.305647	0.0673167	0.419877	A0A3Q2UGX4;A0A3Q2UCB6;A0A3Q2UCL1;A0A3Q2UKD1;E1BQ86	7	13	89.356	0	47.477	571270000	72
A0A3Q2UGX9	ENSGALG00010002464	N-glycanase 1	NELFE	23.0248	22.412	21.4964	23.4122	23.2928	23.6395	22.4528	23.3673	23.973	24.6829	23.5563	21.8646	23.2883	23.2538	24.4154	21.1781	0.46278	0.911558	0.310453	A0A3Q2UGX9	4	20.1	34.661	0.0004207	25.829	1073900000	79
A0A3Q2UH51	ENSGALG00010015820	lysozyme g-like	LUC7L	22.5874	25.4258	22.5831	24.8525	23.4152	22.1592	23.748	22.1654	21.6321	22.3368	23.6119	22.6652	22.7085	22.6127	22.6594	22.5287	0.129317	0.349111	0.287478	A0A3Q2UH51;A0A1D5P8J3;A0A1D5PE09	7	27.1	39.224	0.00031211	11.142	1249700000	137
A0A3Q2UH56	ENSGALG00010006657	PDS5 cohesin associated factor B	PDLIM3	22.3964	23.9971	22.5919	25.521	21.946	22.3246	22.6098	23.3115	23.143	22.9173	22.2376	22.5743	23.4471	20.0051	23.907	22.4401	0.412534	0.278237	0.50733	A0A3Q2UH56;F1NHA9	6	32.4	34.425	0.00052329	43.311	662140000	51
A0A3Q2UHG8	ENSGALG00000015141	guanine deaminase	GDA	24.0941	21.9551	24.1574	22.3795	23.8802	26.0758	21.8234	24.6619	23.89	25.5069	25.3047	24.5483	25.5831	25.5426	24.6312	25.8765	0.0243034	0.200331	0.754691	A0A3Q2UHG8;F1NJD6	20	68.2	50.28	0	323.31	13075000000	423
A0A3Q2UHQ2	ENSGALG00010024283	ubiquitination factor E4A	UBE2L6	22.6645	23.9132	22.8454	24.0736	22.9889	24.4119	22.9685	22.0113	23.6265	24.6841	21.5084	23.5295	24.5026	23.8498	22.8121	23.9366	0.519468	0.872288	0.473465	A0A3Q2UHQ2	7	80.4	17.558	0	65.761	3051200000	161
A0A3Q2UHS6	ENSGALG00010029576	ATPase sarcoplasmic/endoplasmic reticulum Ca2+ transporting 3	ATP2A3	24.4112	23.765	24.5207	23.1914	25.0537	25.2246	25.0164	24.7656	24.4882	22.6407	21.936	24.4306	24.8353	25.282	24.84	25.0628	0.419528	0.00317737	0.434685	A0A3Q2UHS6;F1NNV0	29	33.2	110.52	0	108.33	8044700000	335
A0A3Q2UHW3	ENSGALG00000026591	G protein subunit gamma 12	GNG12	24.4606	24.7038	24.0436	22.9217	25.0918	24.4906	22.5088	23.9098	22.9406	24.5377	24.3178	24.0443	23.9086	24.4138	23.4048	24.1061	0.888116	0.966607	0.97009	A0A3Q2UHW3	3	8.2	42.52	0.00043422	28.619	2913200000	133
A0A3Q2UHZ1	ENSGALG00000039891	acidic nuclear phosphoprotein 32 family member E	ANP32E	26.5879	26.6256	26.4241	25.858	26.6521	26.5519	26.8839	26.3253	26.8209	26.8546	26.8845	26.1967	25.9185	26.1297	26.0965	26.3084	0.544297	0.239608	0.0139364	A0A3Q2UHZ1	9	38.7	31.566	0	323.31	31708000000	483
A0A3Q2UIH0	ENSGALG00010017256	calcium regulated heat stable protein 1	CARHSP1	25.0022	25.1659	25.0573	21.2535	21.9011	23.5873	21.2738	24.9585	24.9903	25.1641	25.5717	21.4087	24.3778	24.8854	24.5924	21.055	0.608822	0.358867	0.735158	A0A3Q2UIH0;A0A3Q2TWK2	6	50.7	16.484	0	90.856	4996500000	119
A0A3Q2UIH4			ZYX	23.4889	23.8793	23.5105	24.2596	24.6588	21.7244	23.5099	24.4198	24.1082	23.0667	23.1911	22.6683	24.0533	22.7009	23.8814	23.7484	0.543819	0.874639	0.5165	A0A3Q2UIH4	12	37.4	65.335	0.00049628	38.626	2051200000	113
A0A3Q2UIM7	ENSGALG00010027230	mitogen-activated protein kinase kinase 2	MAN2A1	22.9983	23.086	22.7977	24.3648	25.0176	23.1731	24.4312	23.1404	24.2133	22.0935	22.3558	22.7526	23.2394	23.1401	22.8463	23.5043	0.138866	0.235625	0.702425	A0A3Q2UIM7;F1NKR1	19	25.3	131.99	0.00052938	44.634	1810600000	154
A0A3Q2UIP8	ENSGALG00000005269	integrator complex subunit 2	INPP1	24.6647	24.9418	24.7027	22.796	22.9989	24.6464	23.1954	24.1661	25.1114	24.9392	25.1879	24.5179	24.8491	24.0165	24.7679	24.2186	0.0669793	0.168182	0.944437	A0A3Q2UIP8;A0A3Q2UFI6	9	44.7	39.805	0	152.07	4859600000	245
A0A3Q2UJ64	ENSGALG00000034645	up-regulated during skeletal muscle growth 5 homolog	UQCRB	25.2138	23.1661	25.108	25.0502	24.797	24.9363	25.0266	25.7868	25.175	24.9188	24.8685	25.3103	25.3945	25.5512	24.9384	25.3456	0.304915	0.213137	0.649418	A0A3Q2UJ64;A0A1D5P7X9	10	61.7	13.143	0	75.567	7720300000	185
A0A3Q2UJ67	ENSGALG00000032647	cytoplasmic linker associated protein 2	CLASP2	23.3151	23.3819	23.2871	23.1293	24.1105	23.6409	25.2535	23.1909	22.6443	22.7745	22.0537	23.674	23.5491	23.5317	23.3842	23.784	0.108425	0.0179004	0.99303	A0A3Q2UJ67;A0A1D5PJX5;A0A1D5P1B0;A0A3Q2UGP2;A0A3Q2U2T5	25	26	160.46	0	100.74	3641900000	259
A0A3Q2UJM6	ENSGALG00000046858	mannosyl-oligosaccharide glucosidase	MLEC	24.6714	24.4543	24.464	24.3135	24.311	24.7523	24.1521	24.4388	23.7997	21.6597	23.7924	24.4905	24.4835	24.9739	24.7106	24.3322	0.22433	0.106936	0.0768839	A0A3Q2UJM6;F1N872	11	55	27.708	0	238.88	5319300000	229
A0A3Q2UJV2	ENSGALG00000004325	prolyl 4-hydroxylase subunit alpha 1	OSBPL9	22.8345	23.1424	23.1406	23.4104	24.286	23.5443	22.5313	22.9228	25.7567	23.1611	22.5317	22.9989	23.638	23.3832	23.2218	23.5866	0.475031	0.967819	0.688114	A0A3Q2UJV2;A0A3Q2U913;F1NLE6	13	25.2	76.568	0	107.83	3356800000	269
A0A3Q2UK21	ENSGALG00000012921	ETS variant 6	ETV6	22.8034	24.0543	22.9638	21.7485	23.2351	23.5549	23.8884	22.6972	24.1805	22.6077	20.5644	26.3201	23.142	23.2778	22.9649	23.4135	0.77987	0.864408	0.624592	A0A3Q2UK21;F1NRC2	4	13.4	48.258	0.00037807	19.055	991120000	66
A0A3Q2UKP2	Uncharacterized protein	Uncharacterized protein	Uncharacterized protein	25.3025	24.9875	25.0127	24.1017	23.7814	19.7744	25.0074	22.3813	24.9891	25.5295	26.5859	24.8297	21.5254	24.6777	24.4069	23.8968	0.303171	0.0158791	0.858366	A0A3Q2UKP2	6	36.7	20.305	0	59.609	4100000000	100
A0A3Q2ULH9	ENSGALG00000035645	G protein subunit alpha i2	GNAI2	26.5346	26.6338	26.4795	22.9814	24.8296	26.577	25.1414	26.0116	27.0487	26.8813	26.4807	26.204	26.2519	26.0715	26.1023	26.2473	0.152438	0.623389	0.647459	A0A3Q2ULH9	20	46.1	51.363	0	323.31	35333000000	913
A0A3Q2UM43	ENSGALG00000006840	A-kinase anchoring protein 13	AKAP13	23.5615	22.6899	23.0468	24.699	22.9442	23.9567	22.7052	23.5409	21.8634	22.2251	23.2123	23.0978	23.5356	23.8299	23.3543	22.4495	0.216646	0.497079	0.21133	A0A3Q2UM43;F1NIT0	8	9.1	151.03	0	68.798	1630300000	91
A0A3Q2UM51	ENSGALG00000004245	nudix hydrolase 1	NT5C3B	22.7914	22.0877	22.3571	20.9895	23.1237	22.9104	20.8859	22.1049	24.1631	22.8461	22.9576	22.7831	23.1671	22.6116	23.254	23.1451	0.0219846	0.939277	0.646976	A0A3Q2UM51	11	33	57.102	0	58.261	1444500000	120
A0A3Q2UMD8	Uncharacterized protein	Uncharacterized protein	Uncharacterized protein	22.6446	21.9364	22.7256	21.4788	22.2803	20.9012	22.3355	22.3777	23.6932	22.2842	23.8872	22.5356	22.6284	21.5656	22.5999	23.465	0.0627184	0.318712	0.675465	A0A3Q2UMD8	7	29.1	38.784	0.00035112	15.531	762700000	72
A0A3Q2UMT0	ENSGALG00010022483	topoisomerase	TOM1	22.9768	23.2533	23.4173	23.7504	22.1724	23.1953	24.3006	23.3535	22.7656	21.8254	24.8801	23.2111	23.1938	22.9273	23.267	23.35	0.758823	0.921511	0.894316	A0A3Q2UMT0	8	24.9	54.725	0	114.84	1970100000	130
A0A3Q2UP66	ENSGALG00010021267	leucine rich repeat containing 47	LPP	24.3776	23.5885	24.6218	24.2085	22.9208	22.8925	23.2403	24.7702	22.4754	23.4485	23.192	24.1939	23.0758	22.1505	25.1201	21.8574	0.206925	0.30759	0.634549	A0A3Q2UP66	20	40.6	76.887	0	193.25	4671100000	291
A0A3Q2UPC8	ENSGALG00000054718	filamin A	FLNA	26.4243	25.9815	26.8775	22.7507	25.3561	25.7155	24.9139	26.299	26.1145	25.9897	26.2294	26.0444	25.8163	25.5587	26.6395	25.9602	0.33773	0.970457	0.874111	A0A3Q2UPC8	12	35.9	50.352	0	119.89	16070000000	231
A0A3Q2UPE2	ENSGALG00000054023	AAA_lid_3 domain-containing protein	LOC107056280	23.525	23.5819	23.7531	21.0364	25.3268	23.0801	21.783	23.7903	21.9304	23.0421	22.9987	23.2499	23.417	23.0931	24.1232	23.2966	0.865751	0.276228	0.884222	A0A3Q2UPE2	8	25.1	37.73	0.00043917	29.436	1990600000	115
A0A3Q2UPE8	ENSGALG00000048565	uncharacterized LOC107050604	LOC107049501	26.6697	27.0652	26.437	25.4002	26.355	27.0522	26.3269	26.6404	27.2779	27.0601	26.5008	26.6256	26.6002	26.8744	26.7102	26.8103	0.176685	0.85226	0.481444	A0A3Q2UPE8	9	72.3	14.955	0	323.31	22526000000	365
A0A3Q2UPL1	ENSGALG00000003594	ankyrin 1	ANK1	25.7323	24.5337	25.884	23.9607	22.6513	24.1862	22.5231	25.7674	22.1409	25.2571	24.1093	24.9393	24.4379	25.3297	24.8272	24.3286	0.97783	0.598247	0.13313	A0A3Q2UPL1;A0A3Q2UC55;A0A3Q2U1V0;A0A3Q2U0P2;A0A3Q2TS23;A0A3Q3AKQ1;A0A3Q2UDZ7;A0A3Q2UAG0;F1NJR5	49	42.8	194.78	0	309.16	13974000000	756
A0A3Q2UPQ7			CHDCT2	22.7379	24.7787	23.0333	20.8704	22.0765	23.1682	25.469	22.9373	21.4815	24.1071	24.0627	22.8614	22.7808	24.2268	22.937	23.0799	0.929405	0.604172	0.744341	A0A3Q2UPQ7	8	37.7	25.354	0.00027755	7.505	945170000	60
A0A3Q3A2E9	ENSGALG00010017450	uncharacterized LOC416755	LOC112531447	23.0262	23.0685	22.5165	22.9721	24.1701	22.5139	23.4576	22.8047	22.584	25.5576	23.1642	22.2449	22.3278	22.3405	21.5729	22.7078	0.573269	0.373736	0.114599	A0A3Q3A2E9	8	26.3	33.969	0.00037864	19.112	944890000	78
A0A3Q3A395	ENSGALG00010014985	uncharacterized LOC100857197	LMAN2L	21.8214	23.7743	23.9964	20.9152	22.6532	23.0184	22.9122	22.4313	25.127	22.5279	22.6834	23.0219	22.9554	24.3811	22.5901	22.8383	0.29625	0.983759	0.797957	A0A3Q3A395	5	21.7	38.709	0.00029326	9.0093	737390000	56
A0A3Q3A3B6	ENSGALG00010016276	ARP2 actin related protein 2 homolog	ACTR2	27.7329	27.6602	27.6824	26.3751	28.0504	28.4622	28.321	27.5731	27.7625	28.0316	27.8889	27.8566	28.1049	27.9303	27.799	28.2226	0.296686	0.0499833	0.151941	A0A3Q3A3B6;A0A3Q2TYK7;F1NRM5	24	58.8	45.453	0	323.31	131430000000	1339
A0A3Q3A3H5	LOC107050443	LOC107050443	LOC107050443	24.1397	24.1308	24.2119	20.8579	22.1961	25.1003	23.3695	24.1693	22.8177	22.2316	21.3387	24.3707	25.0924	24.6595	24.7589	24.7357	0.713197	0.0624886	0.175875	A0A3Q3A3H5	6	13.7	73.826	0.00051975	42.725	2386100000	80
A0A3Q3A497	RANBP3	RANBP3	RANBP3	23.3117	23.5877	23.1161	20.9911	23.1828	23.5981	23.499	23.1296	24.0224	22.9968	22.6454	22.9313	22.8343	23.2833	22.8159	23.2013	0.910776	0.493531	0.318125	A0A3Q3A497;A0A3Q3ASB1;A0A3Q3AQS5;F1NJ42	8	20.5	55.176	0.0003639	17.26	1445100000	94
A0A3Q3A4D8	ENSGALG00010015895	RNA binding motif protein, X-linked like 1	RBM23	25.0292	24.7835	25.0726	25.2115	25.776	25.1021	25.868	25.0644	24.1272	24.5982	23.6959	24.9184	25.0692	25.1201	24.8652	25.2842	0.0133737	0.00722243	0.395719	A0A3Q3A4D8;E1BRU3	18	43.6	56.248	0	253.65	10694000000	397
A0A3Q3A5D4	ENSGALG00010014918	pleiotropic regulator 1	PLEK	25.986	25.8579	25.8377	24.3818	23.1355	26.9172	26.7706	26.5236	26.0391	26.2215	25.57	25.5212	26.4253	26.5314	26.0239	26.3559	0.429201	0.430516	0.86398	A0A3Q3A5D4;F1NSA0	18	58.9	40.282	0	323.31	21490000000	407
A0A3Q3A5F2	ENSGALG00010015746	poly	PAICS	25.8496	25.8074	25.9331	19.3364	24.7735	25.6396	24.5666	26.5582	25.4224	25.8778	26.6568	26.7561	25.4239	25.4627	25.5722	25.7427	0.244348	0.766172	0.322425	A0A3Q3A5F2;R9PXP8;A0A1D5PH07;A0A3Q2U811;A0A1D5P4C5;A0A3Q2ULT4;A0A452J876	24	29.6	113.68	0	323.31	28288000000	702
A0A3Q3A6F5	ENSGALG00010007436	N-acetyltransferase, pineal gland isozyme NAT-3	PLXND1	22.9274	23.026	22.6147	25.2087	26.9576	22.2011	23.6214	22.259	22.4351	22.6623	22.1464	22.7253	24.2328	21.7378	22.6495	24.4996	0.336555	0.455424	0.747048	A0A3Q3A6F5;F1P2X8;A0A3Q2U1R1	16	11.2	210.41	0.00043159	28.197	868350000	105
A0A3Q3A6H4	ENSGALG00000041592	SWI/SNF related, matrix associated, actin dependent regulator of chromatin subfamily c member 2	SLK	23.7001	22.9874	23.7957	22.291	23.8368	24.0623	23.897	23.6364	25.1483	23.6608	23.8509	23.453	23.5469	23.8299	23.6623	23.9438	0.200626	0.487518	0.101118	A0A3Q3A6H4;E1BQV7;A0A3Q3AMN1;A0A3Q2U6R2	20	23.7	136.08	0.00052274	43.287	4088900000	260
A0A3Q3A7M3	ENSGALG00000024488	CD99 molecule	CD99	25.8972	26.3222	25.6249	27.5904	26.599	25.2816	26.4717	25.9604	25.5939	25.5085	25.7415	25.3886	24.6082	22.4954	26.1572	25.1977	0.033116	0.217665	0.494415	A0A3Q3A7M3	4	44.6	18.269	0	323.31	7837100000	199
A0A3Q3A7P6	ENSGALG00010006178	ribosomal protein S23	RPS15A	26.7686	26.2774	26.4156	26.2749	26.8465	26.1674	26.6393	26.4612	26.024	26.796	26.3389	26.6591	26.411	26.52	26.4161	26.5385	0.887656	0.670139	0.766251	A0A3Q3A7P6	9	66.9	14.855	0	49.857	27510000000	497
A0A3Q3A7Y5	ENSGALG00000048394	AP-2 complex subunit sigma	CLAPS2	24.1442	21.9819	24.2077	22.1342	23.5782	23.5801	22.4893	23.9415	25.7072	21.1789	22.4765	23.7004	24.0756	24.1889	23.2558	23.5431	0.675059	0.529128	0.858199	A0A3Q3A7Y5	3	9.7	31.042	0.00025471	5.3572	1558900000	77
A0A3Q3A829			BLA	21.0268	26.8655	23.3375	27.6077	29.2901	23.5046	28.7686	21.8434	23.1445	20.7406	26.8509	27.0138	23.2353	28.0242	27.6186	27.9548	0.85296	0.290595	0.721088	A0A3Q3A829	2	44.9	10.853	0	153.94	20021000000	189
A0A3Q3A8D7	ENSGALG00000008821	NADH:ubiquinone oxidoreductase subunit A5	NDRG1	25.6595	25.5375	25.868	24.4099	24.494	25.4433	24.9681	25.6514	24.6065	25.1249	26.0632	25.7264	25.1114	25.2333	25.5067	25.5619	0.682272	0.642138	0.712965	A0A3Q3A8D7	15	61.2	44.218	0	145.85	10801000000	421
A0A3Q3A8T0	ENSGALG00000004902	target of myb1 like 2 membrane trafficking protein	TNFAIP8	24.1601	24.3766	24.1248	26.542	25.5849	25.2127	23.0216	24.1637	24.0387	24.1128	23.6008	24.2447	24.9619	25.1837	24.1629	25.2641	0.650082	0.510804	0.192673	A0A3Q3A8T0;R4GIG0	6	50.5	22.892	0	183.45	4690600000	142
A0A3Q3A8X7			UBX	23.1755	23.069	22.4958	24.9366	21.818	23.117	22.1194	22.9182	24.3337	21.9669	22.8917	23.166	20.3543	22.6362	22.7577	23.198	0.572533	0.103756	0.943519	A0A3Q3A8X7;A0A1D5PCK3;A0A3Q2TS92	6	19.1	57.071	0.00047962	36.013	1465300000	99
A0A3Q3A9N4	ENSGALG00000011388	Rab geranylgeranyltransferase beta subunit	RAB41	27.4726	27.8841	27.458	24.9358	24.5832	22.7721	23.5496	27.5752	27.8533	22.7788	27.608	27.5042	27.4165	27.9945	27.6046	27.6265	0.172883	0.544308	0.0660667	A0A3Q3A9N4	5	25.6	23.772	0	120.5	24314000000	218
A0A3Q3AA34	ENSGALG00010017540	eukaryotic translation initiation factor 4 gamma 1	EIF4G1	25.0894	25.3148	25.2128	22.6103	23.7195	24.9373	22.7265	24.5241	25.2359	25.4536	25.0124	25.3134	25.1192	24.926	24.8428	25.0027	0.0613339	0.314444	0.721962	A0A3Q3AA34;A0A1D5PPZ0;A0A1D5P6I5;E1BSG5;A0A1D5P490	44	32.3	172.44	0	296.34	19510000000	923
A0A3Q3AAE8	ENSGALG00000039245	stabilin 2	SSH3	22.5496	24.0123	22.7752	20.7697	23.7364	22.6012	24.16	22.6096	21.1424	22.5567	24.1164	22.792	22.4857	22.5498	22.6131	22.7615	0.58904	0.492254	0.434746	A0A3Q3AAE8;A0A3Q2U2T9	5	13.1	74.554	0.00035932	16.645	748850000	48
A0A3Q3AAP1	ENSGALG00000007048	synemin	SUV39H1	24.5085	24.5808	24.3096	23.3436	24.7036	24.8424	25.2511	25.1673	24.7169	24.3199	24.1536	24.1997	24.5049	25.007	24.5706	24.7167	0.723711	0.00711255	0.229017	A0A3Q3AAP1	15	53.4	47.373	0	272.84	5941300000	247
A0A3Q3AB26	ENSGALG00010028889	far upstream element binding protein 3	FUBP3	23.0878	23.6791	22.9368	21.9898	23.5997	23.4801	24.5401	23.1619	24.0309	22.4083	21.4686	22.7828	23.1612	22.652	23.0147	23.3685	0.234887	0.135292	0.591385	A0A3Q3AB26;A0A3Q2TU83;Q5ZM76;A0A1D5PWA9;A0A3Q2UAQ9;A0A3Q3AK86;A0A3Q2UDZ2	14	32	60.926	0.00047393	35.275	1948700000	140
A0A3Q3ABC4			BCHC	25.0676	24.9862	25.0657	21.7821	24.0721	23.5132	25.0576	22.5771	23.3621	21.7647	24.6625	24.826	22.8536	22.8274	23.9017	22.9118	0.327172	0.453319	0.930146	A0A3Q3ABC4	4	35.4	18.687	0.00034247	14.623	820450000	49
A0A3Q3ABJ5	ENSGALG00010010796	protein kinase C delta binding protein	PRKAR1A	26.738	26.3866	26.6983	26.1654	27.1991	27.464	27.2481	27.105	26.8876	26.4199	26.7371	26.5609	27.1231	27.4153	26.7786	27.207	0.893342	0.000156419	0.247893	A0A3Q3ABJ5	16	46.3	41.437	0	276.37	25935000000	559
A0A3Q3ABW5	ENSGALG00010013539	NSFL1 cofactor	NR2F2	23.4082	23.5193	23.477	24.5203	21.3564	24.5576	22.849	23.2932	23.7451	22.0022	22.5608	23.2929	22.613	22.6409	24.0242	24.4794	0.673764	0.852982	0.206239	A0A3Q3ABW5;A0A3Q2UN56;A0A1D5PFG4;F1NJL8	4	15.7	29.178	0.00041459	24.794	724600000	61
A0A3Q3ACB9			TPM2	27.0582	26.1207	27.1513	27.1527	26.8334	25.6673	26.7808	27.2563	26.8832	26.3403	25.4444	26.5221	26.5795	26.1586	27.9763	26.6656	0.588767	0.642181	0.253144	A0A3Q3ACB9;A0A3Q2U9X8	30	57.9	37.156	0	299.96	22768000000	304
A0A3Q3AD57	ENSGALG00010014736	kinesin heavy chain member 2A	KIAA1217	22.8503	26.2378	22.9743	23.9224	22.3273	23.8922	23.1162	22.5418	22.4621	22.4431	22.3915	22.7407	23.1138	22.9738	22.693	22.4822	0.0850844	0.425914	0.153161	A0A3Q3AD57;F1NR84;A0A1D5PT84;A0A1D5P4X0	11	9.4	151.58	0.00034002	14.284	1479600000	106
A0A3Q3AE10	ENSGALG00010025936	golgi SNAP receptor complex member 2	GOSR2	23.4967	20.4974	23.8624	26.5022	23.827	23.5909	23.4291	23.7452	22.4774	23.2142	22.9733	23.6033	24.0044	23.7187	23.6805	23.6632	0.753469	0.557746	0.619232	A0A3Q3AE10;A0A3Q2U407;F1NUM3	7	52.8	24.738	0	61.942	3030700000	166
A0A3Q3AE45	ENSGALG00000010432	glutathione S-transferase zeta 1	GSTZ1	24.17	24.0138	24.3469	21.4791	22.6185	23.9252	24.0803	25.171	25.2361	24.4125	25.635	25.0093	23.7248	23.611	23.5071	23.601	0.193232	0.278254	0.0542169	A0A3Q3AE45;A0A1D5PN41;F1N9S2	8	60.4	24.106	0	51.948	2884800000	153
A0A3Q3AE84	ENSGALG00000014902	golgi associated PDZ and coiled-coil motif containing	GOPC	24.4723	23.2991	21.3806	24.9328	22.4877	21.7817	22.0887	21.1513	24.4615	23.2813	21.4176	23.8362	21.2677	21.6158	21.5199	20.449	0.410965	0.00579959	0.727397	A0A3Q3AE84;F1N8T3	4	13.5	54.187	0.00028986	8.5959	324200000	54
A0A3Q3AFD8	ENSGALG00010003925	SEC31 homolog A, COPII coat complex component	SEC16A	23.4923	21.8134	23.4681	26.0505	22.7671	23.8079	24.8039	23.6757	21.7157	24.9064	23.997	23.7331	24.0061	24.018	23.7721	23.9749	0.959588	0.733039	0.805608	A0A3Q3AFD8;A0A1D5P1N6;F1NZ85	17	13.7	235.78	0	96.565	3457900000	223
A0A3Q3AG59	ENSGALG00010019064	dpy-19 like 1	DPY19L1	22.6684	25.6047	22.1351	21.9846	23.9109	22.1143	23.6705	21.7882	22.0978	24.5469	24.1545	22.7415	22.9263	22.3265	21.9048	22.4435	0.87861	0.323666	0.532082	A0A3Q3AG59;A0A1D5NWS3	7	14.9	80.116	0.00048239	36.646	586250000	46
A0A3Q3AGL8	ENSGALG00000004648	programmed cell death 5	PCYT1A	22.7738	22.5271	22.2968	21.3384	23.374	24.7314	23.5103	22.6191	20.8945	23.5276	23.8444	22.1879	22.5433	22.741	22.5833	25.6881	0.859013	0.094304	0.643131	A0A3Q3AGL8;E1C4K8;A0A3Q3AL21	8	34.6	42.096	0.00035562	16.195	596010000	51
A0A3Q3AHG4	ENSGALG00010027524	translocase of outer mitochondrial membrane 40 like	TNPO1	24.6134	24.1967	24.4953	24.4054	23.6043	24.2161	23.6809	24.2968	24.012	24.605	24.1722	24.6239	24.7726	22.8918	24.2525	24.9352	0.726446	0.264092	0.534094	A0A3Q3AHG4;F1NSW3;A0A1D5PZB8	29	49.8	101.99	0	138.23	9399700000	448
A0A3Q3AHL7			Eif3	21.7828	23.8995	24.0928	23.3008	24.9049	24.0115	24.3411	20.7115	20.9768	23.9388	22.8252	23.4983	24.0911	23.6912	23.6816	24.0325	0.952306	0.329469	0.519278	A0A3Q3AHL7;A0A3Q2UDG3	4	20.1	16.508	0.000383	19.745	2178100000	101
A0A3Q3AI12	ENSGALG00010017539	karyopherin subunit alpha 6	KLC2	22.5059	22.7637	22.582	23.6006	23.0106	22.6639	22.9821	22.6522	22.8594	23.3899	20.68	22.8449	22.3788	24.6663	22.8522	22.6782	0.90436	0.443043	0.396785	A0A3Q3AI12;A0A1D5P344	16	44.9	61.627	0.00046685	33.693	1322500000	121
A0A3Q3AII8	Uncharacterized protein	Uncharacterized protein	Uncharacterized protein	22.7589	23.0235	22.9281	24.1281	24.0526	22.6256	24.695	22.9848	21.9148	21.6388	22.2745	25.108	22.7517	22.8829	22.9356	22.5716	0.219143	0.669857	0.745053	A0A3Q3AII8	6	15.8	66.59	0.00045935	32.481	1017800000	71
A0A3Q3AJD3	wh1	wh1	wh1	24.5622	24.811	24.115	21.6156	22.9991	24.5554	22.3466	24.1242	23.1267	24.5353	24.779	23.8293	24.4978	22.3888	24.2129	24.2799	0.571703	0.657754	0.966221	A0A3Q3AJD3	5	69.2	9.4945	0.00040453	23.525	3073700000	114
A0A3Q3AJI5	ENSGALG00010004993	sulfotransferase family, cytosolic, 1B	STXBP5	21.3764	25.9648	21.6561	23.3406	22.3436	22.0659	21.3896	21.6757	22.6137	21.4239	21.2429	21.8268	21.8585	22.3945	22.0024	22.4745	0.395004	0.485882	0.175649	A0A3Q3AJI5;A0A3Q2UIP6;E1C3U0;A0A3Q2U1Q0;A0A3Q2U326;A0A3Q2U138	4	5.8	121.71	0.00027027	6.7372	553020000	66
A0A3Q3AKJ5	Uncharacterized protein	Uncharacterized protein	Uncharacterized protein	24.8722	22.9676	25.0373	26.4931	25.4682	24.3299	25.4005	24.9392	22.6373	23.7674	23.6171	24.4807	24.6976	24.7704	25.2901	24.5282	0.127629	0.138113	0.272821	A0A3Q3AKJ5	14	79	20.043	0	116.25	5525600000	208
A0A3Q3AL64	ENSGALG00000048152	ThiF domain-containing protein	RUFY1	22.1082	22.2818	21.8201	26.3025	24.1808	21.7038	22.2144	21.9362	24.8615	25.7283	23.4873	21.9492	22.1779	23.6155	21.6778	21.9306	0.644997	0.161146	0.509156	A0A3Q3AL64;A0A1D5PYE9	6	10.7	71.996	0.00030321	9.9275	587240000	68
A0A3Q3ALB3	ENSGALG00010019772	methionine adenosyltransferase 2 like 2	MAPK3	26.2946	26.3807	26.3714	24.5694	25.7972	26.3757	25.5846	26.1063	26.1232	26.2325	26.7403	26.4081	26.2978	26.3797	26.4	26.7596	0.0811961	0.779491	0.967075	A0A3Q3ALB3;A0A3S5ZPA9	23	83.3	40.416	0	323.31	27690000000	650
A0A3Q3ALM7	ENSGALG00010013442	aldo-keto reductase family 1 member B10-like	LOC112533501	24.5305	20.6343	24.0306	22.6749	22.2296	24.2776	23.9398	23.9734	23.6192	24.6289	24.773	24.3354	24.2944	22.9108	23.083	23.7913	0.252188	0.867893	0.198102	A0A3Q3ALM7	5	7.2	115.72	0	82.172	2162200000	94
A0A3Q3ALP4	ENSGALG00000044628	immunoglobulin	IGBP1	23.2396	22.65	23.2414	21.7451	22.3542	23.1514	25.4946	23.4403	24.9632	23.1748	22.9468	23.5126	23.2331	23.5439	23.1683	23.8624	0.405721	0.453823	0.24781	A0A3Q3ALP4	7	30.2	38.131	0.00049164	38.077	1595800000	123
A0A3Q3AMS8	ENSGALG00000023472	sulfotransferase family cytosolic 2B member 1-like	LOC112531384	23.1721	23.9131	23.2057	23.358	23.1792	23.2527	25.7558	22.5921	23.7488	23.8992	23.5615	23.6073	22.8649	22.5212	22.8748	23.3067	0.505729	0.490757	0.167309	A0A3Q3AMS8	3	46.4	12.543	0.00049579	38.57	1458400000	87
A0A3Q3AN10	ENSGALG00000032658	formin like 1	FMNL1	23.5305	23.7441	23.2643	24.3154	24.3899	24.801	24.6991	24.2184	22.242	23.5285	23.1923	23.7161	24.267	24.5642	23.9111	24.7257	0.148298	0.000845214	0.416098	A0A3Q3AN10;A0A1D5PZY5;A0A3Q3AT69;A0A3Q2TVM7	27	28.8	135.21	0	194.63	8799700000	452
A0A3Q3AN84	ENSGALG00000003882	SWI/SNF related, matrix associated, actin dependent regulator of chromatin, subfamily e, member 1	SMAD2	23.0644	22.6188	26.6795	22.415	27.0616	26.293	23.1181	23.024	23.4533	26.6058	19.115	26.5931	26.4855	26.2953	26.642	26.8458	0.414499	0.123291	0.540664	A0A3Q3AN84;Q8UWF3;A0A1D5NUH3;H9L0G3	6	22	48.927	0.00036049	16.811	7094800000	107
A0A3Q3AN92	ENSGALG00010011903	leukotriene A4 hydrolase	LRRFIP1	23.2943	23.5745	23.4774	23.5164	24.008	23.6311	23.8947	23.7658	23.2727	23.3358	23.1719	23.2551	22.9916	23.4725	23.3099	23.2144	0.000173804	0.0354639	0.0264469	A0A3Q3AN92;A0A3Q2U0Z3;A0A3Q2U708;A0A3Q2UID6;A0A3Q3AHD0;A0A3Q2U8A7	14	20.2	104.35	0	100.44	2559200000	168
A0A3Q3ANR7	ENSGALG00000037289	atlastin GTPase 2	ATL2	23.7026	23.2489	23.6325	23.7595	23.5423	23.4889	23.0417	23.8526	25.7748	23.1669	23.2245	23.5678	23.633	23.6375	23.6579	23.6773	0.442987	0.564603	0.790181	A0A3Q3ANR7;A0A1D5NX47	8	25.5	61.157	0.00045496	31.854	2074600000	140
A0A3Q3AP00	ENSGALG00010027285	protein tyrosine phosphatase, receptor type S	PTPN12	23.5804	23.698	23.627	22.5335	22.0295	23.6776	24.8837	23.3842	24.3573	23.5486	25.2772	23.5679	23.4261	24.912	23.4516	23.5607	0.191381	0.802776	0.577874	A0A3Q3AP00	9	13.6	111.91	0	85.947	1511900000	84
A0A3Q3AP23	ENSGALG00010003439	GEM interacting protein	GMIP	21.898	21.8659	25.2556	25.3493	21.1622	23.3035	21.8987	22.1904	23.5395	25.1106	21.3519	24.9423	23.1068	23.8229	23.6393	22.9201	0.346292	0.220226	0.453046	A0A3Q3AP23;A0A1D5PTT2;A0A3Q2U6L6	14	20.7	93.587	0	62.078	1281000000	98
A0A3Q3APC4	Uncharacterized protein	Uncharacterized protein	Uncharacterized protein	22.3619	25.3558	22.3764	25.4971	24.2491	22.4903	21.6583	21.7868	25.9231	22.4894	22.9087	22.2881	22.6381	22.5753	22.2002	23.0909	0.767768	0.147781	0.683016	A0A3Q3APC4	14	25.5	100.77	0	69.702	1718600000	153
A0A3Q3APH5	ENSGALG00010004434	t-complex 1	TBXAS1	22.5434	22.5772	22.4686	24.8149	23.0308	23.7451	22.8554	22.9924	26.6103	22.931	21.9075	22.7561	24.2807	23.8932	22.8035	23.8565	0.437227	0.867855	0.935979	A0A3Q3APH5;F1P4G4	13	37	57.317	0	51.751	3367100000	241
A0A3Q3APV9	ENSGALG00000031593	thymosin beta 15B	TMEM214	22.087	23.0682	21.961	23.3644	21.544	23.2866	24.2219	22.0173	24.6012	23.6217	22.466	22.5807	22.1897	22.6374	21.8727	22.0635	0.892977	0.286365	0.172292	A0A3Q3APV9;E1BTZ4	7	21.3	66.982	0.00035524	16.076	650810000	78
A0A3Q3AQG0	ENSGALG00000001573	purinergic receptor P2X 1	OSBPL8	22.3337	23.0713	22.3537	24.3308	24.377	22.4996	23.4349	22.2559	24.2622	25.871	23.1441	22.435	22.4334	22.6073	22.5327	22.7361	0.74114	0.245933	0.170862	A0A3Q3AQG0;F1N9F3;A0A1D5PGC8	12	21.4	91.077	0.00043459	28.645	1096900000	111
A0A3Q3ARC0	ENSGALG00000030548	oxysterol binding protein	OGDH	26.3424	26.0651	26.1393	25.6833	22.3556	25.8963	26.0236	25.5622	25.6254	26.3528	26.1516	26.2341	25.5156	25.6992	23.3848	26.1098	0.820905	0.0887869	0.867964	A0A3Q3ARC0;A0A3Q2U6U8;A0A1D5P975	44	36.5	164.1	0	143.22	9489400000	121
A0A3Q3AS95	ENSGALG00010028462	endothelial differentiation related factor 1	EDF1	24.7541	24.5942	24.9858	21.641	24.2041	24.5699	22.5058	24.4162	23.1717	22.7042	23.9553	24.3873	25.1027	25.2332	24.3732	24.8346	0.615896	0.237691	0.19267	A0A3Q3AS95	5	39	15.436	0	61.773	4484400000	119
A0A3Q3ASJ5	Uncharacterized protein	Uncharacterized protein	Uncharacterized protein	23.0136	22.6134	23.6223	23.1728	22.6541	24.0657	26.4211	24.0646	23.3275	23.5557	24.1709	23.561	23.0176	23.5181	23.3437	23.5003	0.634303	0.309758	0.0971738	A0A3Q3ASJ5	2	2.4	109.55	0	55.124	1069400000	59
A0A3Q3AUG2	ENSGALG00010013440	early endosome antigen 1	EEA1	22.47	22.287	22.7197	23.6734	22.7596	22.9926	22.4734	22.9631	21.1769	22.1333	23.176	22.1298	22.5555	22.7071	22.8347	22.9457	0.231987	0.269228	0.283724	A0A3Q3AUG2;E1BRE5;A0A1D5PHV9	30	27.5	161.49	0	66.015	3077900000	297
A0A3Q3AUG8	ENSGALG00010028862	keratin-associated protein 21-1-like	LOC107050717	26.5021	26.6867	26.4474	26.2755	26.0828	25.9822	26.2111	26.3691	26.5498	26.1296	26.9284	26.4924	25.7078	26.413	27.0623	26.4138	0.421741	0.220925	0.587826	A0A3Q3AUG8	11	75.6	19.493	0	207.73	19168000000	345
A0A3Q3AW32	ENSGALG00010011860	cat eye syndrome chromosome region, candidate 1	CECR1	22.0747	23.132	22.6259	21.8259	21.9992	22.4055	22.948	22.7364	23.82	22.6585	23.3541	22.471	22.3501	22.5685	22.8979	22.689	0.143215	0.497395	0.276333	A0A3Q3AW32;A0A3Q2UK74;F1NML7;A0A3Q2ULP3	5	18.6	53.854	0.00047059	34.446	1150700000	99
A0A3Q3AXB0	ENSGALG00010014816	thiosulfate sulfurtransferase	TSFM	24.025	24.2256	23.9003	24.747	21.8886	23.4636	22.9473	24.08	25.8492	23.3344	23.621	23.7385	23.6667	24.0106	23.7254	23.7652	0.44343	0.0790095	0.326187	A0A3Q3AXB0;A0A3Q2UHB2	9	32.6	39.673	0.00050633	40.382	2340200000	133
A0A3Q3AXF8	ENSGALG00010025568	myosin, light chain 3, alkali; ventricular, skeletal, slow	MYCBP2	22.8877	24.2641	23.1623	25.3797	22.2174	23.196	23.8861	22.9796	21.8249	25.1075	24.4059	22.9037	22.7683	22.6719	23.1392	23.5442	0.698759	0.197411	0.754711	A0A3Q3AXF8;A0A1D5PPJ8;A0A3Q2UHD2;A0A1D5PSR1;A0A1D5P7R9;A0A1D5PSW1;A0A3Q2U2P8;A0A3Q2U6J6;A0A1D5PAH0;F1NZF2	18	6.2	505.48	0.00045956	32.566	1054400000	113
A0A3Q3AXS8	ENSGALG00010013269	inositol polyphosphate-5-phosphatase B	ILVBL	23.1625	23.0008	23.1139	23.5218	22.8399	22.797	22.638	23.3832	22.655	22.8883	22.0979	23.4573	23.6794	22.6628	22.8489	23.5932	0.744088	0.75662	0.125919	A0A3Q3AXS8;A0A3Q3AMU6;A0A3Q2UC35	17	42.9	70.886	0	65.838	2564300000	205
A0A3Q3AZ85	ENSGALG00000012802	coagulation factor XIII A chain	F13A1	26.3799	27.1931	25.9874	23.6992	25.4762	26.0618	25.655	26.2942	27.0378	27.224	26.2877	26.0334	27.9303	27.2014	25.8074	26.5317	0.0759028	0.771855	0.863551	A0A3Q3AZ85;E1BWG1	33	55.8	83.75	0	323.31	30416000000	870
A0A3Q3AZJ6	ENSGALG00000014662	retinol binding protein 5	RBM3	27.3141	27.6981	27.1967	25.5782	25.4988	26.8596	25.5289	26.91	28.2697	27.8969	27.8113	26.8429	25.5175	26.3886	26.6734	26.2074	0.319324	0.00917712	0.316173	A0A3Q3AZJ6;Q5ZLU8	7	43.3	18.618	0	323.31	26499000000	244
A0A3Q3AZP2	ENSGALG00000004110	translocase of outer mitochondrial membrane 34	TNFAIP8L3	21.1561	23.2895	23.3584	22.1908	22.2573	22.4508	23.1278	23.5362	22.1906	23.3766	20.2518	22.9146	19.4544	22.1502	22.9936	22.3941	0.264294	0.941015	0.529511	A0A3Q3AZP2	2	14.2	23.484	0	46.289	586360000	67
A0A3Q3B053	ENSGALG00000034821	lectin, mannose binding 1 like	LIG1	24.2614	22.5578	22.9316	23.5477	22.8632	22.2594	24.6314	21.9625	23.0868	22.1999	22.5005	22.7039	21.9835	22.5453	22.0598	22.2312	0.0776918	0.292797	0.976365	A0A3Q3B053;A0A1L1RNF8;A0A3Q3AH06	10	17.6	102.11	0.0004095	24.139	932370000	94
A0A3Q3B1L2			PFDN6	23.5205	23.3643	20.927	22.9991	22.2157	23.6574	23.7275	20.6516	24.0621	21.6271	22.5091	21.6916	23.3137	23.7114	23.5867	23.2151	0.559899	0.459983	0.329751	A0A3Q3B1L2	7	35.6	18.625	0.00034686	15.068	1741000000	100
A0A3Q3B289	C15orf48	C15orf48	C15orf48	23.6926	23.0658	20.8846	24.9095	25.5304	25.6627	25.6459	24.7064	25.7804	20.9815	25.8259	24.0288	26.3699	26.5053	25.0842	25.8206	0.305111	0.0176737	0.76101	A0A3Q3B289	5	75.6	9.6321	0	99.623	6811000000	104
A0A3Q3B2L3	ENSGALG00010022972	alpha-2-macroglobulin	A2M	24.8716	24.7239	25.5228	25.6621	24.1893	23.2696	23.3668	24.1659	24.3696	25.4593	26.4871	24.4308	23.1182	24.1256	23.5696	22.9477	0.640822	0.000407703	0.658595	A0A3Q3B2L3;A0A3Q3ANZ2	13	37.3	52.034	0	65.348	4744200000	205
A0A3Q3B2M9	ENSGALG00000007276	GCN1, eIF2 alpha kinase activator homolog	GCN1	23.9319	23.6772	24.0786	24.4911	21.8851	24.1837	21.6728	23.9276	22.832	24.0447	22.9764	24.3115	24.2582	24.2565	24.114	24.3364	0.312999	0.59341	0.0369757	A0A3Q3B2M9;F1NAK4	83	42.5	290.57	0	323.31	15508000000	1134
A0A3Q3B2T4	ENSGALG00010004639	HBS1 like translational GTPase	HBS1L	21.9842	24.2644	22.4332	21.6301	21.872	22.6232	23.8204	22.6583	23.0216	24.7264	22.5507	22.1294	22.4614	22.4122	22.2876	22.5389	0.821321	0.581705	0.371171	A0A3Q3B2T4;E1BW59;A0A3Q2UD79;A0A1D5PQQ5	4	11	71.095	0.00033535	13.741	643030000	55
A0A3S5ZP68	ENSGALG00000009303	ENAH actin regulator	ENAH	25.2815	24.9706	25.1833	25.5607	24.2932	25.2931	26.2776	25.4766	24.5323	24.6842	24.4985	24.9533	25.2328	25.1912	25.7408	25.0388	0.208873	0.1467	0.260698	A0A3S5ZP68;F6QJK6;A0A3S5ZPV2	12	28.9	57.154	0	281.2	6753200000	299
A0A3S5ZP89	ENSGALG00000008585	structural maintenance of chromosomes 3	SMARCA5	23.9053	23.8075	24.1875	22.742	24.4362	23.9254	23.728	23.753	22.8722	23.603	22.3252	23.7659	24.3656	24.4933	24.0009	24.1112	0.645403	0.0162892	0.136434	A0A3S5ZP89	36	35.2	120.59	0	81.594	7369600000	463
A0A3S5ZPB7	ENSGALG00000015439	solute carrier family 44	SLC25A3	27.0512	26.9694	27.1765	26.0342	26.8254	26.6255	26.7378	26.975	26.6784	26.8611	26.747	27.0681	27.0576	26.8817	26.874	27.0841	0.474351	0.68955	0.608577	A0A3S5ZPB7	15	48.3	39.901	0	232.86	31294000000	508
A0A3S5ZPJ0	ENSGALG00000009369	peroxiredoxin 3	PPP6C	23.2386	25.476	23.1175	22.7285	23.4244	23.6723	22.6789	23.016	23.9053	23.2087	23.2287	23.0594	22.9527	22.9195	23.2974	23.4029	0.629859	0.369292	0.741727	A0A3S5ZPJ0	8	20.6	62.241	0	58.836	2502200000	150
A0A3S5ZPN3	ENSGALG00000003532	DEAD-box helicase 5	DDX5	25.6404	25.7309	25.5353	25.4339	24.0398	25.6845	24.9068	25.1536	25.1914	25.5637	24.6667	25.4877	25.5056	25.6868	25.4049	25.7761	0.496357	0.520645	0.0314073	A0A3S5ZPN3	32	53.9	67.673	0	267.64	28264000000	655
A0A3S5ZPP7	ENSGALG00000012173	galectin 3	LCP2	21.8614	21.3989	22.4679	23.8405	22.2725	23.4224	23.0314	20.687	24.108	22.5333	24.9565	22.5507	23.5588	23.8665	22.2681	23.4725	0.0736925	0.793519	0.849003	A0A3S5ZPP7	11	22	61.984	0	64.89	2267300000	166
A0A3S5ZPT2	ENSGALG00010029284	cytohesin 1	CYTH1	22.9983	22.8044	23.2465	22.8443	26.6389	23.8219	21.974	22.5109	23.1914	23.405	22.8312	23.18	23.8515	23.7971	22.9488	23.5377	0.982446	0.307398	0.728786	A0A3S5ZPT2;A0A1D5PA69;E1C5T7;A0A3Q2U511	11	31.6	46.314	0.00045351	31.663	2488400000	183
A0A452J7Q6	ENSGALG00000001644	SIN3 transcription regulator family member A	SH3GL1	24.0666	23.9349	24.2313	24.1434	24.4499	24.258	24.5217	24.2557	21.8269	23.89	23.917	24.2351	23.769	23.7999	24.3705	24.1135	0.114034	0.179748	0.650186	A0A452J7Q6	10	26.1	52.856	0	161.13	5287400000	226
A0A452J7S4	ENSGALG00000041626	Meis homeobox 1	MDH1	27.4462	27.1858	27.2725	23.2887	27.5382	27.4821	26.9242	27.2552	27.9483	28.0183	27.8573	27.4289	27.2748	27.115	27.4144	27.3337	0.169136	0.652714	0.161186	A0A452J7S4;A0A1D5PE17	19	45.2	57.458	0	323.31	94310000000	953
A0A452J7T4	ENSGALG00000008432	adaptor related protein complex 2 mu 1 subunit	AP2M1	26.3387	26.3828	26.4981	25.6197	26.6022	25.8427	26.7524	26.1409	26.4417	26.1875	25.29	26.4786	26.5441	26.0063	26.1909	26.1768	0.614424	0.552087	0.989961	A0A452J7T4	17	43.8	55.025	0	151.27	16200000000	536
A0A452J7T9	ENSGALG00000010027	cofilin 2	CFL2	26.4693	26.4718	26.6649	24.9404	26.3702	26.0076	25.8938	26.2467	26.5342	26.6581	26.8508	26.2268	25.5198	25.5489	26.6462	25.66	0.781998	0.179296	0.18717	A0A452J7T9	13	74.1	18.658	0	212.75	13755000000	299
A0A452J7V2	ENSGALG00000004918	RAB9B, member RAS oncogene family	RAB2A	26.0662	26.1911	25.8418	24.8547	25.749	25.3323	25.8501	25.9291	26.1212	26.0556	26.3991	26.0928	25.7775	25.8615	26.1962	25.955	0.0849357	0.503281	0.587375	A0A452J7V2	15	74	22.651	0	308.62	23162000000	609
A0A452J7V8	ENSGALG00010027733	ribosomal protein L35	RPL27	27.1617	27.0239	27.4352	23.8914	26.8853	27.4774	27.3652	27.474	26.5292	27.2593	26.9811	27.4477	27.7285	27.3496	27.3247	27.3691	0.367119	0.159275	0.552583	A0A452J7V8	7	19.9	23.572	0.00050582	40.327	26968000000	309
A0A452J7Z5	ENSGALG00010027119	negative regulator of ubiquitin like proteins 1	NSFL1C	24.4959	24.3019	24.3945	23.9444	24.3215	24.4519	24.1554	24.4817	24.82	24.3869	24.8247	24.1901	23.6094	24.3637	24.1108	24.7935	0.67999	0.428089	0.238814	A0A452J7Z5	16	50.1	41.798	0	262.14	6181700000	260
A0A452J805	ENSGALG00010021514	translocated promoter region, nuclear basket protein	TPM2	27.1197	26.4121	27.0533	27.3507	27.2627	26.444	26.7944	27.1481	27.1249	26.8131	26.4155	26.2261	26.0018	26.626	27.1899	26.3342	0.11734	0.680186	0.934887	A0A452J805	30	47.8	37.741	0	284.54	54018000000	941
A0A452J806	ENSGALG00010013444	oxysterol binding protein like 8	OLA1	26.0098	25.7489	25.9166	22.2469	24.58	26.5166	24.5499	25.8779	26.048	26.2412	26.3815	26.0966	26.3022	26.1264	25.6458	26.2459	0.09359	0.787715	0.634055	A0A452J806	25	63.7	46.639	0	243.01	22826000000	572
A0A452J815	ENSGALG00010003862	phosphoenolpyruvate carboxykinase 2, mitochondrial	PCBD1	24.1288	23.5572	20.4803	23.3778	22.2744	24.2823	21.5829	24.7746	24.4314	24.6749	25.0468	24.7147	24.6667	24.3711	24.3719	22.8338	0.0471466	0.798976	0.423148	A0A452J815	8	74	11.994	0	47.788	3153000000	111
A0A452J822	ENSGALG00010020070	ADP ribosylation factor like GTPase 6 interacting protein 5	ARL6IP5	27.9366	27.7774	28.0983	25.292	28.4858	28.136	28.3864	28.0988	27.5005	27.2013	26.9126	28.0089	28.6789	27.9667	28.4887	28.4153	0.746506	0.0183497	0.979465	A0A452J822	5	25.1	21.564	0.00048123	36.442	31750000000	138
A0A452J830	ENSGALG00000030943	KRAS proto-oncogene, GTPase	KPNA1	23.5186	22.3327	23.7317	23.1887	22.7139	23.6651	22.9992	23.5963	23.6741	23.1503	21.3274	23.6029	23.389	23.8667	23.5607	23.7905	0.824733	0.283128	0.3491	A0A452J830	12	37.6	60.107	0	79.033	2090900000	142
A0A452J835	ENSGALG00000016205	pyridoxal	PDLIM4	24.3102	24.4359	24.4608	20.4081	22.8	24.1897	23.5511	24.7041	21.5855	24.005	24.2044	24.1103	24.489	24.3042	25.0775	24.7287	0.48434	0.234356	0.555349	A0A452J835	15	56.1	35.854	0	97.484	4382600000	140
A0A452J839	ENSGALG00000006152	signal regulatory protein alpha	TPM1	26.9682	26.503	26.9208	26.7136	26.7813	25.9747	26.9372	26.6381	25.8065	26.0055	24.9501	26.0252	26.2905	25.9789	27.3006	26.2848	0.0209468	0.22806	0.0547425	A0A452J839	32	75	32.865	0	323.31	25069000000	465
A0A452J842	ENSGALG00000041204	insulin like growth factor 2 mRNA binding protein 1	IGF2BP1	22.9814	23.1876	22.8662	23.9406	21.4357	22.0898	21.9092	22.5876	24.7704	22.3748	22.302	22.5587	23.8198	21.7568	23.9119	22.8598	0.341889	0.198954	0.14435	A0A452J842	8	19.7	63.17	0.00046926	34.206	724730000	72
A0A452J848	ENSGALG00010005785	ribosomal protein L21	RPL13	27.526	27.4987	27.7069	27.8387	27.9524	27.8203	27.9563	27.6982	27.0816	27.3382	27.0112	27.6911	27.9986	28.0704	27.4206	27.8085	0.118606	0.00719473	0.185213	A0A452J848	11	45.4	21.929	0	323.31	57757000000	516
A0A452J855	ENSGALG00000011091	nucleoporin 133	NUDT16L1	25.9593	25.7668	26.0329	25.5662	25.9059	25.7831	25.9576	25.951	25.5467	25.7684	25.3716	26.0068	25.68	26.0191	25.7648	26.1336	0.459989	0.180763	0.460206	A0A452J855	16	64.7	33.829	0	201.18	27280000000	795
A0A452J861	ENSGALG00010012144	histone cluster 1, H1.01	HIST1H101	30.4448	30.0974	30.4877	31.3651	31.3879	30.3409	31.4822	30.8803	29.2485	29.5204	29.0762	30.3723	30.3666	30.631	30.4721	30.3872	0.00573222	0.0162997	0.329384	A0A452J861	16	38.2	22.131	0	273.11	404090000000	1267
A0A452J864	ENSGALG00000004034	capping actin protein of muscle Z-line beta subunit	CAPZB	27.2003	26.892	27.2479	25.9951	27.4754	27.7693	27.4624	27.1784	27.3122	27.2703	27.0192	27.0389	27.6248	27.4415	27.2706	27.6195	0.323946	0.0135895	0.374431	A0A452J864	26	85.4	29.277	0	323.31	92567000000	944
A0A452J884	ENSGALG00000017368	tRNA nucleotidyl transferase 1	TRAPPC5	24.0265	21.598	21.7202	19.8266	19.911	22.3927	23.1163	21.9989	24.3731	23.0205	24.0436	22.5644	22.0495	22.169	21.965	22.2356	0.123783	0.281481	0.241403	A0A452J884;A0A3Q3AJ59	4	27.3	20.961	0.00025947	5.7772	470730000	43
A0A452J889	ENSGALG00000039037	phosphatidylinositol binding clathrin assembly protein	PHB	26.5079	26.4145	26.5033	24.047	26.2533	26.3063	26.3313	26.4442	25.9283	26.1829	26.1309	26.4456	26.487	26.4505	26.1567	26.483	0.569663	0.291222	0.703151	A0A452J889	19	81.5	29.783	0	323.31	33343000000	525
A0A547	ENSGALG00000037076	phosphoribosylglycinamide formyltransferase, phosphoribosylglycinamide synthetase, phosphoribosylaminoimidazole synthetase	GART	25.5037	25.4986	25.491	24.6054	25.2229	25.5137	25.1827	26.1758	25.7609	25.8659	26.7642	26.3193	25.2248	25.1204	25.2173	25.349	0.152109	0.10296	0.0106608	A0A547;A0A3Q2U3P5	44	56.2	106.53	0	323.31	29497000000	1037
A0A5H1ZRJ7	ENSGALG00000009641	collagen type I alpha 2 chain	COL1A2	25.709	24.2852	25.9636	29.0538	27.7945	23.7781	27.9009	25.232	23.3449	22.9322	25.3364	25.8221	25.7053	24.5172	27.0083	25.4223	0.176291	0.47767	0.425816	A0A5H1ZRJ7	18	21.5	128.92	0	162.93	15635000000	423
A0A5H1ZRK9	ENSGALG00000030712	collagen type II alpha 1 chain	COL2A1	24.1773	22.5868	24.3485	26.3903	24.5112	22.5618	20.3716	24.9676	23.6714	23.822	21.9222	24.0947	23.4951	24.218	24.7036	24.4903	0.931084	0.770916	0.161445	A0A5H1ZRK9	8	6.8	134.96	0	53.932	3015000000	120
A0M8T8	ENSGALG00010002285	caveolin 1	CAV1	27.2679	21.4481	27.3562	26.9912	20.3133	23.8946	27.4031	27.2218	26.5536	26.5362	26.8064	26.8321	25.9797	26.1815	27.6277	26.0087	0.25929	0.575941	0.719559	A0M8T8	4	30.3	20.468	0.00052743	44.286	11843000000	145
A1EA72	ENSGALG00010015126	minichromosome maintenance complex component 5	MBNL1	23.9312	23.8016	23.8662	25.4284	26.0854	23.9714	24.2864	24.447	23.9251	23.5532	21.5967	23.8282	23.7703	23.9194	23.7914	23.6254	0.0357804	0.252931	0.896068	A1EA72;A3F956	6	22.2	35.751	0.00031046	10.884	2483400000	104
A2IAR9	ENSGALG00000032699	cyclin dependent kinase 2	CDK2	23.794	24.0146	23.9157	20.5716	23.9873	23.5014	25.2423	19.6675	23.1574	23.9529	23.0595	25.3878	23.0606	23.6782	23.316	23.5057	0.49318	0.767298	0.743042	A2IAR9	6	30.2	33.732	0.00034855	15.317	1567400000	79
A3R0S3	ENSGALG00000008016	growth factor receptor bound protein 2	GRB2	25.0039	25.1312	25.0698	22.1539	24.4991	25.4057	24.5446	25.1348	25.1954	25.5116	25.2013	25.0484	25.4136	25.5531	24.8301	25.4556	0.119733	0.438127	0.550717	A3R0S3	16	77	25.177	0	101.48	14841000000	476
A3RKL3	ENSGALG00010007224	dihydrofolate reductase	DHFR	24.1108	21.1234	24.4019	22.6835	22.0505	24.5476	26.3724	24.3364	25.831	24.9387	25.4798	24.8319	23.1047	24.0542	23.7846	24.0249	0.207803	0.819431	0.0401356	A3RKL3	6	38.4	21.78	0	137.25	3698100000	155
A4F5B6	ENSGALG00000004353	tubulin folding cofactor A	TAPBP	22.8615	23.1868	23.177	24.8066	24.1265	24.3389	24.2017	23.0438	24.3404	23.2245	22.3905	23.2549	25.7917	25.2192	23.8652	24.6538	0.356456	0.025039	0.163395	A4F5B6;R4GFU8	9	31.6	45.516	0	59.724	5479500000	257
A5HUL4	ENSGALG00010003022	Major histocompatibility complex class II beta chain BLB2,	BLB2	28.0013	27.7676	28.0728	27.5484	29.4877	28.7329	28.9906	28.5424	27.5125	27.6203	27.5235	27.4948	28.884	28.4285	28.4002	29.0147	0.0706946	4.69994e-06	0.855359	A5HUL4	13	62.7	29.088	0	323.31	88195000000	862
A5HUL6	ENSGALG00000000158	major histocompatibility complex, class II, DM alpha	DMA	26.0202	25.4793	26.0676	24.4369	22.8462	27.2204	25.6265	25.939	25.4638	22.1629	24.7968	25.0361	26.409	23.2501	26.4802	26.2005	0.526172	0.457843	0.389075	A5HUL6	4	24.3	28.373	0	47.673	7402200000	92
A5HUL8	ENSGALG00010003830	major histocompatibility complex, class II, DM beta 2	DMB2	21.183	23.3016	24.0444	20.7374	24.4582	24.4232	24.294	23.8804	21.172	23.2737	21.6798	22.5599	23.9476	24.8673	24.0699	24.1565	0.879373	0.00122472	0.885188	A5HUL8;A0A1L1RJF2	3	14	27.887	0.00028604	8.2904	1748100000	91
A7VJA9	ENSGALG00000000731	thymocyte selection associated family member 2	TFCP2	23.4269	23.3736	23.3092	23.9449	25.4295	23.6101	24.3529	23.7788	22.9194	22.7745	22.1899	23.3915	23.149	23.5473	23.267	23.4381	0.00741157	0.0243492	0.635435	A7VJA9	6	19.4	57.527	0	45.851	2091500000	128
B6ZLK1	ENSGALG00000007651	signal transducer and activator of transcription 1	SSRP1	24.2008	24.1329	24.271	22.3255	22.0175	23.7837	22.935	23.9354	23.1964	23.7923	21.2265	24.3813	24.0951	24.0994	24.1862	24.5666	0.617657	0.591123	0.106755	B6ZLK1	24	40.5	80.094	0	175.71	7295200000	414
C7G537	ENSGALG00000017644	coactosin like F-actin binding protein 1	COTL1	26.9926	27.2852	27.031	23.6891	26.9061	27.4778	26.9899	26.8466	27.6781	27.3126	27.084	26.5028	27.5046	27.3026	26.8225	27.0128	0.29562	0.386647	0.405141	C7G537	15	66.2	16.106	0	323.31	63641000000	856
D0EKR3	ENSGALG00000004874	peptidylprolyl isomerase H	PPIA	31.1655	31.574	30.9879	29.983	30.9416	31.3041	30.8174	31.1308	31.9991	31.6522	31.6498	31.1059	31.0258	31.0729	31.2566	31.1846	0.083528	0.407498	0.170463	D0EKR3;A0A3Q3AT29	19	93.3	17.81	0	323.31	986410000000	2678
D2D3P4	ENSGALG00000003487	RAB8B, member RAS oncogene family	RAB27A	24.4874	24.3439	24.4218	21.7872	22.8717	24.8402	23.709	24.0728	24.6553	24.5909	24.7827	24.4684	24.5447	24.6801	24.3383	25.0321	0.0604271	0.864616	0.912401	D2D3P4	13	68.8	25.066	0.00040225	22.974	3470400000	145
D2Z1L9	ENSGALG00000006300	lactate dehydrogenase A	LASP1	26.542	26.2724	26.6551	26.273	26.6959	26.6713	27.0667	26.7285	25.8823	25.6118	25.2572	26.1245	26.3736	26.4311	26.4818	25.6718	0.00112659	0.0124728	0.588766	D2Z1L9	11	37.2	29.655	0	145.18	21511000000	301
D3X747	ENSGALG00010017322	KH RNA binding domain containing, signal transduction associated 1	KCNMA1	22.9188	20.6806	22.462	24.0429	23.0824	23.8028	24.2414	22.2922	23.4114	22.9536	21.8935	22.3695	23.9848	24.2259	20.6799	23.5651	0.928995	0.308034	0.763538	D3X747;A0A3Q2UFY3;A0A1L1RN69;D3X740;A0A1L1RKS9;R4GG29;D3X739	5	6.5	128.14	0.00051706	42.215	499220000	24
D5LPR1	ENSGALG00000021128	fascin actin-bundling protein 1	FSCN1	25.845	26.1488	25.7771	23.0872	24.7427	25.1864	23.9778	25.1923	26.2174	25.901	25.7633	25.4479	24.4778	24.7331	25.3672	25.1045	0.364001	0.120839	0.570606	D5LPR1	27	68	54.171	0	323.31	20255000000	711
D5M8S2	ENSGALG00010013301	parvin beta	PARK7	26.7562	26.8379	26.645	23.2931	26.9852	27.3319	26.6506	27.1138	27.4468	27.2341	27.3777	26.7455	26.7296	27.0311	26.7793	26.9905	0.211028	0.377286	0.129111	D5M8S2	20	89.9	19.931	0	323.31	42964000000	704
E1BQ83	ENSGALG00010024063	bromodomain containing 7	BRD7	21.7599	23.3143	22.4071	20.6988	22.6626	24.1265	24.0148	20.921	23.6773	23.2541	24.1055	22.648	21.7972	21.5436	22.2278	22.5172	0.650343	0.617998	0.0417929	E1BQ83	7	20.4	74.017	0.00029878	9.5305	407810000	42
E1BQB7	ENSGALG00010017499	small nuclear ribonucleoprotein D1 polypeptide	SMPD4	22.7191	22.0669	22.1077	25.6459	21.5538	25.0011	25.8235	23.0526	23.4539	23.6268	20.656	21.9275	21.5799	22.1595	21.824	21.937	0.0905494	0.903423	0.406123	E1BQB7;A0A1D5NX09	6	11.5	94.796	0.0003123	11.15	461660000	53
E1BQC2	ENSGALG00010024490	transglutaminase 3	TF	28.7452	28.529	28.7332	29.194	27.4543	27.2042	27.4746	28.0671	29.3221	29.2443	30.3315	28.6389	29.3595	28.9767	28.3361	27.9803	0.00695141	0.00264268	0.330667	E1BQC2	68	76.5	83.489	0	323.31	385200000000	4090
E1BQC5			PARP14	23.7946	22.8137	23.9046	21.3401	24.91	25.2144	25.0104	23.5598	22.5448	23.9544	21.4918	24.2034	25.5411	25.0513	24.0336	24.8754	0.778523	0.00403848	0.909144	E1BQC5	55	39.6	206.68	0	323.31	19463000000	905
E1BQF3	ENSGALG00010013194	GRB2-related adaptor protein 2	GRAP2	23.4043	22.4938	22.9463	24.0287	20.9964	23.3259	23.3276	24.4571	22.0926	22.8446	21.8178	22.1756	22.6355	22.7689	23.6901	23.5185	0.341905	0.417451	0.224411	E1BQF3	4	19.9	34.129	0	52.672	721940000	38
E1BQF9	ENSGALG00000002139	cold shock domain containing E1	CSDE1	23.6984	22.5951	23.4887	22.3261	22.6367	23.7816	26.9507	23.654	23.0606	23.0529	23.3724	24.0086	23.9534	23.8425	23.649	23.9299	0.949826	0.121546	0.471173	E1BQF9	23	33	88.631	0	78.131	5242900000	329
E1BQK7	ENSGALG00000026999	small nuclear ribonucleoprotein polypeptide B2	SMNDC1	23.1083	23.4164	23.1132	21.3574	23.3969	23.5964	26.1066	23.2846	23.7363	19.76	22.8356	23.0146	22.6887	23.405	23.4074	22.7045	0.255883	0.117063	0.613883	E1BQK7	4	24.4	26.654	0.00036914	17.945	1385300000	83
E1BQK9	ENSGALG00010012295	cullin 4B	CUL4B	24.0901	24.1555	23.9168	23.2347	24.3153	24.227	25.1048	23.8752	23.9516	24.1748	24.2222	24.0986	23.7312	24.0635	23.8736	24.1035	0.626404	0.321393	0.0688926	E1BQK9;A0A1D5P7M3	17	23.8	101.26	0	61.048	3409600000	215
E1BQN0	ENSGALG00010021345	nei like DNA glycosylase 1	NDUFS6	23.9499	19.7495	24.3463	22.8661	24.5423	23.2544	24.7735	23.8952	26.419	24.765	23.5833	24.3081	23.6281	23.7265	23.8488	24.4748	0.17038	0.67738	0.102144	E1BQN0	6	30.1	22.395	0	160.84	2594000000	133
E1BQN9	ENSGALG00010011124	calcyclin binding protein	CACYBP	24.8111	24.5574	24.7066	24.578	24.3596	25.2896	23.5118	24.7433	23.7603	24.6916	24.4812	24.5136	25.4206	25.3101	24.741	25.1465	0.424447	0.208573	0.0526128	E1BQN9	17	68.8	25.593	0	166.67	10521000000	384
E1BQU2	ENSGALG00000014567	prohibitin 2	PGM3	24.7443	25.5275	24.3917	22.8562	24.0909	25.1809	22.9238	24.4862	24.8926	25.136	25.0949	24.8452	25.5452	25.4421	24.7212	24.4377	0.0841649	0.836969	0.751955	E1BQU2	18	42.6	59.899	0	191.32	5550800000	235
E1BQU4	ENSGALG00010008144	nucleoside-triphosphatase, cancer-related	NSF	24.6134	24.4931	24.7484	23.5672	24.6736	24.7809	24.5949	24.5653	23.4548	24.4654	23.8675	24.4606	24.7686	24.7382	24.8864	24.7054	0.648776	0.0180207	0.283657	E1BQU4	30	50.3	82.176	0	173.6	9757400000	505
E1BQV4	ENSGALG00010027368	ER membrane protein complex subunit 3	EMC3	23.5962	22.7663	23.332	22.8155	23.0338	23.0413	26.5396	23.3791	24.2804	24.5672	22.4525	23.5584	23.2048	23.8974	23.2032	23.2717	0.9868	0.594714	0.259947	E1BQV4;A0A1L1RL50	9	45.6	30.099	0.00050787	40.652	1742300000	97
E1BQZ4	ENSGALG00010024537	erythrocyte membrane protein band 4.2	EPB42	23.7957	22.4081	24.2339	24.1851	23.2496	22.5022	23.1273	24.1204	25.0755	23.2484	22.0148	22.649	22.4353	23.1243	22.2658	22.19	0.213836	0.216029	0.708169	E1BQZ4	18	38.1	79.196	0	88.258	2318000000	190
E1BR00	ENSGALG00010013095	adenylosuccinate lyase	ADSL	24.275	24.6841	24.2136	25.6797	24.1127	25.1893	23.1684	25.2237	25.1882	25.2433	26.1785	25.5029	24.2621	24.3979	23.9774	24.7114	0.288798	0.0436209	0.194932	E1BR00	24	65.2	54.68	0	251.92	10440000000	449
E1BR22	ENSGALG00010016626	calpain 2	CAPN2	23.6908	23.1347	23.663	23.203	23.9669	23.42	24.0126	23.4092	24.2874	24.2872	24.4377	23.3923	22.6364	22.702	23.5309	23.1456	0.959285	0.0563837	0.00397439	E1BR22	17	33.7	79.296	0	101.83	4015700000	278
E1BR36	ENSGALG00000009061	actin like 6A	ACTL6A	25.1718	25.2808	25.2679	23.1858	24.2354	25.464	24.945	25.3358	25.0572	24.9038	24.5743	24.9658	25.0597	25.2749	25.0577	25.3024	0.593445	0.360895	0.960781	E1BR36	18	53.6	47.484	0	277.52	15873000000	444
E1BR38	ENSGALG00000023689	argininosuccinate synthase 1	ASS1	27.9218	27.6333	27.9007	25.097	27.743	29.3463	27.5651	27.3788	28.7268	28.8473	27.8709	27.8666	29.8347	29.3692	27.9804	28.6541	0.0442561	0.141008	0.806685	E1BR38	25	70.9	46.912	0	323.31	128260000000	1386
E1BR42	ENSGALG00010010779	dedicator of cytokinesis 2	DOCK2	22.6748	22.5873	22.5987	21.8292	20.9562	24.5673	21.624	22.8965	20.8163	22.8254	18.9544	22.5635	24.5637	24.3951	23.0946	24.7993	0.662682	0.0357367	0.0459524	E1BR42	62	41.2	212.93	0	263.28	10500000000	701
E1BR74	ENSGALG00000036552	PDGFA associated protein 1	PCIF1	21.85	21.2	21.7326	25.5182	24.3442	22.4976	23.8056	22.0394	23.5108	23.7248	20.4753	21.9706	21.5118	21.8812	22.1116	22.1675	0.323352	0.946259	0.437327	E1BR74	6	12.3	80.706	0.00033501	13.705	383880000	51
E1BRA6	ENSGALG00010022293	DnaJ heat shock protein family	DNAJC10	23.0494	23.0349	22.6649	23.8247	24.0911	22.4376	20.6513	22.7287	23.1874	22.6803	23.8467	23.3269	23.1528	22.9561	22.8841	23.2058	0.39963	0.288409	0.574459	E1BRA6	17	28.2	91.494	0.00045683	32.164	1819700000	193
E1BRI5	ENSGALG00010011487	mannosidase alpha class 2B member 2	LYPLA2	26.8497	27.0049	26.7554	23.9374	26.5945	27.2712	26.6242	26.7694	26.8896	26.975	27.6074	26.9909	27.0821	26.9919	26.8546	26.8056	0.180602	0.532823	0.287103	E1BRI5;A0A3Q3ALF0	9	53	25.113	0	323.31	25322000000	373
E1BRL4	ENSGALG00010011868	small nuclear ribonucleoprotein polypeptide F	SNAP23	24.9275	24.5278	24.767	26.2348	24.2369	24.9676	21.8916	24.946	24.7235	24.5532	24.5435	24.423	23.8028	24.3926	24.3606	24.2307	0.667622	0.103983	0.39278	E1BRL4	13	67.5	23.603	0	207.4	6635400000	249
E1BRQ5	ENSGALG00010010284	coiled-coil domain containing 25	CCDC25	23.1339	23.6789	23.3166	22.8885	22.2326	23.5898	23.2572	22.9239	21.6918	23.2494	23.51	23.4261	23.5095	23.7967	22.858	23.571	0.80329	0.722628	0.239562	E1BRQ5;A0A3Q2UCS5;A0A1D5P8Q5;A0A3Q2TWS0;A0A3Q3A846;A0A3Q3AFS3	8	44	24.335	0.00040917	24.105	1511100000	98
E1BRQ9	ENSGALG00000004980	potassium calcium-activated channel subfamily M alpha 1	IWS1	22.3958	22.0624	22.5845	22.9932	22.3017	22.514	22.5541	22.2951	25.6397	23.7253	20.8762	22.121	22.3926	22.4907	22.3244	22.2559	0.62271	0.452255	0.559262	E1BRQ9	9	14.5	77.804	0	46.173	1199700000	120
E1BRR6	ENSGALG00000030475	SCO1, cytochrome c oxidase assembly protein	SCARB2	23.4758	23.8368	23.6948	22.8265	22.9549	23.4418	24.2289	23.7645	24.4521	23.3378	23.6836	23.6985	23.241	23.2475	23.5744	23.7496	0.672739	0.655598	0.296967	E1BRR6	8	30.6	53.906	0	63.001	2006300000	139
E1BRT9	ENSGALG00010018852	NADH:ubiquinone oxidoreductase subunit B10	NDUFA5	24.5257	23.9452	24.5371	24.2306	25.0136	24.4862	24.871	24.9735	25.1524	24.0248	23.9365	24.5063	24.4253	24.5521	24.5635	24.3204	0.433172	0.10964	0.195022	E1BRT9	8	80.2	13.448	0	110.48	6317200000	249
E1BRV1	Zinc finger ZZ-type and EF-hand domain containing 1	Zinc finger ZZ-type and EF-hand domain containing 1	Zinc finger ZZ-type and EF-hand domain containing 1	21.8633	26.6045	23.118	24.326	24.4608	22.9298	21.6963	23.447	23.3413	22.9078	24.0495	23.4178	23.3565	23.4099	23.0112	23.5403	0.772046	0.443282	0.543342	E1BRV1	16	8.9	326.03	0	52.068	947460000	87
E1BRV6	ENSGALG00010022990	solute carrier family 25 member 22	SLC1A4	22.1092	21.6107	22.5082	23.0759	24.6176	22.6597	21.9807	21.6772	22.3163	24.46	21.9324	22.6026	21.4688	21.9413	21.6078	22.2033	0.656422	0.523456	0.152138	E1BRV6	7	17.7	55.685	0.00033704	13.975	696350000	80
E1BS06	ENSGALG00000016775	ribosomal protein L31	RPL23A	27.9924	27.8657	27.8152	28.5681	28.7029	28.1915	28.7479	27.7915	27.4898	27.764	27.5684	28.1679	28.1425	28.0851	27.8237	27.9774	0.0678661	0.117747	0.909473	E1BS06	12	38.1	17.656	0	67.034	40785000000	565
E1BS15	ENSGALG00000019768	acyl-CoA synthetase family member 2	ACSF2	25.6521	25.7802	25.7016	22.8176	25.7004	25.7531	25.3457	25.9888	26.0691	26.2512	26.0306	25.754	26.1175	25.6438	25.8044	25.7275	0.146566	0.512689	0.247516	E1BS15	34	70.1	65.311	0	323.31	28574000000	988
E1BS37	ENSGALG00010003797	hydroxysteroid 17-beta dehydrogenase 13	HSD17B13	23.5352	23.9098	22.9588	24.0573	24.8368	22.4483	21.4519	24.6823	26.7301	22.096	21.3383	23.6784	21.8699	24.1023	22.6328	21.8659	0.58036	0.495376	0.716961	E1BS37	9	39.5	32.639	0.00035014	15.473	639140000	59
E1BS56	ENSGALG00010012121	splicing regulatory glutamic acid and lysine rich protein 1	SPIA4	25.0429	25.1427	25.3099	24.5332	25.6881	24.36	25.4881	25.715	25.5617	25.0258	26.8731	25.1604	23.1237	25.6115	25.9307	25.0217	0.764423	0.619405	0.239273	E1BS56	15	45.6	47.736	0	299.14	11995000000	344
E1BS82	ENSGALG00000002803	metastasis associated 1	MRPS34	21.8127	23.6419	21.5599	20.9262	24.3704	22.0285	23.7362	25.1516	23.3873	24.2413	23.9175	21.6761	21.9551	21.6207	21.8384	21.7813	0.517883	0.759758	0.00805627	E1BS82	5	20.5	25.098	0.00025595	5.4809	283950000	48
E1BS94	ENSGALG00010005645	alpha-L-fucosidase 2	FUCA2	23.7605	24.1011	23.5869	24.3805	24.1602	24.0398	21.5627	23.8672	24.4598	23.6883	24.1773	23.2554	23.1594	23.4413	23.3663	24.0358	0.96624	0.214605	0.833027	E1BS94	13	38.2	52.405	0	90.81	3342400000	191
E1BS97	ENSGALG00000036214	Parkinsonism associated deglycase	PAK2	25.1925	24.72	24.8947	22.8176	25.7298	25.4855	25.8632	25.3055	23.6958	25.0201	25.4526	25.2421	25.4042	25.4638	25.12	25.3268	0.797771	0.0313702	0.317166	E1BS97	27	62.2	57.545	0	277.02	16435000000	673
E1BSA7	ENSGALG00000036300	Sec61 translocon alpha 2 subunit	SEC24A	23.7268	23.6251	23.7726	25.1885	23.4963	23.6218	23.302	23.9874	21.8029	23.6224	23.3562	24.0122	23.8659	24.0155	24.005	23.9958	0.431625	0.646246	0.0701479	E1BSA7	22	28.7	120.02	0	183.43	6326200000	390
E1BSC0	RNA helicase	RNA helicase	RNA helicase	23.5507	23.2826	23.782	27.4054	22.0994	23.6295	22.9442	23.8606	22.4325	22.9254	23.5272	23.6316	23.9023	23.9447	23.7284	24.0847	0.595059	0.600298	0.0708634	E1BSC0	24	27.7	119.15	0	59.836	4518500000	340
E1BSH9	ENSGALG00000004518	betaine--homocysteine S-methyltransferase 2	BHMT2	20.772	24.6233	25.0054	25.7987	23.1396	24.0053	23.7487	26.6356	23.6909	24.732	26.0282	25.8523	22.3993	22.5316	23.4701	22.9318	0.730696	0.222499	0.108421	E1BSH9	12	44.9	45.01	0	85.924	1823000000	72
E1BSI5	ENSGALG00010025360	thymocyte nuclear protein 1	THOC2	23.6929	23.568	23.8036	24.5638	21.9	23.553	22.1668	23.4317	24.1563	23.1249	21.7405	23.4936	23.708	23.7029	23.7891	24.232	0.66419	0.570702	0.0219167	E1BSI5;A0A1D5PRL3	21	18	170.87	0	111.05	4983800000	331
E1BSJ2	ENSGALG00000049538	ribosomal protein S28	RPS21	26.9543	27.042	27.1777	26.4396	27.1954	27.3959	27.0071	26.963	26.9091	26.8094	26.4042	27.2712	27.468	27.2281	26.9051	27.0898	0.938537	0.0730961	0.765274	E1BSJ2	6	65.1	9.1183	0	256.05	24925000000	266
E1BSL7	ENSGALG00010008319	endoplasmic reticulum protein 44	ERP44	25.2472	25.2015	25.3062	24.6153	25.7701	25.4273	25.5967	25.3657	25.2321	25.0791	25.5344	25.4155	25.3411	25.25	25.4102	25.3829	0.89455	0.0443231	0.0740463	E1BSL7	19	56.2	46.976	0	323.31	21864000000	593
E1BSM9	ENSGALG00010011993	KIAA1468	KDELC1	23.7978	24.3092	23.8879	23.7063	24.3832	23.2047	24.275	23.3357	24.3711	23.6561	24.1009	23.9268	21.9369	23.4265	24.4293	23.2061	0.478063	0.183528	0.331145	E1BSM9	19	48.2	57.894	0	80.147	3359500000	255
E1BSN3	ENSGALG00000004620	laminin subunit gamma 1	L3HYPDH	23.768	23.3972	23.7063	22.9767	24.6243	22.7716	23.4732	23.8163	23.5915	24.1002	22.873	23.2206	22.2909	23.0188	22.9636	22.6669	0.0960346	0.359742	0.106251	E1BSN3	8	31	38.675	0.00050968	40.869	1340100000	102
E1BSN7	ENSGALG00010009540	RAB10, member RAS oncogene family	PYGB	25.4108	25.6914	25.453	22.8579	25.1053	25.4778	25.5182	25.3959	25.8004	25.8425	25.8841	25.2701	25.3228	25.3646	25.631	25.4242	0.214963	0.716826	0.279691	E1BSN7	44	58.7	96.759	0	323.31	25301000000	1030
E1BSP0	ENSGALG00000021569	complement C1q A chain	C1QA	24.244	24.5616	25.483	24.8054	24.7746	24.2826	25.5538	23.0812	22.308	23.3659	22.6152	23.0843	25.1612	24.4798	23.0336	23.9855	0.0149074	0.231499	0.0508017	E1BSP0	5	32.9	25.533	0	96.047	1958600000	77
E1BSR5	ENSGALG00000006160	RNA binding motif protein, X-linked like 3	RBM25	24.4103	23.3346	25.569	24.162	25.8955	25.761	25.8306	25.2615	25.0397	21.9337	22.1132	25.1341	25.6284	25.9442	25.2435	25.6013	0.39613	0.00628087	0.486804	E1BSR5	5	26.2	41.138	0	93.51	5671600000	84
E1BSR9	ENSGALG00000011384	REST corepressor 1	RBX1	21.244	22.2357	21.3758	26.5318	24.283	21.8917	23.9986	22.1673	23.7498	22.0681	23.9414	22.2222	22.9206	23.1578	22.7753	22.6525	0.968312	0.936966	0.81341	E1BSR9	4	30.6	12.274	0.00045662	32.095	827150000	61
E1BSS3	ENSGALG00000009328	eukaryotic translation initiation factor 3 subunit A	EIF3A	26.2139	26.1852	26.1177	25.2094	25.8961	26.3105	25.8473	25.9392	26.202	26.0624	25.5849	26.2073	26.3322	26.2096	26.0273	26.327	0.339849	0.390116	0.65268	E1BSS3	58	44.2	164.38	0	323.31	37831000000	1319
E1BT08	ENSGALG00000017077	heat shock protein family H	HSPH1	23.5173	23.5491	23.298	21.3476	23.2738	24.2792	22.6437	22.6065	23.6912	23.9269	23.6296	23.503	24.5609	23.9861	23.1881	23.7789	0.0698175	0.53291	0.911503	E1BT08;A0A3Q2U3R6	33	51.4	96.084	0	172.53	8092600000	562
E1BT18	ENSGALG00010017898	SLC9A3 regulator 2	SLC27A4	22.4775	22.1859	22.2181	24.2446	22.4368	22.1673	22.2054	22.7557	22.663	21.5279	22.1606	22.5783	22.7217	22.1365	22.6254	22.1569	0.388504	0.72603	0.356834	E1BT18	14	24.7	89.291	0.00042319	26.37	1345200000	151
E1BT44	ENSGALG00010015927	galactosidase alpha	GLA	23.1309	24.6762	23.0105	24.503	22.3548	23.2825	23.6817	23.1502	24.2256	23.5462	23.4196	23.7826	23.1234	23.2991	23.2185	23.4219	0.913039	0.052743	0.67885	E1BT44	9	29.6	45.942	0.00047037	34.439	1920700000	164
E1BT61	ENSGALG00010016877	ubiquitin conjugating enzyme E2 D3	UBA3	23.0873	23.108	22.9739	24.1505	23.1334	22.8922	22.0961	22.6837	23.5828	23.5517	23.545	22.7895	22.3584	22.8298	22.7782	22.9826	0.865754	0.0117442	0.997334	E1BT61	15	57.9	49.214	0	89.578	2970900000	267
E1BT75	ENSGALG00010029721	exocyst complex component 7	EXOC7	22.276	24.0422	22.3414	24.4447	21.6119	22.3166	22.3317	22.2671	21.6786	21.6574	23.2141	21.8994	22.4549	22.5223	22.4326	22.4848	0.261895	0.283976	0.0520304	E1BT75;F6QPE3;A0A1L1RJM4;A0A1D5PP34	14	28.6	75.225	0.00048379	36.787	1307900000	150
E1BT93	ENSGALG00000053140	Uncharacterized protein	LOC107057078	26.2122	26.7361	26.0976	26.4462	26.4705	26.0263	26.4164	27.2327	26.1	26.3826	27.4429	26.8567	26.0125	26.0492	26.175	25.9278	0.684776	0.260179	0.0725544	E1BT93	34	66.5	56.79	0	323.31	44935000000	1085
E1BT94	ENSGALG00010012578	NADH:ubiquinone oxidoreductase subunit S4	NDUFB6	23.8003	23.7405	23.8113	22.33	24.5918	23.9293	23.2225	24.2157	23.3099	23.661	23.6505	23.8984	23.8527	23.7853	23.708	24.0691	0.882625	0.129143	0.491328	E1BT94	8	64.8	14.917	0.00045086	31.298	3897800000	208
E1BTB7			C1q	20.5218	25.1486	23.2244	22.5974	23.7015	22.603	20.7299	23.0079	25.5206	23.1209	22.5708	23.2748	21.0615	22.9196	23.471	22.7519	0.587678	0.331571	0.626069	E1BTB7	6	13.7	66.759	0	69.733	1139500000	79
E1BTC3	ENSGALG00010009407	protein tyrosine phosphatase, non-receptor type 12	PTK2B	19.564	23.8209	23.646	23.3164	24.3878	22.2674	24.6159	23.0222	24.0417	24.5705	21.4287	21.363	21.7882	21.8631	19.8528	21.6535	0.206577	0.710465	0.11791	E1BTC3	7	10.3	113.46	0.00035727	16.389	399140000	52
E1BTE0	ENSGALG00010028039	stabilin 1	SSBP1	24.2558	24.4374	23.9468	22.4896	23.9527	23.9996	23.3246	24.276	24.2218	24.0655	23.8022	24.0505	24.5445	24.2849	24.3605	24.1736	0.183745	0.426306	0.696171	E1BTE0	7	45	17.232	0	247.62	3468000000	145
E1BTG1	ENSGALG00000001658	ribosomal protein L19	RPL12	27.3074	26.9605	27.3125	28.4339	27.5589	26.9237	27.5601	26.7643	26.9216	27.2745	26.5702	27.4421	27.0281	26.8029	27.0088	27.2087	0.168288	0.449447	0.560338	E1BTG1	7	58.8	17.737	0	258.58	43336000000	554
E1BTI7	ENSGALG00010011793	talin 1	TINAG	25.3853	24.2629	25.6005	24.6083	22.6116	24.8707	23.458	25.8802	23.2078	23.1802	22.1731	25.3828	25.148	24.9126	25.6341	25.3164	0.689904	0.357659	0.0336458	E1BTI7	16	43.3	52.753	0	67.412	9009500000	315
E1BTJ1	ENSGALG00010017010	non-POU domain containing, octamer-binding	NMT2	22.9215	22.7345	23.2716	25.0599	23.1736	23.3504	22.4887	23.5679	25.7717	22.6322	19.4389	23.2088	23.198	23.4462	23.3006	23.5728	0.732353	0.855968	0.510518	E1BTJ1	13	42.6	56.809	0	103.46	2594200000	162
E1BTM0	ENSGALG00010028457	KN motif and ankyrin repeat domains 3	ITIH5	25.3461	25.0713	25.489	20.2177	24.0527	24.9938	23.3613	25.3365	24.7356	25.0198	24.7618	24.9009	24.8915	25.1383	25.5492	24.6765	0.308766	0.660778	0.888408	E1BTM0	23	33.5	106.96	0	227.48	12005000000	446
E1BTQ9	ENSGALG00010009396	AU RNA binding methylglutaconyl-CoA hydratase	AUH	22.4702	20.8135	21.8559	25.0128	24.7389	22.2296	23.3308	22.8588	22.9334	21.6054	22.3023	22.5577	21.8467	22.4095	22.0775	22.0929	0.229556	0.647245	0.376668	E1BTQ9;A0A3Q2U419	6	20.2	34.284	0.00028201	7.9643	399690000	47
E1BTS4	ENSGALG00000002002	breast carcinoma amplified sequence 2	BCAS2	24.1366	22.484	24.3788	25.716	26.0683	24.0109	22.3542	23.9628	24.313	23.7723	23.6085	24.3883	24.3675	24.3479	24.0438	24.4887	0.958687	0.840998	0.725358	E1BTS4	10	64.4	25.934	0	65.259	2944600000	154
E1BTT1	ENSGALG00010027209	TRAF3 interacting protein 3	TPPNR1L	22.4283	23.2107	23.1463	23.7505	23.6985	23.1173	23.0284	22.2532	23.558	23.6056	23.409	22.9365	23.6608	23.5349	23.7051	22.9832	0.160641	0.973135	0.667238	E1BTT1;A0A1L1RYL6	10	20.6	69.252	0.00041152	24.319	1991700000	161
E1BTT4	ENSGALG00010009562	hydroxyacyl-CoA dehydrogenase/3-ketoacyl-CoA thiolase/enoyl-CoA hydratase	HADHB	26.401	26.4449	26.3636	25.7769	25.988	25.9711	26.0195	26.3405	26.3428	26.2875	26.6925	26.5491	26.2895	26.1871	25.996	26.1069	0.202179	0.0396285	0.475718	E1BTT4	24	59.3	50.849	0	323.31	32705000000	961
E1BTT7	ENSGALG00000009036	glucosidase alpha, neutral C	GANC	22.4066	23.565	22.057	24.4133	24.1068	22.6265	25.09	22.4018	23.9179	22.7705	25.2268	22.6618	23.551	22.4038	22.5051	24.0255	0.929999	0.945378	0.396545	E1BTT7	13	19.4	104.83	0.00038715	20.406	840480000	85
E1BTT8	ENSGALG00010015472	legumain	LDHA	26.8532	27.3763	26.6652	24.854	26.8868	28.4287	27.1627	26.933	28.0173	28.0118	28.5245	27.452	28.546	27.7535	27.0694	28.2981	0.0168324	0.300007	0.216713	E1BTT8	25	78.3	36.502	0	323.31	186850000000	1646
E1BTV1	ENSGALG00010023062	syntaxin 2	STOM	26.0293	26.6308	25.8002	22.9286	24.2402	26.3332	24.4243	26.0829	25.7377	26.0861	26.2153	25.9669	26.0517	26.7199	25.9726	26.4871	0.119697	0.82421	0.710855	E1BTV1	16	59.8	30.813	0	323.31	25481000000	409
E1BTX4	ENSGALG00010018904	UDP-glucose pyrophosphorylase 2	UBXN7	23.0639	21.823	23.52	23.0927	23.8968	21.6617	25.6344	22.9465	23.343	22.9814	23.1739	22.013	21.9559	21.7797	21.8574	22.2006	0.126565	0.78468	0.125297	E1BTX4;A0A3Q2TYN2;A0A3Q2UNU9;A0A3Q2TZV4	2	4.8	51.783	0.0015188	2.7483	236210000	27
E1BTX6	ENSGALG00000002529	methylcrotonoyl-CoA carboxylase 2	MAT2B	23.5487	22.8896	23.2973	20.686	23.1387	23.7048	23.4061	23.1138	23.6704	23.9802	23.6801	23.5662	23.8331	23.5295	23.6388	23.7845	0.050361	0.31714	0.282237	E1BTX6	16	59	37.448	0	77.842	3987000000	276
E1BTY4	ENSGALG00010010894	sperm associated antigen 1	SNX9	23.6043	23.2922	24.5236	22.9458	23.9464	23.6117	23.689	22.9496	23.3905	23.4174	23.7108	23.6715	24.1084	24.3826	23.9898	24.1491	0.200308	0.197904	0.143259	E1BTY4	19	38.5	67.093	0	103.38	4675800000	261
E1BU18	ENSGALG00010004430	transcription elongation factor A1	TBCD	22.6047	22.8878	22.6789	21.2698	23.7327	22.8713	25.8019	22.7277	24.2776	22.3911	22.9633	22.7568	22.0296	22.4021	22.83	23.081	0.628338	0.345168	0.0590396	E1BU18;A0A1D5NTW7;F1NK98	14	16.1	134.96	0	45.701	1363000000	128
E1BU27	ENSGALG00000012834	aldo-keto reductase family 1 member D1	AKR1D1	23.9044	23.3695	24.0531	23.685	22.8181	22.6527	23.2694	23.3313	22.9804	23.3717	25.1381	24.4117	23.3247	22.1834	23.7142	22.0386	0.977221	0.0165587	0.544144	E1BU27	13	42	49.535	0	110.24	3707100000	226
E1BU35	ENSGALG00010017787	cannabinoid receptor interacting protein 1	CNRIP1	23.1639	24.5425	23.3192	21.0475	26.491	24.1323	23.4284	22.1082	24.4489	22.8587	23.1844	23.2809	24.0324	24.1452	23.6555	23.1546	0.917107	0.306612	0.573635	E1BU35	6	48.8	18.374	0.00037286	18.369	1855700000	92
E1BU42	ENSGALG00010029607	zinc finger protein 207	ZAP70	23.6556	21.5569	21.9587	24.6006	23.9182	23.3765	22.1634	22.2311	21.5366	22.6248	24.6591	23.0071	23.1062	23.2414	23.0105	24.3936	0.640582	0.684472	0.65815	E1BU42	19	39.4	69.016	0	78.862	2147300000	145
E1BU66	ENSGALG00000023294	ribosomal protein lateral stalk subunit P0	RPL38	27.1725	27.0427	27.0759	25.47	26.9131	27.9733	26.9181	26.8976	26.5962	26.7441	26.4848	27.1623	27.0097	26.9994	26.6761	27.016	0.713785	0.2223	0.562863	E1BU66	6	50	8.2178	0.0005071	40.546	24021000000	375
E1BUA8	ENSGALG00010002487	BRCA2 and CDKN1A interacting protein	BCCIP	22.9769	24.0586	23.8168	23.2007	21.6083	24.0627	22.3939	23.3281	23.8385	20.6578	23.3406	22.9005	23.753	24.1845	23.6621	24.2646	0.76182	0.52047	0.0586153	E1BUA8	5	24.8	34.514	0	93.662	1700700000	88
E1BUB6	ENSGALG00000005204	glutathione S-transferase theta 1-like	GSTT1L	25.637	25.1986	25.5189	25.7251	25.5146	25.5516	25.7096	25.6047	25.2438	25.3875	26.3388	25.347	24.6409	25.4897	25.6714	25.871	0.769243	0.830171	0.557454	E1BUB6	12	66.5	27.954	0	323.31	14579000000	338
E1BUD8	ENSGALG00010007401	Sec61 translocon gamma subunit	SEC24C	25.0491	24.7663	24.9786	24.5769	23.7272	25.1729	24.2455	24.9718	24.7936	24.7902	24.6214	25.0029	25.3526	25.01	25.0678	25.1457	0.143317	0.939121	0.0990108	E1BUD8;A0A3Q2UGR5	29	36.4	121.68	0	323.31	15672000000	608
E1BUH7	ENSGALG00010001203	thioredoxin related transmembrane protein 3	TMEM43	25.0175	24.2481	25.1324	23.4948	24.2608	24.189	22.1661	24.7432	24.4241	23.7668	23.5642	24.48	24.6714	24.6562	25.0264	24.3008	0.589872	0.969855	0.119784	E1BUH7	14	46	44.867	0	143.67	6497000000	299
E1BUN2	ENSGALG00010007002	exocyst complex component 4	EXOC4	23.5308	20.5232	23.6607	24.4368	23.0292	24.1533	23.7032	23.2388	23.492	23.1844	19.51	23.132	23.7411	23.5893	23.6701	23.7322	0.676918	0.18164	0.521403	E1BUN2;A0A3Q2UC94	15	23.8	111.05	0	53.601	2098600000	148
E1BUP6	ENSGALG00010004312	PDZ and LIM domain 5	PDIA5	23.5385	23.6674	23.8241	23.2818	23.6916	23.182	23.1592	23.8913	20.684	22.5695	25.1754	24.0878	23.5303	23.2216	24.1186	23.4864	0.743307	0.727015	0.593638	E1BUP6	17	36.5	77.295	0	47.268	2581500000	178
E1BUP8	ENSGALG00000011687	AHNAK nucleoprotein 2	AHNAK2	25.0118	23.3471	24.8637	26.6505	26.0047	23.321	25.6317	24.1862	23.204	23.7928	25.2991	25.4552	22.7592	20.6994	26.8293	22.9756	0.254346	0.450211	0.58428	E1BUP8;A0A3Q2TW12	11	18.9	428.86	0	174.69	3424700000	107
E1BUR3	ENSGALG00010017886	DDRGK domain containing 1	DDRGK1	23.0664	23.6715	22.9755	21.759	23.4011	23.2437	23.9829	23.2123	22.525	22.382	22.9329	23.102	23.3549	23.3748	23.1389	23.4546	0.591658	0.0279722	0.994353	E1BUR3	3	21.7	25.736	0.0003499	15.456	1624900000	108
E1BUS2	ENSGALG00000002197	nucleophosmin	NOP58	25.0413	24.4037	24.9289	24.6426	25.3253	25.0258	25.3563	24.9767	25.1947	24.3008	23.6014	24.6804	24.8541	25.157	24.8504	25.1988	0.255055	0.0261908	0.699833	E1BUS2	18	49.5	59.266	0	263.53	10905000000	400
E1BUU9	ENSGALG00000017049	ALG5, dolichyl-phosphate beta-glucosyltransferase	ALG5	22.8355	22.6175	23.0193	22.5138	21.3221	22.7579	21.2149	23.2544	24.8378	23.9843	21.6728	23.0129	23.0263	22.8761	22.2484	23.3203	0.151164	0.231636	0.912125	E1BUU9	5	23.5	37.259	0.00034783	15.193	864440000	71
E1BUV1	ENSGALG00000017048	exosome component 8	EXOSC8	23.9961	21.3892	22.1982	22.6493	22.7947	22.2067	23.4303	23.8311	22.3284	23.9517	22.0189	21.8111	22.3207	22.2693	21.9476	22.653	0.352781	0.742658	0.389678	E1BUV1;A0A1D5PB13;A0A3Q2TY40	5	29.7	30.391	0.00030609	10.242	515870000	67
E1BV20	ENSGALG00010029201	phosphatidylinositol glycan anchor biosynthesis class S	PHF5A	22.6881	25.6745	22.6996	24.4275	22.8296	24.3753	23.0177	21.8984	23.7475	22.1259	23.258	22.3664	21.8143	20.5486	21.9703	22.6489	0.0524115	0.087766	0.791474	E1BV20	5	54.5	12.405	0.00032605	12.662	804350000	86
E1BV44	ENSGALG00000004707	chromosome segregation 1 like	CSE1L	26.3744	26.4904	26.3684	22.8799	25.2528	26.8002	25.7689	26.2761	26.4079	26.546	26.5366	26.5302	26.574	26.5432	26.36	26.7802	0.135672	0.56889	0.653119	E1BV44	45	65	110.44	0	323.31	50721000000	1392
E1BV45	ENSGALG00010011374	ribulose-5-phosphate-3-epimerase like 1	RNPS1	24.4551	23.5362	24.6207	25.1723	25.2271	24.2308	25.1217	24.3179	22.7099	23.8384	22.8447	24.5151	24.2599	24.5642	24.3587	24.5511	0.0612507	0.0658899	0.288206	E1BV45	7	26.4	31.851	0	91.527	5285500000	175
E1BV47	ENSGALG00000004705	BUD31 homolog	BUD31	22.6641	22.8711	23.2772	25.4738	19.1094	23.4751	21.8204	22.8615	23.3346	22.5321	23.0773	23.5147	23.1438	23.6984	23.3876	23.5186	0.34622	0.250678	0.105566	E1BV47;A0A1L1RSC2	6	34	17.026	0.00029994	9.6495	1691100000	99
E1BV75	ENSGALG00010016926	dehydrogenase/reductase 7	DHRS7	25.0732	25.0434	25.2803	25.1556	25.0275	24.4536	24.7301	26.5767	24.3889	24.7221	25.5525	26.1293	24.8069	24.6982	25.1916	24.9075	0.71416	0.711339	0.581735	E1BV75;A0A3Q2U7V0	14	55.1	37.72	0	323.31	14857000000	550
E1BV78	ENSGALG00000009268	fibrinogen gamma chain	FGG	28.0455	27.7757	28.1585	29.2633	26.9293	27.1264	26.9858	27.868	27.1984	27.2316	26.6113	27.7337	30.2915	28.8156	28.0365	28.0268	0.534448	0.4761	0.00240575	E1BV78	34	71	49.954	0	323.31	123870000000	1295
E1BV83	ENSGALG00000011506	nucleoporin 54	NUP205	24.3562	24.2335	24.6235	22.2182	24.2455	24.1719	22.8488	24.1993	23.8909	23.7017	21.4392	24.5004	24.36	24.6179	24.5773	24.6	0.836043	0.236527	0.243078	E1BV83;A0A1D5PG44	46	32.4	228.33	0	223.81	8265400000	537
E1BV94	ENSGALG00010010792	X-ray repair cross complementing 6	WTAP	23.4727	23.584	23.2736	22.3624	22.2634	23.7907	20.9953	23.0909	23.4855	22.1728	25.8545	23.3444	23.1594	23.7094	23.5638	23.4568	0.174112	0.40661	0.705421	E1BV94	8	26.3	44.36	0.00051387	41.484	1109300000	48
E1BV97	ENSGALG00000010582	inorganic pyrophosphatase 2	POLR2C	22.9202	23.0304	22.939	23.9534	25.0127	23.0895	22.891	22.9814	22.3813	22.341	21.8506	22.8894	22.8319	22.8897	22.9165	23.279	0.046483	0.168968	0.599054	E1BV97	10	61.5	31.389	0	79.144	2044700000	139
E1BVB0	ENSGALG00010011692	ADP ribosylation factor like GTPase 1	ARL1	25.1354	25.3106	25.2777	24.9825	25.2853	25.5143	25.2218	24.9568	25.2068	25.4218	24.9733	25.3029	24.9344	24.9676	25.3505	25.1467	0.629814	0.766452	0.332012	E1BVB0;A0A1L1RMP9	9	61.9	20.369	0	220.01	6667000000	215
E1BVB1	ENSGALG00010018036	ribosomal protein L4	RPL32	25.7997	25.3961	25.8904	25.7292	26.142	25.6328	25.9417	25.4467	25.0245	25.5441	25.1798	25.5429	25.9186	25.9054	25.495	25.9691	0.19524	0.0403181	0.131944	E1BVB1	11	50.4	15.916	0	98.734	19418000000	428
E1BVB4	ENSGALG00010023337	Fli-1 proto-oncogene, ETS transcription factor	FLI1	23.0102	24.916	22.6834	25.65	21.4455	24.1605	25.1523	22.8837	22.765	22.4037	22.3955	22.6982	23.1878	23.3177	23.1584	23.6775	0.174472	0.917542	0.216147	E1BVB4;A0A1D5PED3	4	15.3	45.289	0.00041169	24.348	995570000	63
E1BVC5	ENSGALG00010014831	VAMP associated protein B and C	UTP20	24.0298	22.9367	23.3148	21.5277	24.6354	21.6865	24.2399	21.2146	22.6654	22.4204	22.3317	23.398	21.6163	21.7107	24.7657	21.8815	0.598663	0.868627	0.878332	E1BVC5	14	7.4	319.5	0.00041841	25.453	618530000	97
E1BVD1	ENSGALG00010012015	putative methyltransferase	LOC418170	25.2758	25.1158	25.5735	24.9312	25.8205	25.467	25.4747	25.522	25.9626	25.6116	26.1157	25.7536	25.5163	25.6018	25.6271	25.2337	0.0228214	0.930423	0.00610774	E1BVD1	20	65.3	35.663	0	102.38	11855000000	338
E1BVF8	ENSGALG00000002237	ATPase H+ transporting V0 subunit d1	ATP6V0D1	25.116	25.0508	24.9797	20.215	25.156	25.0607	21.3276	24.3411	25.1842	24.984	24.6853	24.828	25.2991	24.8016	24.8111	25.363	0.177105	0.857142	0.991072	E1BVF8	14	51.3	40.321	0	118.3	4506800000	188
E1BVK8	ENSGALG00000006842	acyl-CoA thioesterase 8	ACOT8	21.7124	22.1471	21.0142	25.3383	23.7755	23.4591	22.8789	22.1935	22.5253	21.3151	24.7669	21.4415	21.6551	21.7736	22.0541	21.3602	0.301372	0.834761	0.329056	E1BVK8	5	15.3	41.398	0.00027847	7.6167	300030000	50
E1BVP1	ENSGALG00010015870	eukaryotic translation initiation factor 5B	EIF5B	24.1959	23.9838	24.4033	24.3936	23.9269	24.5717	22.3651	24.0871	25.082	24.2306	24.0864	24.4461	24.5632	24.626	24.2135	24.7275	0.0888033	0.441308	0.311274	E1BVP1	31	31.6	137.75	0	219.26	7970000000	393
E1BVP6	ENSGALG00000009248	heat shock protein family A	HSPA12A	22.8067	22.4138	22.9252	22.8854	22.9053	19.843	21.0375	19.995	24.0562	20.2161	21.8022	22.2357	23.0772	21.5778	22.6689	21.8322	0.565045	0.178904	0.0962542	E1BVP6;A0A3Q3AD27;A0A3Q3ATZ6	11	24.3	74.675	0.0003917	21.367	558040000	67
E1BVP9	ENSGALG00010016400	phosphoribosyl pyrophosphate synthetase 1-like 1	PRPF38B	23.2638	20.4829	23.4401	24.2099	24.1185	22.0459	23.7109	23.1205	25.9375	24.2779	22.9467	23.4677	23.4752	23.7049	23.6989	24.0902	0.141508	0.989506	0.490151	E1BVP9	12	23.7	64.892	0	54.626	2211500000	163
E1BVR7	ENSGALG00000000729	protein phosphatase 1 regulatory subunit 8	PPM1G	23.4294	23.5783	23.449	24.5122	25.0971	23.6319	23.6935	23.399	22.3228	23.413	22.8709	23.3958	23.4934	23.672	23.4215	23.782	0.0625007	0.160569	0.495225	E1BVR7;A0A3Q2UCN9	8	24.3	57.7	0	86.019	2969600000	198
E1BVT0	ENSGALG00000006061	RAP2C, member of RAS oncogene family	RALB	23.7664	23.9118	24.1041	23.3695	25.5407	23.1673	22.1812	23.6821	23.9301	24.1834	24.0563	23.6232	23.7495	23.8214	23.6092	23.719	0.74679	0.624292	0.916669	E1BVT0;A0A3Q3AMW5	11	51.5	23.348	0	130.88	3682600000	163
E1BVT3	ENSGALG00000010624	mediator of cell motility 1	MDH2	28.1949	28.3306	28.2563	27.8639	28.1789	28.2666	28.2807	28.371	28.6563	28.5779	29.0179	28.4996	28.3639	28.3487	28.1658	28.3313	0.00576811	0.125363	0.0108329	E1BVT3	23	80.1	35.655	0	323.31	167300000000	1616
E1BVU7	ENSGALG00010018385	sepiapterin reductase	SPECC1	24.9213	22.1936	21.9768	24.4691	23.551	23.9673	22.5645	23.9111	22.9484	23.423	22.7057	22.4375	22.5481	22.3226	21.0183	22.5878	0.0648451	0.497294	0.369369	E1BVU7	7	16.1	86.226	0.00035945	16.676	861860000	75
E1BVU8	ENSGALG00000031296	uncharacterized LOC424740	LOC419333	20.9473	21.8646	22.086	21.9162	23.4668	22.605	24.8029	22.9997	22.0843	23.6272	23.27	22.2835	22.0667	22.4311	22.2829	21.8213	0.76536	0.128145	0.00355624	E1BVU8	9	15.6	81.461	0	120.93	993760000	83
E1BVW0	ENSGALG00010029859	casein kinase 1 delta	CSNK1D	24.3181	25.7175	22.0387	20.1499	24.8085	21.2995	20.7819	19.8665	27.816	23.9223	23.5061	23.1169	21.7035	21.7333	24.7295	21.9116	0.282168	0.127554	0.743281	E1BVW0;A0A1D5NXQ4	2	6.1	46.762	0.0002588	5.7237	306190000	21
E1BW15	ENSGALG00010023160	DExD-box helicase 21	DDX21	23.0683	23.2571	22.7644	24.6517	26.1499	23.4806	24.4972	22.3675	24.0446	23.0584	21.2276	22.9922	23.0137	23.1179	22.4533	23.0223	0.11935	0.49886	0.581324	E1BW15	16	33.1	75.196	0	56.636	2411200000	201
E1BW27	ENSGALG00000007350	thioredoxin related transmembrane protein 2	TMEM33	23.5423	23.4028	23.5974	22.0835	24.1492	22.9648	24.0511	23.3526	22.4495	24.0538	24.5321	23.69	23.9423	23.888	23.6367	24.0541	0.252426	0.318211	0.67855	E1BW27	7	29.9	28.275	0.00050176	39.515	1928800000	107
E1BW50	ENSGALG00010015811	catenin beta like 1	CTNNBL1	25.9178	23.595	22.8873	21.917	21.5255	22.2885	23.7958	21.784	22.85	24.2538	23.2939	22.9978	22.4612	23.0128	22.8022	23.1299	0.799715	0.126061	0.498608	E1BW50	10	22.4	65.153	0	54.759	1034400000	80
E1BW56	ENSGALG00010002835	cytoplasmic FMR1 interacting protein 1	CYFIP1	24.9993	24.9924	25.0637	22.469	24.2622	25.4203	23.8479	24.9672	24.1166	24.8477	24.1721	24.9402	25.4191	25.367	25.1765	25.2998	0.2977	0.197332	0.481732	E1BW56;A0A1D5P655	49	43.7	145.41	0	240.5	25168000000	951
E1BW57	ENSGALG00000043074	nucleoporin 160	NUDT5	23.1557	24.407	23.2235	26.6444	22.6102	23.6271	23.3241	24.4349	23.3401	21.2233	24.9056	24.3178	21.2074	20.0743	22.3572	23.0898	0.0710452	0.0810968	0.523113	E1BW57	10	52.7	24.57	0.00044823	30.855	1044600000	62
E1BW77	ENSGALG00000016720	CD2 associated protein	CD2AP	23.6013	22.2381	23.5192	21.7612	20.2746	23.9269	21.8017	23.6095	24.8931	23.7653	23.286	23.1807	23.5002	24.0056	23.6336	23.9522	0.0434519	0.720291	0.731924	E1BW77;F1NAW2;A0A1D5PTE5	9	22.7	65.22	0	71.512	2930400000	150
E1BW97	ENSGALG00010012751	adaptor related protein complex 3 beta 1 subunit	AP3B1	23.7017	23.6739	23.5966	22.4323	23.1702	24.1536	23.4282	23.631	22.3468	23.5706	22.8852	23.6852	24.1458	24.5812	23.9903	24.0591	0.477379	0.0225483	0.126087	E1BW97;A0A1D5PAF9	29	32.5	122.23	0	115.37	5405400000	292
E1BW98	ENSGALG00010018185	G protein subunit beta 4	GNB4	25.3909	25.4056	25.4569	22.5718	24.8424	25.3792	25.4898	25.248	24.6898	25.3082	25.425	24.9988	24.705	24.4164	25.0735	25.1163	0.986726	0.742902	0.308206	E1BW98	13	62.6	37.53	0	131.02	7124600000	246
E1BWA9	ENSGALG00000008975	family with sequence similarity 3, member C	FAM3C	22.9866	23.3895	23.259	24.482	24.6799	22.0735	23.5311	23.0795	23.715	23.4811	23.1547	23.3259	23.1836	23.2254	20.6046	23.3037	0.362454	0.286054	0.492709	E1BWA9	4	24.2	24.81	0.00038865	20.691	1016000000	76
E1BWG6	ENSGALG00010016270	replication factor C subunit 4	RCOR1	22.9325	22.8339	22.9671	21.7686	27.1019	23.1596	23.7172	22.8987	22.905	22.4997	23.3804	22.9521	22.6633	23.1064	22.7352	23.0079	0.339807	0.164457	0.138105	E1BWG6	6	21.4	50.87	0	66.935	1211500000	106
E1BWJ5	ENSGALG00010001749	VAMP associated protein A	USP9Y	24.7415	24.217	24.7739	25.5179	23.8005	25.3306	23.5375	24.8024	23.1809	24.6155	23.0604	25.0316	25.7418	25.326	25.1155	25.5007	0.772118	0.187456	0.0217156	E1BWJ5	68	39.9	290.16	0	323.31	16972000000	889
E1BWJ8	ENSGALG00000007547	abl interactor 1	ABI1	23.2561	23.2578	23.495	23.1271	21.3717	23.4512	23.6005	23.7446	22.206	21.3367	22.91	23.6725	23.3697	23.6584	23.3679	23.7932	0.750703	0.329136	0.124207	E1BWJ8	13	29.4	54.893	0	76.337	2145900000	120
E1BWM0	ENSGALG00010022218	tubulin alpha 4A	TTC1	22.6569	23.5813	22.3488	21.8215	22.3232	23.522	23.1101	21.7608	22.9533	20.7248	23.4527	22.4261	22.6374	22.4906	22.3695	23.6359	0.900791	0.590834	0.71641	E1BWM0	2	7.8	33.792	0.00098184	4.6807	410550000	49
E1BWS2	ENSGALG00000042614	neuroblastoma amplified sequence	NAPG	22.6574	21.7945	22.8617	23.238	23.8395	22.5971	23.6403	22.9331	23.841	21.9418	25.9611	22.4653	22.4777	22.7616	22.6227	22.8227	0.743586	0.793338	0.158623	E1BWS2	9	35	35.066	0.00050684	40.432	1546300000	149
E1BWS4	ENSGALG00010029288	pyrroline-5-carboxylate reductase 1	PTRH2	23.7573	22.7844	23.7196	20.6271	24.052	23.6739	24.034	23.4986	24.8972	22.8521	22.3994	23.3354	23.4321	23.7866	23.68	23.9041	0.575192	0.151575	0.427399	E1BWS4	8	57.9	18.29	0	78.471	2968800000	190
E1BWS9	ENSGALG00000013916	huntingtin interacting protein K	HYPK	22.9662	23.5253	22.7342	24.508	24.8292	23.228	23.8529	22.7972	23.6921	22.9418	23.6136	23.263	21.9258	25.3339	22.3899	22.6748	0.520311	0.957843	0.593186	E1BWS9	6	43.4	14.111	0	46.459	1278100000	101
E1BWW2	ENSGALG00000031525	tissue specific transplantation antigen P35B	TSG101	22.8406	23.8397	18.8775	24.0388	22.5486	22.9565	18.8881	22.9345	26.0546	23.1737	25.9105	22.7444	23.0808	22.7999	22.8326	22.9367	0.103119	0.257219	0.589314	E1BWW2	6	19.7	44.124	0.00038153	19.573	1225200000	95
E1BWX1	ENSGALG00010014824	annexin A6	ANXA6	29.271	29.3336	29.2419	28.4128	28.8537	28.904	28.5614	28.9916	29.272	28.9523	28.6532	28.8522	28.373	28.8128	28.9535	28.7817	0.454912	0.165579	0.908373	E1BWX1	77	71.5	86.382	0	323.31	588700000000	5320
E1BX02	ENSGALG00000004352	proteasome 26S subunit, non-ATPase 9	PSMD2	25.8239	25.8506	25.8424	23.6952	25.1455	26.1313	25.1108	25.6465	25.8739	25.923	25.9629	25.8816	25.7266	25.7317	25.7074	25.9007	0.167952	0.918293	0.5647	E1BX02	49	68.8	100.01	0	323.31	46775000000	1447
E1BX21	ENSGALG00000042396	solute carrier family 12 member 7	SIN3A	23.0819	22.3292	23.4832	23.7865	21.1646	22.9706	21.9491	22.9896	22.2288	22.077	22.3768	23.1596	22.8463	23.1903	22.986	23.4618	0.818083	0.698634	0.0245897	E1BX21	22	24.6	145.59	0	78.299	3025600000	271
E1BX85	ENSGALG00000008409	glutathione S-transferase omega 2	GSTO2	24.1727	24.0922	24.0838	23.9453	23.0933	24.5772	22.9671	24.4718	24.4428	24.4389	25.2616	24.5262	24.7426	24.4686	24.1983	24.4515	0.02286	0.330534	0.851541	E1BX85	19	77	27.223	0	212.05	9304600000	448
E1BXC2	ENSGALG00000016991	esterase D	ESD	26.8412	26.9642	26.8375	26.2543	26.9476	26.7329	27.1693	26.2121	27.122	27.1493	27.0584	26.4355	26.2616	26.4645	26.2966	26.3317	0.515498	0.0982732	0.0622785	E1BXC2	18	74.1	31.559	0	295.76	39076000000	683
E1BXF4	ENSGALG00010029419	replication factor C subunit 2	RCN1	24.5492	24.5815	24.3852	25.265	25.102	22.1489	25.2376	24.2249	23.8054	23.4194	23.6745	24.2895	23.6952	24.0158	25.0098	23.723	0.262515	0.808777	0.331749	E1BXF4	12	48.6	37.873	0	152.82	6052400000	291
E1BXG0	ENSGALG00000040016	protein phosphatase 1 catalytic subunit alpha	PPIH	23.4796	22.784	23.2608	21.3365	23.0262	23.6233	22.8931	23.3149	23.3713	23.0735	22.7738	23.1834	23.1774	23.2063	23.2859	23.4357	0.412655	0.224388	0.550854	E1BXG0	9	72.9	19.205	0	54.465	2325900000	151
E1BXG9	ENSGALG00010020386	protein phosphatase, Mg2+/Mn2+ dependent 1B	PPID	24.9956	25.1932	24.9342	25.1707	25.8374	25.6381	25.7479	24.9639	25.1955	25.4648	25.6654	25.1725	25.0784	25.0549	25.0582	25.3223	0.645002	0.377567	0.0133079	E1BXG9	26	75.9	40.478	0	181.93	18319000000	640
E1BXI3	ENSGALG00000016430	pyruvate dehydrogenase	PDCD5	24.2477	24.5397	24.0325	24.3581	24.6745	24.7989	24.2215	24.3008	24.2944	24.2663	23.9402	24.1591	24.7472	24.3202	24.2205	24.5117	0.444359	0.0509509	0.727454	E1BXI3	6	50	14.219	0	67.016	4884300000	168
E1BXR1	ENSGALG00010025368	LDL receptor related protein 1	LOC772071	24.86	24.3778	24.7679	24.0619	24.1681	25.1982	24.4333	24.8973	27.5978	24.6388	24.6517	24.8357	24.966	24.6487	25.0625	24.7592	0.188029	0.608074	0.372528	E1BXR1	6	35	18.737	0	192.96	5012500000	128
E1BXS2	ENSGALG00010008407	G protein subunit alpha i1	GNAI1	24.179	24.0935	23.7507	25.2542	22.2327	23.7536	23.7733	23.8925	24.5247	24.2881	24.1993	23.9656	24.0056	23.907	23.4392	23.8207	0.581465	0.0268748	0.414727	E1BXS2	15	53.7	40.406	0	59.633	2642000000	132
E1BXT5			TPRKB	23.5995	24.0221	23.7179	21.6862	23.3839	24.2492	24.3737	23.5595	21.7647	23.8841	24.0611	23.8591	23.2414	23.6235	23.6828	23.7717	0.83133	0.328497	0.58973	E1BXT5	7	64.9	19.282	0	55.81	2402800000	136
E1BXX6	ENSGALG00000016930	DIS3 homolog, exosome endoribonuclease and 3'-5' exoribonuclease	DIS3	22.859	23.2737	23.0468	25.8872	23.4581	23.6128	22.9044	23.2199	22.9669	23.1947	23.4092	22.4856	22.6843	22.7427	22.7345	23.243	0.1432	0.426389	0.697679	E1BXX6;A0A1D5NYV3	15	24.7	112.81	0	66.722	2132600000	177
E1BY06	ENSGALG00010016796	BRO1 domain and CAAX motif containing	BROX	23.5219	23.9513	23.7569	21.7916	22.2729	24.2505	19.1366	23.9101	23.2796	22.9795	23.8736	23.892	23.8046	23.1384	23.8841	23.923	0.258124	0.610166	0.438113	E1BY06	5	25.1	46.552	0	74.876	1793400000	83
E1BY22	ENSGALG00000032546	myelin expression factor 2	MUT	21.2021	23.2777	21.9147	22.8735	22.5481	22.0341	23.7575	21.4038	19.8965	24.3922	21.9426	21.782	21.2676	22.5601	21.7238	21.5215	0.422585	0.923318	0.769669	E1BY22	13	28.7	82.764	0.00033864	14.124	439290000	74
E1BY44	ENSGALG00000029223	THO complex 5	TGM2	26.9775	27.1977	26.9594	27.7317	28.3739	27.5794	28.3642	27.5769	26.6193	26.7734	24.8726	26.4137	28.6791	27.8733	27.9515	27.4419	0.102809	0.00087175	0.095415	E1BY44	45	66.9	78.677	0	323.31	125580000000	1682
E1BY89	ENSGALG00010012610	ribosomal protein L3	RPL23	27.2784	27.2069	27.2945	27.2301	27.4741	27.0873	27.0933	27.043	27.0337	27.0979	26.7651	27.8351	27.7993	27.2704	27.4076	27.6232	0.329651	0.358773	0.154764	E1BY89	9	52.1	14.865	0	169.09	38327000000	493
E1BYD2	ENSGALG00010029698	nucleoporin 85	NUP37	22.9534	22.8802	24.538	23.6644	23.1538	22.9569	24.0629	22.3227	21.3576	23.6563	21.221	22.6332	22.9614	24.5399	22.6684	22.9923	0.228948	0.453049	0.126394	E1BYD2	7	30.1	36.949	0.00042772	27.534	1171300000	94
E1BYE0	ENSGALG00000051398	transmembrane protein 14C-like	LOC415852	25.5606	25.8545	24.9344	22.4084	22.2115	24.7161	25.4171	24.4225	24.6249	24.6948	24.6219	23.4929	23.4515	23.6784	24.5252	23.8441	0.570139	0.393769	0.990222	E1BYE0	11	58.7	33.189	0	159.91	3741500000	190
E1BYF1	ENSGALG00010023888	cystathionine gamma-lyase	CTH	24.1147	22.0954	24.2881	21.8495	24.1025	23.1122	23.7007	25.022	23.4803	24.695	26.6564	24.7869	23.4261	23.6706	23.6437	23.8466	0.167671	0.72682	0.0537351	E1BYF1	13	51.4	43.898	0	114.45	3996000000	168
E1BYG9	ENSGALG00010014209	coiled-coil domain containing 50	CCDC50	22.226	22.0321	22.1953	21.479	20.5365	22.5011	23.835	23.0906	22.4353	23.0049	21.3266	21.6435	22.187	22.3164	22.2051	21.7747	0.767783	0.537906	0.566022	E1BYG9;A0A3Q2UKS6	5	11	45.863	0.00030817	10.565	640130000	66
E1BYM1	ENSGALG00010003923	replication protein A3	RNMT	23.4917	23.4653	23.2215	23.2623	21.1701	23.2908	22.9784	23.0533	23.8604	23.2846	23.5262	23.2325	23.1945	23.3452	23.2183	23.3835	0.157653	0.0975487	0.310632	E1BYM1	11	34	47.54	0.0004852	37.092	3022200000	231
E1BYN7	ENSGALG00010022235	vacuolar protein sorting 25 homolog	VDAC1	26.0903	25.83	26.031	23.6542	27.137	26.3571	27.1773	26.4703	25.2793	26.2053	26.1024	26.2968	26.9171	26.859	26.5171	26.889	0.405665	0.00653551	0.421769	E1BYN7;A0A1D5NTT4	16	70	30.706	0	53.222	17133000000	474
E1BYQ3	ENSGALG00010025996	cullin 3	CUL3	23.2267	23.4499	23.1646	23.9683	25.5926	23.5392	22.9457	23.072	24.6597	23.7916	23.465	23.1827	23.2427	23.3935	23.2661	23.7116	0.933796	0.960925	0.349276	E1BYQ3	19	36.3	88.974	0	64.284	2552200000	202
E1BYQ6	ENSGALG00000039951	TNF receptor associated protein 1	TPR	24.2758	23.8691	24.3422	24.3156	24.8866	24.3795	24.6001	24.257	20.368	23.3868	21.429	24.0466	24.3844	24.4349	24.3799	24.4191	0.0388718	0.0164449	0.0652862	E1BYQ6;A0A1D5PMN3	66	29.3	276.92	0	323.31	14988000000	934
[truncated: 1,213 more rows]

## Sheet: Table S2
Table S2. Functional annotation clusters of proteins increased for timepoints between days 3 and 7
Annotation Cluster 1	Enrichment Score: 3.068358346279328
[truncated: 251 more rows]

## Sheet: TABLE S3
Table S3. Functional annotation clusters of proteins decreased for timepoints between days 3 and 7
[truncated: 112 more rows]

[truncated: 6 more sheets: Table S4, Table S5, Table S6, Table S7, Table S8, Table S9]
